# Supplementary material for: Metabolic engineering enables Bacillus licheniformis to grow on the marine polysaccharide ulvan
Source: Microb Cell Fact. 2022 Oct 10;21:207. doi: 10.1186/s12934-022-01931-0 (PMC9549685; doi:10.1186/s12934-022-01931-0)
Supplement: Supplementary file 2 — Additional file 2: Table S6. Summary of the proteomic results. [file 12934_2022_1931_MOESM2_ESM.xlsx]

## Sheet: information
Table S6	Summary of the proteomic results
	"all"	individual %riBAQ values (replicate 1-3) per sample and calculated mean values, mean values were ranked according to their abundance in the sample (abundance rank)
	intracellular soluble proteome	G	Glucose
		R	Rhamnose
		U	Ulvan
		UHA	Ulvan hydrolysate A
		UHB	Ulvan hydrolysate B
	extracellular proteome	SG	Glucose
		SR	Rhamnose
		SU	Ulvan
		SUHA	Ulvan hydrolysate A
		SUHB	Ulvan hydrolysate B

## Sheet: all
			Mean values [%riBAQ]										Abundance ranks (derived from mean %riBAQ values)										Individual %riBAQ values
Protein IDs	Abbrevated	Annotation	G	R	U	UHA	UHB	SG	SR	SU	SUHA	SUHB	G	R	U	UHA	UHB	SG	SR	SU	SUHA	SUHB	G1	G2	G3	R1	R2	R3	U1	U2	U3	UHA1	UHA2	UHA3	UHB1	UHB2	UHB3	SG1	SG2	SG3	SR1	SR2	SR3	SU1	SU2	SU3	SUHA1	SUHA2	SUHA3
tr|Q65CU4|Q65CU4_BACLD	Q65CU4	Uncharacterized protein	2.55341	3.47976	0.777437	0.963496	0.114767	16.8564	21.9618	4.67134	16.9982	16.2713	2	2	13	13	149	1	1	3	2	1	2.67401	2.1613	2.82492	2.02801	3.53133	4.87992	0.562258	0.679566	1.09049	1.29469	1.05446	0.541348	0.173803	0.0378824	0.132617	20.0511	18.6392	11.8791	26.6268	24.9329	14.3257	6.99222	4.19332	2.82848	14.0453	20.1021	16.8473
tr|Q65CZ7|Q65CZ7_BACLD	Q65CZ7	Glycerophosphoryl diester phosphodiesterase			0.000515195				0.000996842	2.08548	4.42519	11.7151			1236				646	8	5	2	0	0.00969389	0	0	0	0	0	0.000347523	0.00119806	0	0	0	0	0	0	0	0	0	0.00102798	0.000447433	0.00151511	1.96973	1.86939	2.41732	7.14537	3.79198	2.33822
tr|Q65DC7|Q65DC7_BACLD	Q65DC7	Intracellular serine protease	0.0208713	0.00868559	0.00026044	0.00194907	0.00550161	0.28773	0.0391112	0.0946158	0.156647	11.3295	348	675	1324	811	643	55	195	134	60	3	0.022808	0.0152672	0.0245385	0.00607967	0.00787493	0.0121022	0.000162735	0	0.000618583	7.45246e-05	0.00194082	0.00383186	0.00487125	0.00102232	0.0106112	0.423663	0.173017	0.26651	0.00739377	0.0837889	0.0261507	0.0359155	0.098094	0.149838	0.390461	0.0254864	0.0539946
tr|Q65D66|Q65D66_BACLD	Q65D66	Uncharacterized protein	0.361576	0.620239	0.0115611	0.0176689	0.00516627	1.92126	7.14975	0.153434	5.4023	8.36559	35	29	529	386	655	10	2	98	3	4	0.447809	0.269807	0.367112	0.538809	0.674962	0.646944	0.0161245	0.0124335	0.00612535	0.0155517	0.00622612	0.0312289	0.00447544	0.00283583	0.00818755	2.40902	1.23207	2.1227	10.2849	7.16624	3.99811	0.0504072	0.0989928	0.310901	8.01617	1.65093	6.53981
tr|Q65FC6|Q65FC6_BACLD	Q65FC6	Conserved protein YutI	0.0824418	0.0198741	0.0233951	0.0557196	0.0828569	0.000241021			2.50837	7.00753	139	464	372	205	178	812			9	5	0.102977	0.0627063	0.081642	0.0121687	0.0230994	0.0243543	0.0235122	0.0144483	0.0322247	0.0960501	0.0422272	0.0288816	0.0876194	0.0643178	0.0966334	0	0.000175617	0.000547445	0	0	0	0	0	0	2.65596	1.77783	3.09131
tr|Q65E77|Q65E77_BACLD	Q65E77	N-acetylglucosaminidase (Major autolysin), Glycoside Hydrolase Family 73	0.0147918	0.00021972	0.000190475	0.000223106	0.000165707	0.151025	0.00323828	0.117164	0.101874	3.57641	428	1473	1346	1158	1189	86	471	117	81	6	0.0125658	0.016615	0.0151946	6.99349e-05	0.000149741	0.000439482	2.43301e-05	0.00011804	0.000429054	5.21618e-05	0	0.000617155	0.000245345	0	0.000251776	0.177703	0.160678	0.114695	0.00218758	0.00396047	0.00356679	0.00902815	0.23014	0.112323	0.158495	0.0574929	0.089633
sp|Q65EI5|CLPP1_BACLD	Q65EI5	ATP-dependent Clp protease proteolytic subunit 1	0.0763419	0.105604	0.104316	0.0734779	0.082471			0.0101557	0.036856	3.571	148	157	140	162	179			390	132	7	0.0576708	0.0912179	0.0801371	0.115974	0.120469	0.0803683	0.164813	0.0944622	0.0536726	0.020009	0.0667587	0.133666	0.0660488	0.103839	0.0775247	0	0	0	0	0	0	0.00999273	0.00728612	0.0131881	0.00698483	0.0520135	0.0515697
sp|P80057|GSEP_BACLD	P80057	Glutamyl endopeptidase		0.00716387	0.00662784	0.0134743	0.0103741	0.0563088	0.22758	0.450212	1.34654	3.42326		722	657	435	523	161	61	46	15	8	0.000586552	0	0	0.00115151	0.00556539	0.0147747	0.00393474	0.0127915	0.00315731	0.0106088	0.0175139	0.0123004	0.00924056	0.00489331	0.0169885	0.0803562	0.0478403	0.04073	0.225226	0.244806	0.212706	0.160795	0.542058	0.647782	1.48119	1.07403	1.4844
tr|Q65FC0|Q65FC0_BACLD	Q65FC0	Conserved protein YutH									0.748766	2.80194									19	9	0	0	0	0	0	0	0.000512095	0	0	0	0	0	0	0	0	0	0	0	0	0	0	0	0	0	0.0661633	1.55179	0.628344
sp|Q65DU2|MURA2_BACLD	Q65DU2	UDP-N-acetylglucosamine 1-carboxyvinyltransferase 2	0.000906143	0.00266862	0.000405589	0.00298297	0.00229418	0.0102167	0.00482653	0.00261601	0.0010225	1.88157	1118	984	1265	711	838	328	413	577	518	10	0.000433042	0.00159695	0.000688438	0.00252736	0.0037313	0.00174719	0.000666748	0.000357636	0.000192382	0.0052084	0.00338564	0.00035487	0.000461662	0.0035296	0.00289129	0.00705344	0.00604333	0.0175533	0.00572845	0.00324956	0.00550158	0.00366186	0.00203677	0.00214941	0	0.000785132	0.00228237
tr|Q65PF2|Q65PF2_BACLD	Q65PF2	ATP-dependent zinc metalloprotease FtsH	0.135432	0.127626	0.0885923	0.0469238	0.0286633	0.0004709	0.00156941	0.00320549	0.0694893	1.56747	103	135	165	224	320	746	578	549	101	11	0.145372	0.142108	0.118815	0.1546	0.129715	0.0985623	0.120445	0.0701633	0.0751685	0.0523494	0.0291801	0.0592421	0.0209949	0.043503	0.0214919	0.000168846	0.000504164	0.00073969	0.00119836	0.000958785	0.0025511	0.00296355	0.00113523	0.00551769	0.0376247	0.132236	0.038607
tr|Q62U26|Q62U26_BACLD	Q62U26	Uncharacterized protein	0.260371	0.0927101	0.0192909	0.0203508	0.318226	2.44027	0.165842	0.36333	0.34395	1.51894	47	180	408	366	54	8	74	49	33	12	0.270358	0.271045	0.23971	0.0856569	0.0809467	0.111527	0.0100133	0.0228713	0.024988	0.0231385	0.0199276	0.0179862	0.309327	0.472194	0.173157	1.62188	2.86775	2.83119	0.065963	0.0284682	0.403093	0.554699	0.253484	0.281808	0.063687	0.587269	0.380894
tr|Q65E38|Q65E38_BACLD	Q65E38	Transcriptional regulator (DeoR family)				0.00328586	0.242161	0.000152281	0.000158647		0.00866647	1.50912				688	73	847	825		274	13	0	0	0	0	0	4.52618e-05	0	0	0	0.00531044	0.00291801	0.00162914	0.344642	0.0893566	0.292485	0	0.000231703	0.000225141	0.00036029	0	0.000115649	0	0	0	0	0.021322	0.00467746
tr|Q65DH7|Q65DH7_BACLD	Q65DH7	Aminopeptidase	0.00278204	0.0207635		0.00158083		0.701103	1.12566	0.015344	2.25295	1.36492	835	450		869		26	17	327	10	14	0.00161612	0.00120165	0.00552836	0.0188644	0.0244678	0.0189582	0	0	0	0.00112409	0.0012297	0.00238869	0	0	0	0.610805	0.330164	1.16234	0.477855	1.83948	1.05964	0.00804682	0.0113212	0.0266641	3.922	0.929839	1.90703
tr|Q62N58|Q62N58_BACLD	Q62N58	Membrane protein insertase YidC	0.0100862	0.0229242	0.0110598	0.0152359	0.0125292	0.00549352	0.0078099	0.00101926	0.247955	1.30325	514	435	543	416	485	406	360	707	43	15	0.00895618	0.00899017	0.0123123	0.0175369	0.0284592	0.0227766	0.0164778	0.0104464	0.0062551	0.00979949	0.0103823	0.025526	0.00944432	0.0146587	0.0134848	0.00551549	0.00474035	0.00622473	0.0108892	0.00430385	0.00823664	0.00116472	0.000633512	0.00125955	0.22774	0.22673	0.289396
tr|Q65N51|Q65N51_BACLD	Q65N51	Serine phosphatase									0.0505267	1.30001									114	16	0	0	0	0	0	0	0	0	0	0	0.000934911	0	0	0	0	0	0	1.32877e-05	0	0	0	0	0	0	0.0576536	0.0783907	0.0155357
tr|Q65IH0|Q65IH0_BACLD	Q65IH0	Gamma-D-glutamate-meso-diaminopimelate muropeptidase (Major autolysin) (CWBP49')	0.392515	0.361726	0.131822	0.394572	1.02561	0.0322925	0.0167328	0.0217983	0.0488935	1.27752	32	44	118	41	8	203	279	281	115	17	0.343451	0.401555	0.432537	0.225582	0.255665	0.603931	0.098581	0.159957	0.136928	0.518346	0.388363	0.277006	1.34803	0.439032	1.28976	0.0163462	0.0375671	0.0429641	0.0140404	0.0137508	0.0224073	0.01333	0.0226043	0.0294605	0.00252977	0.0733944	0.0707563
sp|Q65PB0|EFG_BACLD	Q65PB0	Elongation factor G	0.110568	0.190543	0.209926	0.171441	0.339851	1.00931	0.20934	3.04573	1.88564	1.13042	119	97	78	98	49	18	65	5	11	18	0.107724	0.141183	0.0827962	0.2095	0.207601	0.154529	0.23677	0.188364	0.204645	0.10371	0.230194	0.180419	0.205624	0.654829	0.1591	0.782028	1.13742	1.10848	0.117675	0.0540559	0.45629	2.18246	3.96079	2.99395	1.90143	1.90572	1.84978
tr|Q65L52|Q65L52_BACLD	Q65L52	Uncharacterized protein	0.11758	0.120044	0.0598714	0.0339235	0.0760553	0.188319	0.112156	0.0946771	0.093804	1.06908	114	141	209	272	189	72	103	133	87	19	0.0860911	0.108112	0.158537	0.0884458	0.110664	0.161022	0.0318861	0.0800843	0.0676438	0.0431448	0.0188055	0.0398202	0.0501073	0.0387077	0.139351	0.148935	0.260383	0.15564	0.148857	0.0890306	0.0985798	0.0693703	0.113933	0.100728	0.0267464	0.126137	0.128529
sp|Q65NQ9|CWLO_BACLD	Q65NQ9	Peptidoglycan DL-endopeptidase CwlO	0.00339145	0.000123907	0.00179378	0.00132232	0.00952112	0.0671326	0.00246023	0.043861	0.114919	0.934689	791	1518	965	902	542	141	512	201	75	20	0.00236285	0.00432149	0.00349002	8.12756e-05	0.000290445	0	0.000930931	0.00216105	0.00228936	0.00260855	0.000914165	0.00044425	0.0125401	0.00306356	0.0129597	0.0545468	0.0793894	0.0674617	0.00252475	0.00127382	0.00358211	0.0221121	0.050594	0.0588768	0.0226633	0.182265	0.13983
tr|Q65K33|Q65K33_BACLD	Q65K33	Inositol monophosphatase SuhB	0.00506024	0.00524779	0.0019215		0.00444202			0.242146	0.0201321	0.749615	680	808	953		688			73	180	21	0.00239372	0.00697201	0.00581499	0.00554672	0.00821234	0.00198431	0.00347116	0	0.00229334	0	0	0.00402135	0.00828904	0.00244245	0.00259457	0	0	0	0	0	0	0.251014	0.267943	0.207479	0.036587	0.0182975	0.00551173
tr|Q65D95|Q65D95_BACLD	Q65D95	Putative Glycerophosphoryl diester phosphodiesterase			0.0100436	0.016308		0.0224922	0.0461689	10.0131	19.6283	0.668496			558	401		250	176	1	1	22	0	0.000525336	0	0	0	0	0.00147315	0.0226638	0.00599381	0.0176906	0.0230826	0.0081508	0	0.00171496	0	0.018055	0.0163892	0.0330323	0.0577071	0.0511023	0.0296973	7.21168	9.56502	13.2627	30.3337	14.0172	14.534
tr|Q65K42|Q65K42_BACLD	Q65K42	Dihydrolipoamide acetyltransferase component of pyruvate dehydrogenase complex	0.136856	0.11753	0.198484	0.225478	0.20403	2.034	1.72291	2.35193	1.49091	0.594039	101	146	86	74	88	9	11	7	13	23	0.141313	0.140587	0.128668	0.140591	0.102006	0.109992	0.173343	0.156605	0.265503	0.170872	0.308354	0.197208	0.102872	0.401064	0.108154	2.19694	2.12585	1.77923	2.23307	1.49454	1.44113	1.90179	2.44479	2.70921	1.79479	1.2183	1.45964
tr|Q65E63|Q65E63_BACLD	Q65E63	Gamma-DL-glutamyl hydrolase						0.0317718	0.000210308	0.00281721	0.00879502	0.592663						205	805	567	273	24	0	0	0	0	0	0	0	0	0	0	0	0	0	0	0	0.0271072	0.0440741	0.024134	0.000166854	0.00046407	0	0.00181269	0.00309765	0.00354129	0.00377899	0.0114037	0.0112024
tr|Q65CY9|Q65CY9_BACLD	Q65CY9	Periplasmic binding protein YxeB	0.0390063	0.00740284	0.110606	0.0251803	0.0629942	6.81574	5.18334	6.71145	3.40268	0.576778	234	709	133	327	206	3	3	2	6	25	0.0260084	0.061276	0.0297346	0.0102987	0.00879407	0.00311575	0.142256	0.0795866	0.109976	0.00173792	0.0224168	0.0513862	0.0499601	0.112934	0.0260888	8.54143	6.09563	5.81016	2.51933	7.12352	5.90719	7.81586	7.34576	4.97272	4.29553	3.2659	2.64662
tr|Q65KA7|Q65KA7_BACLD	Q65KA7	Penicillin-binding Protein dimerisation domain	0.000855864	0.000112395			0.000516279	0.00105866		0.000866127	0.0010053	0.573016	1132	1524			1097	642		723	524	26	6.59595e-05	0.0020962	0.000405436	0	0.000116156	0.00022103	0	0	5.36273e-05	0	0	0	6.20717e-05	0.00115593	0.000330837	0.000529666	0.00147478	0.00117153	0	0	0	0.00075481	0.000718423	0.00112515	0.000141732	0.00183511	0.00103906
tr|Q65MJ5|Q65MJ5_BACLD	Q65MJ5	Putative carboxypeptidase	0.00106284					0.0934343	0.0680251	0.0166326	0.0969028	0.532546	1077					109	145	320	84	27	0.00142794	0.000985359	0.000775226	0	0	0.00455652	0	0	0	0	0	7.42955e-05	0	0	0	0.0963361	0.0854021	0.0985648	0.00180522	0.185607	0.0166625	0.00650664	0.0117474	0.0316437	0.11717	0.0912504	0.0822882
sp|Q65P90|RS5_BACLD	Q65P90	30S ribosomal protein S5	0.163549	0.355299	0.730559	0.520676	0.923523	0.0018563		1.71299	0.190989	0.529731	86	46	18	30	10	561		11	51	28	0.0910593	0.203147	0.19644	0.370855	0.354811	0.340231	0.670333	0.755286	0.766059	0.478352	0.406751	0.676924	0.640242	1.46786	0.662464	0.00286874	0.000890872	0.00180928	0	0	0	1.57615	1.46315	2.09966	0.028908	0.341914	0.202144
tr|Q65JX2|Q65JX2_BACLD	Q65JX2	Bacillopeptidase F	0.00134283					1.75923	0.439425	0.133842	0.0601278	0.494559	1024					11	33	110	106	29	0.00312549	0.000430219	0.000472775	0	0	0	0.00193033	0	0	0	0	0	0	0	0	2.93427	0.555399	1.78802	0.0995089	0.715268	0.503498	0.187288	0.112632	0.101607	0.0129068	0.0995892	0.0678873
tr|Q65NV4|Q65NV4_BACLD	Q65NV4	SERPIN domain-containing protein						6.91581	1.97236	0.279643	0.608675	0.470223						2	9	66	24	30	0	0.00126764	0	0	0	0	0	0	0	0	0	0	0	0.000324626	0	8.47017	4.9148	7.36245	0.511352	2.15731	3.24843	0.486495	0.116111	0.236322	0.337571	0.541547	0.946905
tr|Q65EC0|Q65EC0_BACLD	Q65EC0	Flagellar hook-associated protein 2	0.069365	0.00783528	0.0183865	0.0123942	0.0186177	0.0189186	0.00154088	0.0211454		0.378432	159	700	420	445	398	266	585	286		31	0.0926904	0.0513051	0.0640995	0.00393	0.00474473	0.0148311	0.0132902	0.025654	0.0162152	0.0192068	0.00618697	0.0117888	0.024922	0.0120518	0.0188793	0.0054357	0.0270716	0.0242483	0.00136947	0.000462879	0.00279031	0.0233254	0.0128504	0.0272604	0	0	0.000124982
tr|Q65FZ5|Q65FZ5_BACLD	Q65FZ5	Uncharacterized protein	8.99788e-05	0.00115926	0.0117517	0.0166855				0.0032546		0.371564	1454	1184	525	394				544		32	0.000173913	4.05036e-05	5.55195e-05	0.00177057	0.00154033	0.000166876	0.0138171	0.0113087	0.0101294	0.0384818	0.0102872	0.00128755	0	0	0.00365002	0	0	0.00294935	0	0	0	0	0.00308369	0.00668011	0	0	0
sp|Q65G65|ACKA_BACLD	Q65G65	Acetate kinase	0.0378096	0.0395699	0.025537	0.0100078	0.0768934			0.0448079	0.0012827	0.360825	238	317	353	489	187			199	498	33	0.0182052	0.0579417	0.0372819	0.0431485	0.0645256	0.0110356	0.0377396	0.0214683	0.017403	0.00589296	0.011322	0.0128085	0.0456836	0.131446	0.0535508	0	1.18209e-05	0	0	0	0.000240133	0.0495826	0.0611353	0.023706	0.00106474	0.00142117	0.00136218
tr|Q65DN2|Q65DN2_BACLD	Q65DN2	Extracellular serine protease	1.30618	1.97993	0.260815	1.43246	0.276716	0.0600001	0.341536	0.308204	0.733022	0.354955	9	7	62	5	65	156	42	57	21	34	1.61115	0.958216	1.34917	1.44116	1.20194	3.29669	0.195251	0.256787	0.330408	0.53363	2.11221	1.65153	0.384934	0.07756	0.367653	0.0598915	0.0694615	0.0506472	0.601588	0.304096	0.118926	0.321577	0.391858	0.211177	0.738193	1.01107	0.449799
sp|Q65PD7|MCSB_BACLD	Q65PD7	Protein-arginine kinase	0.00771292	0.0208011	0.0159792	0.00698382				0.000324093		0.339231	578	449	449	546				847		35	0.0124002	0.00645723	0.00428138	0.0278102	0.0157417	0.0188515	0.016043	0.0184824	0.0134122	0.00115409	0.00539751	0.0143999	0	0.00093688	0	0	0	0	0	0	0	9.97072e-05	0.000496331	0.00037624	0	0	0
tr|Q65DE9|Q65DE9_BACLD	Q65DE9	Uncharacterized protein	0.0169905	0.00237231	0.00995229	0.00200152	0.00794801	0.00806108	0.00482027	0.0508099	0.0760623	0.33444	389	1012	561	806	580	354	414	189	98	36	0.00679493	0.0256502	0.0185265	0.000180023	0.00526254	0.00167437	0.00724231	0.0125331	0.0100815	0.00267147	0.00138112	0.00195196	0.00706437	0.00352745	0.0132522	0.00400154	0.010486	0.00969566	0.00430155	0.0062473	0.00391196	0.0518856	0.046216	0.0543282	0.0235328	0.122585	0.0820695
tr|Q62P74|Q62P74_BACLD	Q62P74	Uncharacterized protein	0.0163629		0.000985145	0.00431214		0.0867844	0.283143	0.054046	0.0541197	0.304884	405		1101	633		115	49	184	111	37	0.0146594	0.0297196	0.00470958	0	0	0.00548853	0.000499068	0.00183983	0.00061654	0.00748655	0	0.00544986	0	0.000127206	0	0.0586754	0.094467	0.107211	0.227402	0.122633	0.499395	0.0631511	0.0862438	0.0127431	0.00941127	0.0793318	0.073616
tr|Q65G02|Q65G02_BACLD	Q65G02	Putative peptidase YtjP	0.00170987	0.00455398	0.000455986	0.000401288	0.000527396	0.00401465	0.00639238	0.00956578	0.00121237	0.282248	968	841	1250	1094	1094	442	381	399	504	38	0.00153114	0.00207192	0.00152654	0.0056324	0.00544812	0.00258142	0.000685754	0.000233399	0.000448805	0.000241681	0.000528129	0.000434054	0.000290222	0.00129197	0	0.00224783	0.00617566	0.00362046	0.00526932	0.000520225	0.0133876	0.00706548	0.0104092	0.0112227	0	0.00212739	0.00150972
tr|Q65LW7|Q65LW7_BACLD	Q65LW7	Polysaccharide deacetylase, Carbohydrate Esterase Family 4								0.000619319		0.271253								767		39	0	0	0	0	0	0	0	0	0	0	0	0	0	0.000194075	0	0	0	0	0	0	0	0.000382908	0.00102874	0.00044631	0	0	0
tr|Q65IG3|Q65IG3_BACLD	Q65IG3	YoaJ						0.0891485	0.0850474	0.0185687	0.0785106	0.253555						112	122	305	94	40	0	0	0	0	0	0	0	0	0	0	0	0	0	0	0	0.0572811	0.0514312	0.158733	0.179482	0.00923087	0.0664292	0.0171706	0.0123658	0.0261696	0.116864	0.0416022	0.0770659
tr|Q65LC4|Q65LC4_BACLD	Q65LC4	Oligopeptide ABC transporter (Binding protein)	0.37332	3.18051	0.886417	0.801812	0.145062	0.98972	1.63745	0.285518	0.130032	0.242141	33	3	8	17	123	19	13	63	68	41	0.448017	0.329252	0.342689	3.20105	3.01173	3.32874	1.24127	0.684948	0.733031	0.620162	0.78599	0.999284	0.102391	0.227167	0.105628	0.470991	1.13326	1.3649	0.602269	2.01456	2.29551	0.44142	0.229618	0.185515	0.1134	0.111304	0.165392
tr|Q62YB4|Q62YB4_BACLD	Q62YB4	Putative Carbohydrate Esterase Family 4 protein							0.000145342	0.000304337		0.231631							830	854		42	0	0	0	0.000136934	0	0	0	0	0	0	0	0	0	0	0	0	0	0.000137219	0.000391267	0	4.47593e-05	0	0.000233722	0.000679289	0	0	0
tr|Q65EB8|Q65EB8_BACLD	Q65EB8	Flagellin	37.4838	12.33	35.4929	33.2138	30.6174	4.79107	2.60214	4.51818	1.09892	0.22776	1	1	1	1	1	4	8	4	16	43	43.5962	30.8018	38.0535	8.53666	9.0228	19.4305	30.9805	37.8557	37.6425	35.7683	31.6677	32.2053	34.1889	12.9331	44.7303	4.97095	5.14939	4.25287	3.10313	2.73225	1.97105	5.11595	4.2161	4.2225	1.40974	1.20869	0.678324
tr|Q65HL0|Q65HL0_BACLD	Q65HL0	Dihydrolipoamide acetyltransferase component of pyruvate dehydrogenase complex	0.00319546	0.0260704	0.00708894	0.00648849	0.00145497	0.000112503	0.000409648	0.00472004	0.0447293	0.223559	810	410	643	559	933	863	755	484	122	44	0.00301907	0.00255215	0.00401514	0.02751	0.0291844	0.0215169	0.0107847	0.00250766	0.00797442	0.00381981	0.00737254	0.00827311	0.00055292	0.00318951	0.000622491	0	0.000208243	0.000129265	0.00022694	5.14597e-05	0.000950543	0.0058568	0.00630116	0.00200217	0	0.097426	0.0367619
tr|Q65GV0|Q65GV0_BACLD	Q65GV0	Periplasmic iron-binding protein	0.000779563	0.00406766	0.0208427	0.00420924	0.00354968	0.033669	0.0196586	1.33952	0.337571	0.218154	1152	865	392	639	725	200	264	14	34	45	0.000947386	0.0013913	0	0.00962084	0.00207601	0.000506126	0.0240838	0.00992428	0.0285199	0.000813085	0.00557044	0.00624419	0.00248249	0.00510303	0.00306353	0.0473973	0.0236309	0.0299787	0.00493369	0.0184782	0.035564	0.629277	1.45391	1.93537	0.404588	0.353861	0.254264
sp|Q65E26|FABZ_BACLD	Q65E26	3-hydroxyacyl-[acyl-carrier-protein] dehydratase FabZ	0.0168281	0.0346902	0.0177032	0.0187571	0.0123303	1.28191	1.81918	0.51798	0.314914	0.217471	394	344	427	379	489	14	10	42	36	46	0.0129646	0.0222708	0.0152488	0.0339487	0.0342765	0.0358454	0.0196873	0.0163511	0.0170711	0.0085157	0.00752513	0.0402305	0.00525605	0.0317349	0	1.63788	1.39161	0.816257	2.39466	1.53447	1.52841	0.254313	0.558336	0.741292	0.365065	0.161081	0.418595
tr|Q65PD6|Q65PD6_BACLD	Q65PD6	Class III stress response-related ATPase	0.0705122	0.098303	0.0435922	0.0191399	0.0316999	0.0278911	0.00983085	0.00990087	0.00801578	0.215433	157	166	261	376	306	224	334	393	279	47	0.0556601	0.103804	0.0520728	0.110034	0.107898	0.0769772	0.0750434	0.0267262	0.0290069	0.00977409	0.0266847	0.020961	0.0214946	0.0592744	0.0143307	0.0154802	0.0403577	0.0278355	0.012678	0.00106448	0.0157501	0.00885239	0.0112852	0.00956506	0.00209459	0.00983158	0.0121212
sp|Q65JN4|CLPQ_BACLD	Q65JN4	ATP-dependent protease subunit ClpQ	0.00603564	0.0143326	0.00950573	0.0102616	0.00352204	0.0127748	0.0349532	0.0226198	0.0596189	0.214946	635	551	571	478	732	307	203	276	107	48	0.00444472	0.00428961	0.0093726	0.012123	0.0238725	0.00700238	0.018438	0.00324222	0.00683694	0.00795811	0.00753669	0.0152899	0.00610924	0.00310429	0.00135258	0.00407552	0.0198328	0.014416	0.0637319	0.00385445	0.0372734	0.0220674	0.0218757	0.0239163	0.00472568	0.103006	0.0711249
sp|Q65P93|RS8_BACLD	Q65P93	30S ribosomal protein S8	0.108585	0.202934	0.471792	0.443479	0.773771	0.000680685		2.02947	0.245874	0.183605	120	92	29	36	17	707		10	44	49	0.0632731	0.136697	0.125785	0.230472	0.246736	0.131595	0.416697	0.4223	0.576379	0.360382	0.375725	0.59433	1.17851	0.751705	0.391096	0.000514407	0.000883157	0.000644491	0	0	0	1.88011	1.97306	2.23524	0.0378201	0.339695	0.360107
tr|A5A658|A5A658_BACLD	A5A658	Isocitrate dehydrogenase [NADP]	0.227935	0.529747	0.353211	0.266756	0.392159	0.0600419	0.0921544	2.79159	0.424125	0.182349	58	34	43	63	41	155	117	6	30	50	0.163414	0.292896	0.227495	0.56978	0.652049	0.367413	0.419186	0.315909	0.324537	0.120744	0.342648	0.336876	0.410527	0.478084	0.287866	0.0379341	0.0602816	0.0819101	0.0758568	0.0120103	0.188596	2.43369	3.01671	2.92435	0.143864	0.47238	0.656131
sp|Q65PC0|RL11_BACLD	Q65PC0	50S ribosomal protein L11	0.0604582	0.0821273	0.198221	0.234581	0.441962	0.00362513		0.204478	0.0416232	0.16704	174	205	88	69	34	459		81	127	51	0.0415184	0.0581025	0.0817536	0.0868178	0.0874772	0.072087	0.153276	0.117508	0.323879	0.1961	0.264103	0.243541	0.381059	0.599595	0.345231	0.00142436	0.00370963	0.0057414	0	0	0	0.214603	0.229444	0.169389	0.0134448	0.023472	0.0879527
sp|Q65PA1|RS3_BACLD	Q65PA1	30S ribosomal protein S3	0.145065	0.231772	0.330674	0.224903	0.404816	0.00383269	0.00327554	0.607957	0.0520935	0.162569	96	79	48	75	38	452	468	37	112	52	0.125161	0.166513	0.143522	0.192789	0.280657	0.221872	0.479527	0.382648	0.129846	0.175954	0.217818	0.280939	0.283894	0.748199	0.182354	0.00345948	0.00476703	0.00327157	0.00475592	0.000132266	0.00493843	0.407647	0.634341	0.781884	0.0403985	0.0663891	0.0494928
tr|Q65NC3|Q65NC3_BACLD	Q65NC3	Assimilatory nitrite reductase (Subunit)	0.000556733				0.00424902					0.155193	1225				698					53	0.000314764	0.000765965	0.00058947	0	0	0	0	0	0	0	0	0	0.00346895	0.00204027	0.00723785	0	0	0	0	0	0	0	0	0	0	0	0.000999408
tr|Q65KL8|Q65KL8_BACLD	Q65KL8	Non-homologous end joining protein Ku									0.00205855	0.143055									453	54	0	0	0	0	0	0	0.00157212	0	0	0	0	0	0	0	0	0	0	0.000430873	0	0	0	0	0	0	0.00339037	0.000932627	0.00185266
sp|Q65PA4|RL2_BACLD	Q65PA4	50S ribosomal protein L2	0.0396721	0.0940768	0.198381	0.116948	0.206238	0.019271	0.00549037	1.17554	0.319105	0.137123	231	175	87	125	85	261	394	17	35	55	0.039121	0.0504862	0.0294091	0.122852	0.0975076	0.0618709	0.249823	0.152993	0.192327	0.0773046	0.138704	0.134837	0.0881291	0.511096	0.0194906	0.0172478	0.0245512	0.0160141	0.00934292	0.00116574	0.00596243	1.32239	0.886379	1.31785	0.0671291	0.465362	0.424823
tr|Q65NE2|Q65NE2_BACLD	Q65NE2	Periplasmic binding protein	0.207312	0.337313	0.328297	0.223106	0.30708	0.203704	0.141285	0.0725638	0.00101599	0.136912	65	49	50	76	55	67	88	162	522	56	0.175373	0.230202	0.216361	0.37817	0.28661	0.34716	0.192165	0.380008	0.412718	0.189716	0.300216	0.179385	0.204532	0.568256	0.148452	0.136878	0.189868	0.284365	0.0522083	0.116968	0.254678	0.0871079	0.0774339	0.0531495	0	0.00171957	0.00132839
tr|Q65LN3|Q65LN3_BACLD	Q65LN3	Extracellular serine protease	0.000486062							0.0402479	0.0287025	0.133708	1247							210	152	57	0.000500453	0.000426738	0.000530995	0	0	0	0.000120419	0	0	0	0	0	0	0	0	0	0	0	0	0	0	0.0340034	0.0601412	0.0265991	0.0381234	0.0281141	0.0198699
tr|Q65HP7|Q65HP7_BACLD	Q65HP7	Uncharacterized protein	0.000990452	0.00317846	0.00329166	0.00358994	0.0084023			0.0472477	0.17903	0.129485	1094	937	826	673	571			196	54	58	0.00079229	0.000792084	0.00138698	0.00287444	0.00369035	0.00297058	0.00207375	0.00385042	0.00395079	0.00473204	0.00271825	0.00331954	0.00901697	0.00446335	0.0117266	0	0	0	0	0.000183126	0	0.0473288	0.0569726	0.0374417	0.0536567	0.288421	0.195013
sp|Q65PA3|RS19_BACLD	Q65PA3	30S ribosomal protein S19	0.0262146	0.0621923	0.186188	0.176145	0.182762			0.0263884	0.0156606	0.126411	308	247	93	95	99			259	208	59	0.0156376	0.0447417	0.0182644	0.0539426	0.0564709	0.0761634	0.22149	0.15498	0.182095	0.147908	0.146205	0.234322	0.17952	0.18113	0.187635	0	0	0.000974756	0	0	0	0.0237617	0.0168776	0.0385259	0.0113061	0.0150118	0.020664
sp|Q65H54|DNAK_BACLD	Q65H54	Chaperone protein DnaK	0.0685179	0.105592	0.0249669	0.0433564	0.0619783	0.0468133	0.0208327	0.0188425	0.0163472	0.119764	160	158	360	236	208	176	257	298	202	60	0.0552513	0.10512	0.0451827	0.13128	0.0996592	0.0858368	0.0362694	0.0208647	0.0177665	0.0187719	0.0446656	0.0666318	0.056849	0.0929868	0.0360993	0.0315356	0.046292	0.0626123	0.026996	0.000186996	0.0353151	0.0147371	0.00982058	0.0319699	0.0188849	0.0110036	0.0191531
tr|Q65K15|Q65K15_BACLD	Q65K15	Pyruvate carboxylase	0.0935303	0.0956467	0.0248072	0.0188969	0.0833113	0.0687718	0.0173311	0.299694	0.0661379	0.118053	126	171	361	377	176	137	276	59	102	61	0.0814107	0.13085	0.0683305	0.100765	0.102402	0.0837736	0.0318922	0.0187537	0.0237755	0.0147233	0.0202405	0.0217271	0.0374421	0.170417	0.0420746	0.0548605	0.0714989	0.079956	0.0252709	0.00548405	0.0212383	0.191001	0.358752	0.349331	0.05373	0.0645189	0.0801649
tr|Q65JH1|Q65JH1_BACLD	Q65JH1	Dipicolinate synthase subunit A	0.000246223	0.0165573	0.0362902	0.00176332						0.107981	1345	511	287	847						62	0	0.000479678	0.00025899	0.0228166	0.0265075	0.000347774	0.0952848	0.00904622	0.00453962	0.0040978	0.00119216	0	0	0	0	0	0	0.00626123	0	0.00591456	0	0	0	0	0	0	0
tr|Q65JE4|Q65JE4_BACLD	Q65JE4	Uncharacterized protein	0.0131982	0.0226131	0.00802052	0.0216283	0.0951499					0.10421	447	438	610	356	162					63	0.0104633	0.0152081	0.0139231	0.0241266	0.0228357	0.0208768	0	0.00446123	0.0196003	0.012077	0.0287516	0.0240563	0.107448	0.047426	0.130576	0	0	0	0	0	0.000344645	0.000559726	0	0	0	0	0
tr|Q65IL7|Q65IL7_BACLD	Q65IL7	Peptidoglycan-binding protein	0.00187574		0.000424743	0.0046456	0.000531221			0.00501913	0.00223551	0.0896407	946		1259	622	1093			478	445	64	0.00223216	0.000821215	0.00257383	0	0.000120114	0	0.000523641	0	0.000750587	0.00867311	0.00346517	0.00179851	0.000239618	0.000604126	0.000749921	0	0	0	0	0	0	0.00352847	0.00406728	0.00746163	0.00107453	0	0.005632
tr|Q65HM3|Q65HM3_BACLD	Q65HM3	6-phosphogluconate dehydrogenase, decarboxylating	0.153718	0.253652	0.0533639	0.0485874	0.145702	0.531909	0.261795	1.26689	0.55936	0.0886787	93	67	224	218	122	37	53	16	26	65	0.115921	0.180151	0.165082	0.249755	0.32988	0.181322	0.0904368	0.0323004	0.0373545	0.0109357	0.0725324	0.0622941	0.102441	0.265939	0.0687243	0.319643	0.623032	0.653052	0.233364	0.146328	0.405692	1.19501	1.48957	1.11607	0.314073	0.536432	0.827574
tr|Q65DZ4|Q65DZ4_BACLD	Q65DZ4	Iron-binding protein	0.199471	0.230205	0.753328	0.4168	0.378698	0.172764	0.147921	0.277729	0.0145305	0.0883982	67	81	15	37	42	80	86	68	221	66	0.211461	0.194398	0.192553	0.300346	0.223682	0.166587	0.742632	0.742199	0.775153	0.149855	0.712084	0.38846	0.391102	0.50054	0.244453	0.134578	0.128652	0.255061	0.0350563	0.0954061	0.313301	0.491588	0.1648	0.176799	0.00537976	0.0113676	0.0268442
sp|Q65MZ8|CH60_BACLD	Q65MZ8	60 kDa chaperonin	1.12764	1.43094	0.774966	1.17388	0.61833	0.00601654	0.000893982	0.334327	0.25793	0.0832431	11	10	14	10	19	390	658	51	42	67	0.951516	1.3154	1.116	1.55135	1.66167	1.07982	0.780302	0.740748	0.803847	0.782083	1.18681	1.55275	0.474008	0.993948	0.387034	0.00416537	0.00805899	0.00582525	0.000293187	9.52459e-05	0.00229351	0.319764	0.351756	0.331463	0.281405	0.312293	0.180091
tr|Q62QB8|Q62QB8_BACLD	Q62QB8	Uncharacterized protein	0.0152644	0.00229157	0.00515961	0.00145658	0.00185058	0.26299	0.273364	0.0344326	0.0594526	0.0821466	423	1021	718	891	886	59	51	225	108	68	0.0173092	0.0193928	0.00909139	0.00154544	0.00370573	0.00162354	0.00382226	0.00367284	0.00798374	0.00262204	0.00174769	0	0.00169738	0.000585247	0.00326913	0.334585	0.120281	0.334105	0.39693	0.210029	0.213132	0.0555225	0.0155945	0.032181	0.0337787	0.0881866	0.0563926
sp|Q65P81|RS13_BACLD	Q65P81	30S ribosomal protein S13	0.156379	0.239664	0.39563	0.311034	0.456507	0.0761247	0.0326861	0.132743	0.0454177	0.0815599	91	73	40	55	31	127	212	111	120	69	0.0971163	0.185437	0.186585	0.235363	0.271028	0.212602	0.462511	0.379253	0.345125	0.243328	0.309942	0.379833	0.49073	0.635896	0.242896	0.0580983	0.0846568	0.0856189	0.014715	0.000227512	0.0831158	0.184115	0.0866912	0.127423	0.00326059	0.0796477	0.0533449
tr|Q65DQ7|Q65DQ7_BACLD	Q65DQ7	Aldehyde dehydrogenase	0.00503207	0.000923721			0.00244749	0.00198193				0.0788008	682	1235			823	550				70	0.00564402	0.00453442	0.00491778	0.000148062	2.99695e-05	0.00259313	0	0	0	0	0	0	0.000244534	0.00709794	0	0.000656971	0.00197282	0.00331598	0	0	0	0	0	0	0	0	0
sp|Q65G68|ARLY_BACLD	Q65G68	Argininosuccinate lyase	0.00454299	0.00279267			0.00908455	0.0623937	0.000569896	0.0222849	0.00330328	0.0771698	710	975			552	149	720	277	383	71	0.00276816	0.00645987	0.00440094	0.00315294	0.00407151	0.00115357	0.0027018	0	0	0	0	0.000263854	0.00198735	0.0239843	0.00128198	0.0580363	0.0641941	0.0649505	7.33004e-05	0	0.00163639	0.0094017	0.0276124	0.0298406	0	0.007622	0.00228786
tr|Q65EI8|Q65EI8_BACLD	Q65EI8	Levansucrase, Glycoside Hydrolase Family 68	0.000112762					0.00441831	0.00105649	0.000697565	0.0307526	0.0766334	1434					431	639	748	146	72	6.65602e-05	7.175e-05	0.000199976	0	0	0	0	0	0	0	0	0	0	0	0	0.00431448	0.00513527	0.00380517	0.000159178	0.0028264	0.000183875	0.000654837	0	0.00143786	0.0648094	0	0.0274483
sp|Q65JA8|HFQ_BACLD	Q65JA8	RNA-binding protein Hfq	0.0149938	0.115756	0.113965	0.107316	0.0530567	1.35072	2.88582	1.09055	1.43077	0.0748251	425	149	130	130	230	13	6	20	14	73	0.0102343	0.0184869	0.0162602	0.120474	0.110768	0.116024	0.121339	0.106866	0.113692	0.141991	0.164797	0.0151603	0.0684138	0.0376138	0.0531425	1.2804	1.01173	1.76002	5.9397	1.0501	1.66765	0.880639	1.16919	1.22183	0.587473	1.49703	2.2078
tr|Q65IU5|Q65IU5_BACLD	Q65IU5	Putative formate C-acetyltransferase					0.00251308				0.00310863	0.0699394					816				391	74	0	0	2.1154e-05	0	0	0	0.00231299	0	0	0	0	2.93261e-05	0.00306193	0.000651377	0.00382594	0	0	0	0	0	0	0	0	0	0.0019569	0.00509193	0.00227706
tr|Q62SS0|Q62SS0_BACLD	Q62SS0	Penicillin-binding protein 2A	5.63587e-05							0.000196302		0.0685521	1480							889		75	0	0.000148364	2.07121e-05	0	0	0	0	0	0.000135854	0	0	0	0	0.000184382	0	0.000196863	0	0	0	4.38478e-05	0	0.000110362	0.000296846	0.000181699	0	0.000186057	0
tr|Q65JV2|Q65JV2_BACLD	Q65JV2	Bifunctional protein PyrR	0.0301811	0.119898	0.0252384	0.00189499	0.0434837		0.000264512	0.00530724	0.000891391	0.0683832	282	142	356	822	249		791	469	532	76	0.0193503	0.0397841	0.0314089	0.121923	0.129721	0.10805	0.026847	0.0318492	0.017019	0.0012978	0.00226187	0.00212531	0.0432155	0.0508544	0.0363813	0	0	0	0.000356035	0	0.0004375	0.00573459	0.00656873	0.00361841	0.00228588	0	0.000388294
tr|Q65PL4|Q65PL4_BACLD	Q65PL4	Inosine-5'-monophosphate dehydrogenase	0.311624	0.328686	0.0467391	0.0279878	0.0789935	0.171482	0.134178	0.0311229	0.0773401	0.0677084	41	52	242	314	184	81	93	243	95	77	0.247661	0.36751	0.3197	0.378031	0.393027	0.215001	0.0625659	0.035794	0.0418575	0.0295106	0.0373043	0.0171484	0.0564835	0.147639	0.0328586	0.200809	0.16895	0.144687	0.200644	0.1011	0.10079	0.0258846	0.0500846	0.0173994	0.0424292	0.0886916	0.1009
tr|Q65GR1|Q65GR1_BACLD	Q65GR1	N-acetylmuramoyl-L-alanine amidase YrvJ	0.000937905				0.000234886	0.000371495		0.000676967	0.00377909	0.0631927	1107				1174	777		754	369	78	0.0011291	0.000621418	0.0010632	0	0	0	0	0	0	0	0	0	0	0.00052382	0.000180838	0.00040639	0.000339291	0.000368804	0	0	0	0.000881099	0.00104195	0.00010785	0.00256887	0.00453098	0.00423743
tr|Q65KN5|Q65KN5_BACLD	Q65KN5	Phage related protein						0.000329376		0.00169189	0.00157463	0.0627124						790		633	480	79	0	0	0	0	0	0	0	0	0	0	0	0.000322861	0	0	0	0	0.000782308	0.00020582	0	0	0	0.00383696	0.000855977	0.000382728	0.000406701	0.00431719	0
tr|Q65E76|Q65E76_BACLD	Q65E76	Mannose-6-phosphate isomerase	0.0022438	0.0206159	0.00507587	0.00180313	0.00271164					0.0607553	897	451	725	842	805					80	0.00225903	0.00170242	0.00276995	0.0113618	0.0341407	0.0163453	0.00257512	0.00682946	0.00582304	0.000686468	0.00197118	0.00275175	0.00331796	0.00145093	0.00336603	0	0	0	0	0	0	0	0	0	0	0	0
tr|Q65L91|Q65L91_BACLD	Q65L91	Enoyl-[acyl-carrier-protein] reductase [NADH]	0.0104097	0.0592292	0.0350268	0.0126126	0.067353	0.00413537	0.0233762	0.155477	0.149724	0.0588501	503	259	294	441	200	439	250	96	61	81	0.00856322	0.0133722	0.00929353	0.0561093	0.0640302	0.0575482	0.0321692	0.0284585	0.0444526	0.00199294	0.013728	0.022117	0.066197	0.108975	0.0268874	0.00240058	0.00431221	0.00569332	0.0335547	0.0159719	0.0206019	0.166824	0.141754	0.157853	0.164833	0.131832	0.152508
tr|Q65F62|Q65F62_BACLD	Q65F62	ABC transport system substrate-binding protein	0.225545	0.382242	0.306927	0.219563	0.114939	0.538408	0.687222	0.139364	0.0180119	0.0580968	59	43	54	79	147	36	27	106	190	82	0.158867	0.312171	0.205597	0.438363	0.4339	0.274462	0.275965	0.288691	0.356125	0.126716	0.23337	0.298603	0.084162	0.208909	0.0517452	0.590511	0.382994	0.641721	0.206731	0.720403	1.13453	0.201783	0.101847	0.114463	0.0151913	0.0211219	0.0177224
tr|A5A637|A5A637_BACLD	A5A637	Uncharacterized protein						0.317812	0.0908295	0.000416379	0.00418589	0.0565438						50	119	812	362	83	0	0	0	0	0	0	0	0	0	0	0	0	0	0	0	0.570294	0.211991	0.17115	0.00659564	0.174274	0.0916191	0.000324816	0.000924319	0	0.00265179	0.00367076	0.00623513
sp|Q65CN1|MNME_BACLD	Q65CN1	tRNA modification GTPase MnmE	0.00259515	0.00155466	0.000398932			0.000982108		0.0174631	0.0369926	0.0553526	856	1117	1270			651		313	131	84	0.000817986	0.00333494	0.00363254	0.00164056	0.00165304	0.00137038	0.000946799	0.000249997	0	0	0	0	0	0.000527682	0	0.000920681	0.00112505	0.000900593	0	0	0.000119782	0.00852254	0.0158003	0.0280664	0.033704	0.0283655	0.0489082
sp|Q65DX2|ATPA_BACLD	Q65DX2	ATP synthase subunit alpha	0.191887	0.91101	0.658424	0.542053	0.133563	0.0130376	0.019844	0.587735	0.036127	0.0552715	71	18	20	28	133	305	262	39	134	85	0.18365	0.20704	0.184971	0.898314	1.00123	0.833489	0.510675	0.71678	0.747817	0.526514	0.538734	0.560911	0.0773052	0.241585	0.0817976	0.00889426	0.0169565	0.013262	0.0243304	0.00360066	0.0316009	0.415762	0.702849	0.644593	0.029766	0.0281699	0.0504451
tr|Q65JQ4|Q65JQ4_BACLD	Q65JQ4	Chromosome partition protein Smc	4.88302e-05	7.46084e-05			0.0001009	0.000107101			0.000970586	0.0545211	1486	1542			1205	869			528	86	7.87535e-05	4.80263e-05	1.97106e-05	8.49353e-05	0.00013889	0	0	0	0	0	0.000902791	0	3.66891e-05	0.00018414	8.18713e-05	0.000180441	0	0.00014086	0	0	0	0	0	0	0.000433447	0.000111698	0.00236661
tr|Q65PL6|Q65PL6_BACLD	Q65PL6	DNA gyrase subunit A	0.0177932	0.0205224	0.00399513	0.00480802	0.00873309	0.454413	0.550487	0.18545	0.14144	0.0544635	374	452	783	615	557	39	28	86	64	87	0.0180275	0.0208745	0.0144775	0.0237728	0.0161883	0.0216061	0.0084138	0.00118375	0.00238784	0.000306569	0.00447442	0.00964308	0.00420349	0.0210376	0.00095819	0.218125	0.601613	0.543502	0.207295	0.518294	0.925873	0.244982	0.193156	0.118213	0.139885	0.0981354	0.1863
tr|Q65JE9|Q65JE9_BACLD	Q65JE9	SpoVS	0.00951137	0.0830034	0.22535	0.069883	0.0815027		0.00881596	0.0491872	0.00731543	0.0539596	529	203	73	176	180		346	195	291	88	0.00926654	0.0167033	0.00256423	0.100771	0.0748178	0.073422	0.25852	0.16518	0.252349	0.0580808	0.139082	0.0124868	0.0562972	0.124871	0.0633403	0	0	0	0.00826763	0.000362149	0.0178181	0.0867498	0.0312341	0.0295779	0	0.00814578	0.0138005
sp|Q65JH5|PNP_BACLD	Q65JH5	Polyribonucleotide nucleotidyltransferase	0.0428621	0.0737412	0.0263757	0.0210457	0.0484667	0.284744	0.0954667	0.654317	0.0902575	0.053875	220	220	346	359	238	56	116	34	88	89	0.0484977	0.052165	0.0279236	0.0765723	0.072914	0.0717371	0.025255	0.0284904	0.0253817	0.0109657	0.0246856	0.0274857	0.0326599	0.0958348	0.0169054	0.108629	0.366596	0.379007	0.100923	0.0356233	0.149854	0.216636	0.760878	0.985437	0.0734083	0.100998	0.0963661
sp|Q65P72|RS9_BACLD	Q65P72	30S ribosomal protein S9	0.0677991	0.0934049	0.208074	0.256899	0.339348	0.026328	0.00617779	0.243123	0.018336	0.053168	163	178	79	66	50	230	385	72	187	90	0.0254644	0.0884188	0.0895142	0.102355	0.114486	0.0633737	0.171476	0.206021	0.246726	0.232369	0.251819	0.286508	0.326249	0.467577	0.22422	0.0227808	0.0373657	0.0188375	0.00680433	0	0.011729	0.273269	0.256636	0.199464	0.00639083	0.0196441	0.0289731
tr|Q65JY6|Q65JY6_BACLD	Q65JY6	Penicillin-binding protein 2B	0.000327565		0.000142079	2.91727e-05	0.00077844	0.000555173	5.41939e-05	0.0175996	0.00303081	0.05277	1304		1372	1197	1035	727	851	311	394	91	0	0.000937888	4.48065e-05	0	0	0	7.16718e-05	0.000219384	0.000135181	4.76567e-05	3.98613e-05	0	0.00212723	0.000103106	0.000104983	0.000373873	0.000903112	0.000388536	7.14604e-05	0	9.11213e-05	0.019105	0.0202724	0.0134213	0.00252819	0.00378225	0.00278198
tr|Q65KT0|Q65KT0_BACLD	Q65KT0	Uncharacterized protein	0.323408	0.162752	0.396365	0.2014	0.810974	0.0751893	0.00849576	0.0396086		0.0481485	39	109	39	85	15	129	349	212		92	0.22156	0.36596	0.382703	0.105681	0.150233	0.232342	0.369497	0.533972	0.285624	0.283185	0.185142	0.135871	0.704464	1.0056	0.722859	0.0388884	0.105758	0.080922	0.00187247	0.00186367	0.0217511	0.058568	0.0363142	0.0239436	0	0	0
tr|Q65LV6|Q65LV6_BACLD	Q65LV6	Small acid-soluble spore protein (Beta-type)			0.0961589	0.149606						0.0431449			153	106						93	0	0	0	0	0	0	0.0564283	0.101441	0.130608	0.216605	0.219914	0.0123004	0	0	0	0	0.000133266	0	0	0	0	0	0	0	0	0	0
tr|Q65F82|Q65F82_BACLD	Q65F82	Lipoprotein	0.76715	0.335911	0.104451	0.121094	0.339888	0.599051	0.227818	0.00457814	0.0012326	0.0422927	14	51	139	122	48	34	60	486	502	94	0.744276	0.735429	0.821745	0.436892	0.206642	0.364201	0.0997295	0.115075	0.098549	0.127606	0.11615	0.119525	0.358921	0.400077	0.260667	0.45546	0.64576	0.695932	0.0523475	0.144841	0.486267	0.00577368	0.00477651	0.00318422	0.00333418	0.000363633	0
tr|Q65FL0|Q65FL0_BACLD	Q65FL0	Transcriptional regulator (Lrp/AsnC family)	0.027103	0.0532208	0.00893464	0.00231891	0.0352874	0.175456	0.0236612	0.0129407	0.129614	0.0394002	299	271	585	768	281	76	248	359	70	95	0.0172791	0.0289577	0.0350723	0.0468896	0.0592617	0.053511	0.0166531	0.00812203	0.00202875	0.00278632	0.00131682	0.0028536	0.0546762	0.0390281	0.012158	0.096642	0.211444	0.21828	0.0312305	0.0135487	0.0262044	0.0120448	0.0172633	0.00951413	0.0191264	0.188954	0.180761
tr|Q65LZ8|Q65LZ8_BACLD	Q65LZ8	Cell wall hydrolase phosphatase-associated protein	0.40711	0.0620797	0.0454957	0.118565	0.142187	0.118537	0.00654104	0.0134682	0.0147943	0.0388266	31	248	249	124	125	98	377	353	217	96	0.255704	0.560668	0.404958	0.058614	0.0598251	0.0677999	0.0372986	0.0595735	0.0396149	0.111954	0.0808725	0.162868	0.173653	0.027594	0.225314	0.0356436	0.224555	0.0954115	0.0073923	0.00436177	0.00786905	0.0173457	0.00700281	0.0160562	0.00283705	0.0213241	0.0202218
tr|Q65FQ0|Q65FQ0_BACLD	Q65FQ0	Nuc_N domain-containing protein					0.000197036	0.00130628	0.000273547	0.00419641	0.00120901	0.0370856					1185	610	787	502	506	97	0	0	0	0	0	0	0.00084614	0	0	0	0.000159633	0	0.000525214	6.58928e-05	0	0.000695274	0.00113575	0.00208781	0.000459477	0	0.000361165	0.00339574	0.00495999	0.0042335	0.00052678	0.00221592	0.00088434
sp|Q65JA6|NRDI_BACLD	Q65JA6	Protein NrdI										0.0361467										98	0	0	0	0	0	0	0	0	0	0	0	0	0	0	0	0	0	0	0	0	0	0	0	0	0	0	0
tr|Q65IH8|Q65IH8_BACLD	Q65IH8	Conserved protein YvgO			0.000175589	0.00198823		0.0188982	0.0446443	0.0209371	0.048433	0.0358946			1352	808		267	181	287	118	99	0	0	0	0	6.6791e-05	0	0.000354725	0.000172042	0	0.00268451	0.00256767	0.000712514	0	0	0.000160153	0.0109721	0.0210725	0.02465	0.0766918	0.0142158	0.0430253	0.0189785	0.017103	0.0267298	0.031048	0.0453547	0.0688964
tr|Q65DU0|Q65DU0_BACLD	Q65DU0	Fructose-1,6-bisphosphate aldolase	0.244422	0.382957	0.204294	0.152165	0.522713	0.0656489	0.00914523	0.115775	0.00638818	0.0330404	53	42	83	105	26	143	342	119	306	100	0.176967	0.252483	0.303816	0.479452	0.379223	0.290197	0.114317	0.201596	0.296968	0.0473112	0.191446	0.217737	0.66248	0.485776	0.419883	0.0375027	0.0925892	0.0668548	0.0104292	0.00026846	0.016738	0.100558	0.0911645	0.155602	0.00308267	0.00592953	0.0101523
tr|Q62SA5|Q62SA5_BACLD	Q62SA5	Cell wall-associated protease	0.0928592	0.276985	0.00248502	0.0450836	0.00103093	0.125109	0.407908	0.0169378	0.0997958	0.0323364	127	64	899	231	992	95	35	317	82	101	0.0998653	0.086386	0.0923263	0.254724	0.246136	0.330094	0.00191464	0.00302735	0.00251307	0.0314325	0.0411036	0.0627147	0.00176547	0.00017696	0.00115035	0.101541	0.129607	0.144179	0.314773	0.512338	0.396611	0.0266317	0.0168168	0.00736495	0.0714982	0.0994536	0.128435
tr|Q65EZ1|Q65EZ1_BACLD	Q65EZ1	Manganese transport system substrate-binding protein	2.40152	1.14905	0.245378	0.39248	0.446221	0.300852	0.251504	0.172988	0.0211979	0.0306731	3	14	68	43	33	52	54	93	177	102	1.39503	2.91396	2.89557	1.2844	1.06453	1.09821	0.201703	0.226203	0.308229	0.38825	0.451542	0.337649	0.418026	0.554771	0.365864	0.171754	0.311804	0.418998	0.0650672	0.205666	0.483778	0.212914	0.142632	0.163418	0.0277007	0.0139778	0.0219151
tr|Q65NI8|Q65NI8_BACLD	Q65NI8	Putative extracellular solute-binding protein, family 3 YckK	0.186093	0.183666	0.0229322	0.0436575	0.0409366	0.143754	0.068252	0.00067127		0.0304881	75	103	379	235	258	87	142	755		103	0.231905	0.187288	0.139084	0.201231	0.098906	0.25086	0.018936	0.0216177	0.0282429	0.0167298	0.0720546	0.042188	0.0655631	0.0299468	0.0272999	0.106623	0.126722	0.197918	0.0141744	0.070734	0.119848	0.00138924	0.000624566	0	0	0	0
tr|Q65I20|Q65I20_BACLD	Q65I20	Non-specific DNA-binding protein HBsu signal recognition particle-like (SRP) component	0.254048	0.784666	1.07101	0.783757	1.07971	0.722169	0.701138	1.0753	0.651825	0.0291557	49	22	5	19	7	25	25	21	23	104	0.256651	0.345836	0.159656	0.754552	0.712379	0.887068	1.47692	0.732812	1.00329	0.396945	1.25262	0.701704	0.962786	0.876521	1.39982	0.583113	0.599651	0.983742	1.02007	0.0979037	0.985443	2.05239	0.639063	0.53444	0.0498524	0.835652	1.06997
tr|Q65NP6|Q65NP6_BACLD	Q65NP6	YceG_bac domain-containing protein					0.00084272				0.00993229	0.0283353					1022				255	105	0	0	0	0	7.43903e-05	0	0	0	0	0	0.000120647	0	0.00104274	8.46531e-05	0.00140077	0	0	0	0	0	0	0	0	0	0	0.0168481	0.0129487
tr|Q65EM8|Q65EM8_BACLD	Q65EM8	Glyceraldehyde-3-phosphate dehydrogenase	2.28201	2.12677	0.280723	0.211271	0.886662	0.00530448	0.013454	0.00549981		0.0273254	5	6	58	82	12	409	301	465		106	2.17393	2.88649	1.7856	2.35044	2.92663	1.10324	0.291141	0.226188	0.324839	0.120449	0.294159	0.219204	0.902628	1.21273	0.54463	0.00377699	0.00841938	0.00371707	0.00920375	0.000386135	0.0307722	0.00502429	0.0080706	0.00340453	0	0	0
tr|Q65J79|Q65J79_BACLD	Q65J79	Glutamine synthetase	0.485561	0.64146	0.208024	0.183938	0.398363	0.0681536	0.0836764	0.593985	0.0951771	0.0272792	28	26	80	93	39	139	123	38	85	107	0.54246	0.523581	0.390642	0.603574	0.691923	0.628882	0.29306	0.149191	0.181821	0.164965	0.191847	0.195003	0.146628	0.943622	0.104839	0.0710805	0.0576845	0.0756959	0.0973407	0.0270169	0.126672	0.451408	0.672861	0.657686	0.0525587	0.114758	0.118214
sp|Q65G42|RS4_BACLD	Q65G42	30S ribosomal protein S4	0.161918	0.25684	0.396572	0.58702	0.80439	0.0173581	0.00449246	0.324038	0.108398	0.0259438	87	66	38	26	16	274	422	53	77	108	0.0985263	0.217973	0.169256	0.191304	0.3123	0.266916	0.533986	0.466667	0.189063	0.472517	0.609572	0.67897	0.582848	1.35459	0.475733	0.0151843	0.0143068	0.022583	0.00731649	0.000906286	0.0052546	0.326209	0.295392	0.350512	0.0142041	0.213711	0.0972784
tr|Q62WK9|Q62WK9_BACLD	Q62WK9	Cys/Met metabolism pyridoxal-phosphate-dependent enzymes	0.0161345				0.0357971	0.0410973	0.000201542	0.00250082		0.0252412	411				280	182	809	583		109	0.0157686	0.013615	0.01902	0	0	0.00084923	0.000195391	0	0	0.00024374	0	0	0.053743	0.0419986	0.0116498	0.049845	0.0323181	0.0411288	0.000319879	0	0.000284747	0.00205942	0.00499313	0.000449919	0	0	0
tr|Q65IB3|Q65IB3_BACLD	Q65IB3	Uncharacterized protein										0.0246482										110	0	0	0	0	0	0	0	0	0	0	0	0	0	0	0	0	0.000539419	0	0	0	0	0	0	0	0	0	0
tr|Q65JV3|Q65JV3_BACLD	Q65JV3	Pseudouridine synthase	0.00225884	0.000817588				0.000138674		0.00392191		0.0230125	896	1263				853		509		111	0.000907548	0.00263721	0.00323176	0.00139943	0.000864863	0.000188468	0	0	0	0	0	0	0	0.00186152	0	0.000224752	3.58802e-05	0.000155391	0	0	9.94633e-05	0.0080432	0.00233043	0.0013921	0	0	0.000104847
sp|Q65PB4|RPOC_BACLD	Q65PB4	DNA-directed RNA polymerase subunit beta'	0.0331699	0.093468	0.0357241	0.0177965	0.054017	0.00355203	0.00532947	0.0334698	0.0069573	0.0228795	266	176	289	384	226	460	398	231	296	112	0.03103	0.0446627	0.023817	0.102896	0.0883842	0.0891244	0.0581939	0.0241263	0.0248522	0.0128144	0.0168804	0.0236948	0.0246176	0.123279	0.0141539	0.00553834	0.00225005	0.0028677	0.00596695	0.00123755	0.00878392	0.0242075	0.0369794	0.0392226	0.00453669	0.0070123	0.0093229
tr|Q65F56|Q65F56_BACLD	Q65F56	Putative serine protease	0.00787762	0.00158223	0.00113757	0.00045581	0.0035044			0.0135148	0.00342305	0.0209935	573	1109	1064	1075	734			351	381	113	0.00374295	0.0108527	0.00903718	0.0033243	0.0014224	0	0.00122137	0.0010259	0.00116545	0.000914924	0.000215275	0.000237232	0.00149462	0.00846962	0.000548944	0	1.8623e-05	0	0	0	0	0.0113525	0.0123497	0.0168422	0.0021995	0.00464499	0.00342467
tr|Q65DU1|Q65DU1_BACLD	Q65DU1	Probable transaldolase	0.193657	0.786527	0.268802	0.318703	0.455142	0.44704	0.746045	0.897966	0.742836	0.0209058	68	21	60	53	32	40	23	27	20	114	0.139774	0.220053	0.221144	0.665197	1.05301	0.641376	0.311549	0.360102	0.134755	0.158075	0.370947	0.427086	0.470804	0.564048	0.330574	0.422114	0.371957	0.547049	1.23454	0.311268	0.692326	0.890725	0.966526	0.836647	0.172508	1.26727	0.788728
tr|Q65FP9|Q65FP9_BACLD	Q65FP9	Uncharacterized protein		0.000103257			0.000643218	0.00489487		0.000912497	0.000495175	0.0202962		1529			1072	420		716	589	115	0	0	0	0.00015356	0.00015621	0	0	0	0	0	0	0	0.00106126	0.000270416	0.000597976	0.00360054	0.00455544	0.00652862	0	0	0.00030578	0.00201356	0.000723931	0	0.000955585	0.000529939	0
sp|Q65EG1|HIS5_BACLD	Q65EG1	Imidazole glycerol phosphate synthase subunit HisH	0.00843006	0.000809277			0.00930802				0.00296636	0.0200412	555	1265			546				398	116	0.00611957	0.00957865	0.00959196	0.000551631	0.00104232	0.000833881	0.000560286	0	0	0	0	0	0.0099734	0.0104158	0.00753488	0	0	0	0	0	0	0	0	0	0	0.00697929	0.00191978
tr|Q65P64|Q65P64_BACLD	Q65P64	Penicillin-binding protein	0.000111488					0.00526129	0.000205852	0.00113292	0.000789727	0.0195505	1435					411	806	693	541	117	0	0.000246236	8.82292e-05	0	0	0	0.00675365	0	0	0	0	0	0	0	0	0.00532068	0.00624654	0.00421667	0	0.000100492	0.000517063	0.00132613	0.000351884	0.00172075	0.000302101	0.000931763	0.00113532
tr|Q65KJ0|Q65KJ0_BACLD	Q65KJ0	Motility protein B				0.000388648	0.000116824	0.644346	0.0481037	0.0318358	0.0157333	0.0193808				1100	1201	30	174	237	207	118	0	0.000720161	0	0	0.000248893	0	0	0	0.00022921	0.000573944	0.000592001	0	0	6.59414e-05	0.000284531	0.710417	0.785473	0.437147	0.0857527	0.0217115	0.0368468	0.0615872	0.0144144	0.0195058	0.00958244	0.0165344	0.0210829
tr|Q65JD4|Q65JD4_BACLD	Q65JD4	Uncharacterized protein			0.00274812					0.0874536	0.105528	0.0191888			875					143	79	119	0	0	0	0	0	0	0.00180602	0.00399551	0.00244284	0	0	0	0	0	0.000217149	0	0	0	0	0.000155254	0	0.0840886	0.0928213	0.0854508	0.0284323	0.15308	0.135073
sp|Q65IH4|ODO1_BACLD	Q65IH4	2-oxoglutarate dehydrogenase E1 component	0.0205488	0.0777309	0.050756	0.0207291	0.0345818	0.106138	0.250476	0.690407	0.428365	0.0177222	351	214	233	362	286	100	56	32	29	120	0.0130484	0.0335161	0.0150821	0.0926243	0.0918442	0.0487243	0.0865207	0.0321538	0.0335935	0.0154385	0.0162747	0.0304741	0.0129536	0.0786064	0.0121853	0.0768551	0.120126	0.121434	0.225959	0.210883	0.314587	0.465502	0.958035	0.647686	0.430774	0.375154	0.479168
tr|Q65KK8|Q65KK8_BACLD	Q65KK8	Penicillin-binding protein 3	0.0293349	0.0445861	0.00796424	0.013759	0.0105782	3.31062	0.727419	0.177568	0.0107508	0.0172255	287	299	613	430	516	6	24	90	251	121	0.0320061	0.0383333	0.0176653	0.0462575	0.0504918	0.037009	0.00697966	0.0075237	0.00938937	0.0118722	0.011455	0.0179498	0.00512418	0.0236979	0.00291265	2.8601	4.00909	3.06267	0.739596	0.737615	0.705044	0.319553	0.115536	0.0976138	0.0120023	0.00871252	0.0115375
tr|Q65J64|Q65J64_BACLD	Q65J64	Hypothetical phage-related protein	0.0756325	0.118441	0.0289886	0.0277857	0.100238	0.124926	0.0830109	0.086027	0.00362969	0.0167818	150	144	325	315	159	96	124	144	374	122	0.0569157	0.0811212	0.0888605	0.113004	0.134745	0.107575	0.0325383	0.0348684	0.0195592	0.0168911	0.0335604	0.0329056	0.111153	0.107497	0.0820638	0.129206	0.0992296	0.146343	0.119909	0.0499768	0.0791472	0.0904951	0.0936414	0.0739447	0.0046817	0.00246546	0.00374191
tr|Q65G54|Q65G54_BACLD	Q65G54	AMP-dependent synthetase and ligase YtcI	0.000546722	0.00825961	0.0152293	0.00633596	0.000662753	0.00853462	0.0880582	0.0248334	0.0417788	0.0165952	1229	685	462	562	1065	349	121	269	126	123	9.99279e-06	0.000724285	0.000905886	0.00791923	0.0089345	0.0079251	0.0218921	0.0130385	0.0107573	0.00509743	0.00635358	0.00755687	0.000388539	0.00144904	0.000150683	0.0101243	0.00617749	0.00930205	0.0260078	0.154687	0.0834796	0.0200492	0.0245477	0.0299033	0.00133619	0.0471363	0.0768639
tr|Q65PE0|Q65PE0_BACLD	Q65PE0	Lysine--tRNA ligase	0.0803603	0.0476236	0.0109331	0.00424418	0.0179595	0.0242796	0.00912511	0.026174	0.00549463	0.0156991	141	290	546	635	410	242	343	262	323	124	0.0678492	0.102947	0.070285	0.0621047	0.050294	0.0304721	0.020798	0.00551876	0.00648251	0.00189394	0.00421656	0.00662203	0.00913512	0.0395179	0.00522534	0.00884352	0.0348419	0.0291534	0.00898181	0.00107266	0.0173209	0.0329981	0.020482	0.0250419	0.000816277	0.00994438	0.00572323
tr|Q65L31|Q65L31_BACLD	Q65L31	Phage related protein								0.00164366		0.0156203								641		125	0	0	0.000192576	0	0	0	0	0	0.000181793	0	0	0	9.39115e-05	0	0	0	0	5.57311e-05	0	0	0	0.0010703	0.00242615	0.00143454	0.00171933	0	0
sp|Q65PB1|RS7_BACLD	Q65PB1	30S ribosomal protein S7	0.160121	0.22253	0.485425	0.397378	0.565899	0.0246537	0.0124251	0.194643	0.0246382	0.0151738	89	84	27	40	23	240	310	83	164	126	0.0669106	0.189882	0.22357	0.228087	0.265254	0.174247	0.624405	0.471397	0.360473	0.409025	0.261313	0.521797	0.254457	1.09039	0.352849	0.0109132	0.0396176	0.0234303	0.00262752	0.000689348	0.0339585	0.226565	0.154669	0.202697	0.00349486	0.039379	0.0310407
tr|Q65FT4|Q65FT4_BACLD	Q65FT4	1,4-dihydroxy-2-naphthoyl-CoA synthase	0.00698542	0.0245508	0.0145548	0.00614846	0.0174524	0.905689	0.300915	1.01039	0.17526	0.0151128	596	418	474	568	418	21	45	24	57	127	0.00731345	0.00722618	0.00641664	0.0171111	0.0344163	0.0221251	0.0172203	0.0119722	0.0144719	0.00303892	0.00918681	0.00621964	0.0115338	0.0323358	0.00848763	1.04036	0.867124	0.809587	0.362905	0.0970328	0.442806	0.759771	1.10839	1.16301	0.0300879	0.236075	0.259617
tr|Q65G17|Q65G17_BACLD	Q65G17	Nucleoside 2-deoxyribosyltransferase YtoQ	0.0122871	0.0293664	0.0251115	0.0165533	0.0265907	0.271619	0.187997	0.278163	0.30617	0.0150852	466	385	359	396	333	58	71	67	37	128	0.00691215	0.0140025	0.0159468	0.0247866	0.0335533	0.0297593	0.029612	0.0306333	0.0150891	0.008677	0.0103201	0.0306628	0.0270397	0.0364277	0.0163046	0.298226	0.325691	0.19094	0.3486	0.0807368	0.134655	0.323315	0.273928	0.237244	0.167262	0.430145	0.321103
tr|Q65DU4|Q65DU4_BACLD	Q65DU4	Transcription termination factor Rho	0.0290617	0.0385408	0.0035203	0.00214774	0.0130698		7.19868e-05	0.000464336	0.00349057	0.0148958	291	320	817	788	479		847	802	378	129	0.02129	0.0350955	0.0307996	0.0443213	0.0558996	0.0154015	0.00516593	0.00323221	0.00216276	0.00100013	0.00193496	0.00350812	0.00721396	0.0277029	0.00429237	0	0	0	6.29803e-05	0	0.00015298	0.000483046	0.000166088	0.000743875	0.00358555	0.00460192	0.00228423
sp|Q65DQ3|Y3998_BACLD	Q65DQ3	Putative heme-dependent peroxidase BLi03998	0.156192	0.172252	0.0729012	0.0688661	0.0890515	3.722	3.54634	1.69016	0.405285	0.014596	92	105	183	180	168	5	5	12	31	130	0.147971	0.152821	0.167783	0.257965	0.125907	0.132883	0.0587655	0.075665	0.0842732	0.0417308	0.0923213	0.0725461	0.0809879	0.127643	0.0585234	4.12316	3.83622	3.20662	3.33415	2.76659	4.53829	1.64458	1.71481	1.71108	0.325441	0.465515	0.424897
tr|Q65DM2|Q65DM2_BACLD	Q65DM2	Uncharacterized protein		0.000485012	0.000162405	0.00100056		0.0144739	0.0572194	0.194333	0.0386985	0.0143553		1366	1361	949		292	162	84	130	131	0	0	0	0.000411288	0.000781719	0.00026203	0	0.000237142	0.000250072	0	0.000975386	0.0020263	0	0	0	0.0163257	0.0115084	0.0155875	0.069583	0.031278	0.0707971	0.161005	0.227754	0.194239	0.0654102	0.0253334	0.025352
tr|Q65L63|Q65L63_BACLD	Q65L63	Endo-alpha-(1->5)-L-arabinanase						0.00726011	0.00190892		0.0081064	0.0141751						370	538		278	132	0	0	0	0	0	0	0	0	0	0	0	0	0	0	0	0.0114462	0.00571614	0.00461804	0.000480272	0.000955992	0.00429049	0.00359878	0	0	0.00304329	0.0151179	0.00615805
tr|Q62Y99|Q62Y99_BACLD	Q62Y99	YdjM	0.00640242	0.00153475	0.000672891		0.00133238	0.000821332	0.0017508	0.0126104	0.0343798	0.0141033	615	1121	1189		950	682	558	362	137	133	0.00486812	0.0082104	0.00612873	0.00113224	0.000803414	0.00266859	0	0.00106985	0.000948826	0	0.00100627	0	0.00133451	0.00128544	0.0013772	0.00142924	0.00041498	0.000619775	0.0023283	0.00292409	0	0.00682894	0.0110425	0.0199597	0.0246481	0.0385122	0.0399791
sp|Q65EG0|HIS7_BACLD	Q65EG0	Imidazoleglycerol-phosphate dehydratase	0.0185258	0.00393148	0.00139588	0.000767767	0.0257339	0.796532	0.136228	0.238799	0.00746373	0.0140639	368	870	1027	995	340	23	89	74	287	134	0.0139102	0.0214024	0.0202648	0.00297245	0.00765018	0.00117181	0.00148542	0.00190076	0.00080146	0.00104156	0.000553222	0.000708513	0.0160957	0.0476644	0.0134416	0.621959	0.838957	0.928681	0.12853	0.131749	0.148404	0.0952523	0.301725	0.319418	0.0112036	0.00710925	0.00407834
tr|Q65D36|Q65D36_BACLD	Q65D36	Phosphotransferase system (PTS) beta-glucoside-specific enzyme IIBCA component			0.000654016	0.000380058						0.0137381			1197	1102						135	0	0	0	0	0	0	0.000249227	0.000579457	0.00113336	0.000207421	0.000932754	0	0	0	0	0	0	0	0	0	0	0	0	0	0	0	0
tr|Q65KA8|Q65KA8_BACLD	Q65KA8	Allergen V5/Tpx-1 related	0.000703419		0.000275478	0.000607444	0.000508856	2.457	0.798216	0.0466451	0.018212	0.0135326	1174		1318	1030	1098	7	21	197	189	136	0.000531447	0.000502726	0.00107608	0	0	0	8.87799e-05	0.00034584	0.000391815	0.000902958	0.000554285	0.000365089	0.00115959	0	0.00036698	2.52695	3.18342	1.66063	0.631488	1.20731	0.555847	0.0573097	0.0599631	0.0226624	0.0222997	0.0157179	0.0166183
tr|Q65JQ7|Q65JQ7_BACLD	Q65JQ7	3-oxoacyl-[acyl-carrier-protein] reductase	0.0282117	0.100386	0.0197233	0.0205602	0.136323	0.0212456	0.0397553	0.0136018	0.00734811	0.0134104	293	164	402	363	131	251	194	350	288	137	0.0164357	0.0336214	0.0345781	0.0783594	0.117089	0.105709	0.0255565	0.0175379	0.0160753	0.00441263	0.0353884	0.0218794	0.111183	0.190537	0.107249	0.0291607	0.0146494	0.0199267	0.0618325	0.0188142	0.0386191	0.0237889	0.00987691	0.00713955	0	0.00658219	0.0154621
sp|Q65DS9|SYR_BACLD	Q65DS9	Arginine--tRNA ligase	0.0545544	0.0665111	0.0296003	0.010288	0.0374117	0.950421	1.71665	1.35785	0.176041	0.0133531	193	239	322	476	272	20	12	13	55	138	0.0460699	0.0682401	0.0493531	0.0669372	0.0820015	0.0505947	0.0379929	0.0251506	0.0256574	0.00403877	0.0126244	0.014201	0.0207036	0.072727	0.0188046	0.586134	1.17854	1.08659	1.45663	1.98404	1.70928	1.09195	1.40615	1.57543	0.181476	0.168864	0.177782
tr|Q65HN2|Q65HN2_BACLD	Q65HN2	Conserved hyopothetical protein	0.651308	1.70514	0.87666	0.708028	0.40836	0.329248	0.307354	0.0716381	0.00795578	0.0133436	19	9	9	22	36	48	44	164	280	139	0.541751	0.569735	0.842437	1.78285	1.43283	1.89975	0.928476	0.719812	0.98169	0.688435	0.771671	0.663977	0.386806	0.445305	0.392969	0.175585	0.311595	0.500564	0.117814	0.226194	0.578055	0.0748042	0.113867	0.0262434	0.0115477	0.00698071	0.00533896
tr|Q65P57|Q65P57_BACLD	Q65P57	Putative beta-lactamase YbbE				0.000225989		0.00177042	0.00369627	0.0794095	0.290695	0.0125216				1157		569	449	153	39	140	0	0	0	0	0	9.00703e-05	0	0	0.000653518	0.000293939	0	0.000384027	0	0	0	0.00204554	0.00106927	0.00219644	0.00145106	0.00771999	0.00191777	0.0165372	0.0207143	0.200977	0.671808	0.0397812	0.160495
tr|Q65FH1|Q65FH1_BACLD	Q65FH1	Putative Acyl-coA-binding protein YuxH										0.0125069										141	0	0.00013314	0	0	0	0	0	0	0.00141537	0	0	0	0	0	0	0	0	0	0	0	0	0.00252808	0	0	0	0	0
sp|Q65P95|RL5_BACLD	Q65P95	50S ribosomal protein L5	0.246702	0.472218	0.805179	0.720991	1.33817			1.28331	0.119026	0.0123687	52	41	12	21	6			15	73	142	0.243823	0.312873	0.183409	0.497561	0.403115	0.515978	1.17833	0.853654	0.383558	0.224892	0.338271	1.59981	1.07328	1.9297	1.01154	0	0	0	0	0	0.000140883	1.59921	1.06328	1.18744	0.000541209	0.304718	0.0518173
tr|Q65F11|Q65F11_BACLD	Q65F11	Putative sulphatase YvgJ								0.10857	0.0045029	0.0123121								125	350	143	0	0	0	0	0	0	0	0	0	0	0	0	0	0	0.00214971	0	0	0	0	0	0	0.0395392	0.140305	0.145867	0.010058	0.00168645	0.00176423
tr|A5A655|A5A655_BACLD	A5A655	Uncharacterized protein						0.000880375				0.0121962						668				144	0	0	0	0	0	0	0	0	0	0	0	0	0	0	0	0.000735669	0.00113774	0.000767719	0	0	0	0.00106514	0	0	0	0	0
tr|Q65M69|Q65M69_BACLD	Q65M69	Transposase protein	7.7136e-05					0.00214392	9.6039e-05	7.90536e-05		0.0121483	1466					539	842	925		145	0	0.000162813	6.85951e-05	0	0	0	0	9.00415e-05	0	0	0	0	0	0.00013794	0	0.000599457	0.00078678	0.00504551	0.000116246	0.000171871	0	5.17936e-05	0	0.000185367	0	0	0
tr|Q62U10|Q62U10_BACLD	Q62U10	DUF5082 domain-containing protein	0.000427327	0.000988499			0.00310329	0.0373093		0.000276594		0.0118761	1259	1224			779	190		863		146	0.000145689	0.00073382	0.000402471	0.00104965	0.00147023	0.000445622	0	0	0.000771806	0	0	0	0.00411548	0.00266883	0.00252555	0.0470836	0.0468543	0.0179902	0	0	0.0106473	0	0.000379929	0.000449853	0	0	0.00207245
sp|Q65G89|MDH_BACLD	Q65G89	Malate dehydrogenase	0.742646	1.30124	0.832039	0.650717	0.764211	0.407129	0.352096	2.04553	3.19513	0.0117805	15	12	11	25	18	41	41	9	7	147	0.618798	0.834582	0.774556	1.56846	1.42118	0.914089	0.889202	0.700734	0.906183	0.307553	1.09931	0.545292	0.528038	1.41225	0.352344	0.342893	0.483581	0.394913	0.387283	0.0265654	0.642439	1.10483	1.34465	3.68712	1.10914	4.39457	4.08169
tr|Q65D37|Q65D37_BACLD	Q65D37	Beta-glucosidase, Glycoside Hydrolase Family 1	0.00542815	0.104035	0.049989	0.0297272	0.00139792	0.0012494	0.0291239	0.0137764	0.0025113	0.0117385	663	159	234	298	940	614	223	347	429	148	0.00957105	0.00304801	0.00366538	0.134717	0.0983307	0.0790583	0.051654	0.0465855	0.0517276	0.00922543	0.0353823	0.0445739	0.00180422	0.000786658	0.00160289	0.000778736	0.00142919	0.00154028	0.0596629	0.00561961	0.0220892	0.00096573	0.000742322	0.0396212	0.000333274	0.00451743	0.00268321
tr|Q65N68|Q65N68_BACLD	Q65N68	Putative Acyl-CoA dehydrogenase YdbM	0.00631053	0.00644465	0.000361433			0.160059	0.358353	0.0252062	0.00717025	0.0116304	618	752	1286			83	39	268	294	149	0.00311443	0.00629373	0.00952341	0.00629058	0.00666352	0.00637985	0.00072836	0.000174393	0.000181547	0	0	0	0	0.000991413	0	0.180871	0.11159	0.187715	0.349091	0.320248	0.405719	0.0235074	0.028169	0.0239422	0.0064019	0.00441381	0.010695
sp|Q65EN1|GPMI_BACLD	Q65EN1	2,3-bisphosphoglycerate-independent phosphoglycerate mutase	0.246984	0.218482	0.0182801	0.0292554	0.0586528	0.52744	0.207719	0.280077	0.135366	0.011213	51	86	422	304	217	38	67	65	66	150	0.329906	0.233975	0.177071	0.239239	0.222324	0.193883	0.021381	0.0164005	0.0170587	0.012727	0.0266107	0.0484285	0.0774254	0.0476369	0.0508961	0.708442	0.413202	0.460676	0.112577	0.0545365	0.456044	0.334055	0.251404	0.254773	0.0730705	0.128072	0.204955
tr|Q65M44|Q65M44_BACLD	Q65M44	Serine protein kinase	0.004647	0.012285	0.179985	0.12419	0.000222585	0.0156563	0.0013903	0.0246134	0.00585268	0.0110068	700	596	96	120	1176	284	608	270	313	151	0.00510423	0.00537386	0.00346291	0.00596417	0.00715416	0.0237368	0.307122	0.112876	0.119956	0.100306	0.126822	0.145442	0	0.000494207	0.000173547	0.0111929	0.0169457	0.0188302	0.00092726	0.000168892	0.00307476	0.0158167	0.034469	0.0235547	0	0.00869602	0.00886202
tr|Q65GE4|Q65GE4_BACLD	Q65GE4	Long chain acyl-CoA synthetase		0.000880946	0.00881462	0.0018607				0.000809427	0.00024103	0.0107634		1248	589	831				731	613	152	0	0	0	0.00159965	0.000866182	0.000177007	0.0182793	0.0050526	0.00311191	0.000446068	0.000446625	0.00468939	0	0	0	0	0	0	0	0	5.88421e-05	0.00148951	0.000648796	0.00028997	0	0.00032894	0.00039415
tr|Q65HD3|Q65HD3_BACLD	Q65HD3	Ferrichrome ABC transporter (Ferrichrome-binding protein)	0.0580481	0.0305801	0.041113	0.0362578	0.0268089	0.140484	0.0651814	0.246067	0.0618164	0.01073	183	373	271	262	332	89	153	71	104	153	0.067115	0.0561458	0.0508836	0.0448143	0.0253488	0.0215772	0.0388845	0.0334785	0.050976	0.0241544	0.0433031	0.0413161	0.0281611	0.0397256	0.0125399	0.116278	0.150781	0.154394	0.0335151	0.0930975	0.0689318	0.443424	0.155042	0.139734	0.0780116	0.0601938	0.0472438
tr|Q65LW8|Q65LW8_BACLD	Q65LW8	N-acetyltransferase	0.000118993				0.0106636				0.00648795	0.0102021	1430				514				304	154	9.57481e-05	0.000105178	0.000156053	0	0	0	0	0	0	0	0	0.000239289	0.014799	0.00842108	0.00877067	0	0	0	0	0	0	0	0	0	0	0.0158447	0.00361913
sp|Q65MZ9|CH10_BACLD	Q65MZ9	10 kDa chaperonin	0.0382567	0.139432	0.195906	0.19423	0.20455	1.68395	0.806681	0.471944	0.192026	0.00942728	237	128	89	87	87	12	20	45	50	155	0.0397284	0.035037	0.0400048	0.107187	0.160869	0.150239	0.182495	0.197505	0.207717	0.172714	0.239288	0.170689	0.262507	0.164748	0.186394	0.769132	1.6997	2.58301	1.13441	0.563029	0.722603	0.515538	0.502047	0.398249	0.110668	0.249006	0.216405
tr|Q65M10|Q65M10_BACLD	Q65M10	Glycerol-3-phosphate dehydrogenase	0.00202135	0.0190409	0.014153	0.0100295	0.191275	0.00121442	0.00305319	0.00249081	0.00018859	0.00922784	924	473	483	486	94	621	477	584	617	156	0.00269933	0.00143585	0.00192888	0.0180609	0.0187554	0.0203064	0.0224461	0.0108845	0.00912849	0.00802492	0.00791261	0.0141509	0.127724	0.356693	0.0894091	0.000186491	0.00290384	0.000552928	0.000570845	0.00024541	0.00834331	0.00133152	0.00274931	0.00339161	0	0.000296138	0.000269633
sp|Q65JF2|RECA_BACLD	Q65JF2	Protein RecA	0.49308	0.188975	0.0571813	0.0329161	0.0845404	0.00264481	0.00248552	0.00945472	0.00471725	0.00907406	27	98	214	279	173	503	510	401	345	157	0.351556	0.62092	0.506763	0.203318	0.230395	0.133212	0.0579397	0.0464926	0.0671116	0.0379052	0.0352251	0.0256181	0.0619175	0.156803	0.0349009	0.00216839	0.00252438	0.00324166	0.00257991	0.000125837	0.0047508	0.00766177	0.0099262	0.0107762	0.000373387	0.0100148	0.0037636
sp|Q65KT8|METE_BACLD	Q65KT8	5-methyltetrahydropteroyltriglutamate--homocysteine methyltransferase	0.281396	0.538072	0.00313268	0.00186148	0.27613	0.213363	0.133359	0.134335	0.00562816	0.00898408	43	33	840	830	66	65	94	108	320	158	0.254198	0.379853	0.210137	0.65001	0.645077	0.319128	0.00163586	0.00383403	0.00392816	0.00302427	0.00146913	0.00109103	0.351902	0.379504	0.0969848	0.101975	0.287246	0.250868	0.141971	0.0100775	0.248029	0.0996744	0.183162	0.120168	0.00140349	0.00513784	0.0103432
sp|Q65GK8|SYV_BACLD	Q65GK8	Valine--tRNA ligase	0.0016836	0.00214106	0.00263788	0.00207685	0.00451205	0.0569572	0.00702212	0.0896061	0.0134371	0.00897479	972	1044	881	798	684	159	368	139	231	159	0.00157457	0.0024745	0.00100173	0.00177915	0.00321889	0.00142514	0.00571866	0.00114662	0.00104834	0.00485284	0.000838996	0.000538722	0.00208688	0.0103451	0.00110416	0.0306378	0.0608203	0.0794136	0.00894665	0.000465056	0.0116546	0.0799195	0.0989017	0.0899971	0.00313527	0.0152851	0.0218909
sp|Q65JJ8|EFTS_BACLD	Q65JJ8	Elongation factor Ts	0.125347	0.174529	0.104138	0.0655971	0.364518	0.00479258	0.00251101	0.0429788	0.0284335	0.00887625	109	104	141	185	44	421	507	202	154	160	0.0782821	0.177873	0.119887	0.208129	0.20846	0.106997	0.110188	0.0848489	0.117378	0.0124103	0.0724045	0.111976	0.375001	0.520206	0.198347	0.00100728	0.00834929	0.00502118	0.000195685	0	0.00733735	0.0406497	0.0661926	0.0220941	0.00697362	0.0399507	0.0383761
tr|Q65N46|Q65N46_BACLD	Q65N46	Putative RNA binding protein containing S1 RNA binding domain,YdcI	0.000981019	0.000296617	0.000120761		0.000503268	0.00468699	0.00247628	0.00402807	0.000840054	0.00874752	1096	1434	1386		1102	424	511	505	535	161	0.000180337	0.00242823	0.000334494	0.000314917	0.000534684	4.02502e-05	3.0586e-05	0.000279551	5.21459e-05	0	0	0	0.00027307	0.00107901	0.000157722	0.00256212	0.00683813	0.0046607	0.00401361	0.000275373	0.00313985	0.00243635	0.00480798	0.00483987	0.000164316	0.00165989	0.000695955
tr|Q65LZ6|Q65LZ6_BACLD	Q65LZ6	Citrate synthase	0.000688886	0.0137803	0.000307322		0.0036187	0.000902806	0.0014619	0.00165041	0.0014994	0.00874598	1181	566	1300		723	661	595	640	485	162	0.000978422	0.000526857	0.00056138	0.0197502	0.0142773	0.00731328	0	0.000513254	0.000408713	0	0	0	0.0038997	0.00227599	0.00468042	0.00101251	0.000195946	0.00149996	0.00164935	6.80844e-05	0.00266827	0.00149227	0.00165716	0.00180179	0.000831051	0	0.00366716
tr|Q65F51|Q65F51_BACLD	Q65F51	Fumarate hydratase class II	0.0333016	0.0905795	0.0232435	0.00693075	0.0214324	0.204306	0.105403	0.818258	0.195738	0.00851803	264	185	375	548	380	66	110	31	49	163	0.0119555	0.0533584	0.0345909	0.105368	0.115347	0.0510231	0.0361309	0.0157838	0.0178159	0.000900258	0.0064083	0.0134837	0.0118863	0.0444825	0.00792829	0.0828814	0.194039	0.335996	0.0620522	0.00796728	0.246188	0.887538	0.99962	0.567615	0.274866	0.137592	0.174757
tr|Q65ND2|Q65ND2_BACLD	Q65ND2	Succinate-semialdehyde dehydrogenase	0.0234488	0.0370446	0.0154672	0.00934698	0.00352756	0.614787	0.155572	0.107065	0.0314863	0.0084954	335	327	459	503	731	31	77	127	143	164	0.0252467	0.0277903	0.0173095	0.0494063	0.0362942	0.0254334	0.0241381	0.0122359	0.0100277	0.00442316	0.00924292	0.0143749	0.00242471	0.00628129	0.00187667	0.785708	0.544205	0.514447	0.0931143	0.118731	0.254869	0.0924531	0.12814	0.100603	0.033359	0.0202038	0.040896
sp|Q65PA8|RS10_BACLD	Q65PA8	30S ribosomal protein S10	0.0567825	0.114592	0.326092	0.377383	0.583285	0.00179348		0.113137		0.00813099	186	150	51	46	21	566		121		165	0.0433793	0.0863831	0.0405851	0.134069	0.124616	0.0850908	0.374196	0.288198	0.315882	0.247699	0.511961	0.372489	0.782394	0.466002	0.501459	0.000664445	0.00310182	0.00161416	0	0	0.000618616	0.124456	0.114471	0.100485	0	0.00233342	0
tr|Q65ED1|Q65ED1_BACLD	Q65ED1	Peptidase_M23 domain-containing protein		0.000148972								0.00803685		1508								166	0	0	0	0.00010505	0.000341866	0	0	0	0	0	0	0	0	0	0	0	0	0	0	0	0	0.000754416	0	0	0	0	0
tr|Q65MI2|Q65MI2_BACLD	Q65MI2	Glycoside Hydrolase Family 13		0.0129004	0.00284256	0.00344161	0.00214841				0.00300413	0.00798092		581	866	678	853				396	167	0	0.000315798	0	0.0112384	0.0162719	0.0111909	0.00220262	0.00267712	0.00364794	0.000813177	0.0034217	0.00608994	0.00040558	0.00603964	0	0.000149984	0	0	0	0	0	0	0.00161934	0	0.00400694	0.000476205	0.00452926
tr|Q65F57|Q65F57_BACLD	Q65F57	Metalloregulation DNA-binding stress protein	0.115592	0.0315361	0.00805276	0.00988238	0.00519065	1.09202	0.0439766	0.0339377	0.0158963	0.00786464	117	365	606	494	653	17	185	228	205	168	0.0954185	0.166276	0.0850823	0.0308178	0.0475592	0.0162314	0.00469191	0.00657266	0.0128937	0.0180429	0.00448089	0.00712332	0.00463144	0.00885907	0.00208142	0.426258	1.40351	1.44628	0.0777466	0.00304839	0.0511347	0.0354621	0.0334865	0.0328644	0.00224995	0.0359141	0.00952491
tr|Q65JA5|Q65JA5_BACLD	Q65JA5	Ribonucleoside-diphosphate reductase	0.0167892	0.0116592	0.00143682	0.00407101	0.0055336	0.069732	0.0336022	0.0221197	0.0168807	0.00779449	398	606	1015	651	641	134	209	279	196	169	0.0146699	0.0241018	0.0115959	0.0141458	0.0132134	0.00761848	0.000827563	0.0017197	0.00176321	0.000218906	0.0105395	0.00145465	0.00280009	0.012555	0.00124568	0.0737296	0.0824049	0.0530616	0.0477533	0.00620992	0.0468434	0.0189884	0.0177243	0.0296465	0.00987204	0.0133963	0.0273739
tr|Q65NS5|Q65NS5_BACLD	Q65NS5	Glycolate oxidase subunit GlcD		9.19271e-05			0.00065637					0.00773856		1535			1066					170	0	0	0	1.4702e-05	0.000261079	0	0	0	0	0	0	0	0.000465007	0.000420989	0.00108312	0	0	0	0	0	0	0	0	0	0	0	0
sp|Q65DW5|GLYA_BACLD	Q65DW5	Serine hydroxymethyltransferase	0.150018	0.170825	0.0992242	0.0308131	0.275934	0.0145247	0.0538243	0.149536	0.0186154	0.00767125	94	106	148	290	67	291	169	99	184	171	0.0993648	0.184878	0.165812	0.18278	0.182336	0.147358	0.114843	0.0931507	0.0896787	0.0224128	0.0315521	0.0384743	0.167595	0.533766	0.126441	0.0122796	0.014549	0.0167456	0.0623277	0.00684788	0.0922974	0.179413	0.173449	0.0957465	0.00350204	0.0254897	0.0268544
sp|Q65GM8|Y2918_BACLD	Q65GM8	UPF0735 ACT domain-containing protein BLi02918/BL01157	0.00100101	0.00358441	0.000419685	0.00155062	0.00156671	0.000109629	0.000832124	0.000262697	0.00013769	0.00742818	1091	899	1261	875	918	866	671	873	622	172	0.000581922	0.00118641	0.00123471	0.00413753	0.00406671	0.00254898	0.000696782	0.000329895	0.000232379	0	0.00173505	0.0029168	0.00170269	0.00147337	0.00152408	0.000160829	9.9023e-05	6.90361e-05	0.00137401	0.0006274	0.000494964	0.000337767	0.000206916	0.000243407	0.000165221	0.000143746	0.000104102
tr|Q65H76|Q65H76_BACLD	Q65H76	Glycine--tRNA ligase beta subunit	0.00676287	0.00351586	0.00546018	0.00444152	0.00978434	0.0258056	0.0262791	0.0195863		0.00732109	604	906	704	631	534	233	239	290		173	0.00320474	0.0132265	0.00385732	0.00314221	0.00592238	0.001483	0.00336157	0.00162293	0.011396	0.00226596	0.00837901	0.00267957	0.00589416	0.022316	0.00114288	0.0662857	0.00350224	0.00762882	0.0126567	0.0626538	0.00352686	0.0030542	0.0134096	0.0422951	0	0	0.000461342
tr|Q65GD7|Q65GD7_BACLD	Q65GD7	Uncharacterized protein						0.0017184		0.0189309	0.00318714	0.00650198						571		296	386	174	0	0	0	0	0	0	0	0	0	0	0	0	0	0	0	0.00180337	0.00222507	0.00112675	0.000401764	0	0	0.012099	0.035719	0.00897462	0.00475285	0.0025787	0.00222986
tr|Q65FF4|Q65FF4_BACLD	Q65FF4	ESAT-6-like protein	0.020676	0.0175153	0.00298982	0.01003	0.106589	0.00272911	0.00377555	0.0110303	0.0310482	0.00649919	350	489	856	485	155	499	448	380	145	175	0.0145939	0.0247684	0.0226657	0.0141613	0.0201588	0.0182257	0.00263981	0.00286674	0.00346291	0.0114846	0.0146737	0.00393166	0.102812	0.0554231	0.161531	0.00188973	0.00120853	0.00508905	0.000412385	0	0.0109143	0.017666	0.00571135	0.0097134	0.0105732	0.0141571	0.0684142
tr|Q62RJ3|Q62RJ3_BACLD	Q62RJ3	Putative Zn-dependent hydrolases of the beta-lactamase fold	0.00967822	0.00391354	0.00189603		0.00472494					0.00648158	526	872	955		678					176	0.0137722	0.00563388	0.00962863	0.00352249	0.00196538	0.00625277	0.000907349	0.0016296	0.00315114	0	0	0	0.0118272	0.00167181	0.000675837	0	0	0	0	0	0	0	0	0	0	0	0
tr|Q65KI8|Q65KI8_BACLD	Q65KI8	ATP-dependent Clp protease-like (Class III stress gene) ClpE	0.00273451	0.00464096	0.00095784	0.000449021	0.00107708					0.00609749	843	837	1111	1077	982					177	0.00310229	0.00306614	0.00203509	0.00444147	0.00568805	0.00379336	0.000495255	0.000789802	0.00158846	0.000738886	0.000580673	2.75062e-05	0.000616351	0.0022378	0.000377102	0	0	0	0	0	0	0	0	0	0	0	0
tr|Q65J27|Q65J27_BACLD	Q65J27	Aconitate hydratase	0.0834763	0.167158	0.051759	0.0324796	0.286097	0.032723	0.0614732	0.315649	0.043154	0.00605047	138	108	229	284	62	202	157	56	125	178	0.0794835	0.104541	0.0664047	0.209441	0.171656	0.120376	0.0534135	0.0443874	0.057476	0.0236876	0.0318758	0.0418754	0.344472	0.23699	0.276829	0.0276948	0.0354513	0.0350231	0.03946	0.00449241	0.140467	0.301894	0.352882	0.29217	0.0158883	0.047415	0.0661586
tr|Q65ED9|Q65ED9_BACLD	Q65ED9	UvrABC system protein A	0.0226174	0.0163841	0.00401698	0.00338072	0.00258195	0.00762582	0.00643497	0.070935	0.00411494	0.00591664	342	514	780	682	810	362	379	165	364	179	0.0159363	0.0365404	0.0153754	0.0207334	0.0194776	0.00894135	0.00438245	0.00269873	0.00496976	0.00659492	0.00107249	0.00247474	0.00133541	0.00471736	0.00169306	0.0069175	0.00836002	0.00759994	0.00897375	0.000760907	0.00957025	0.0565278	0.0645234	0.0917537	0.00398624	0.00355544	0.00480313
tr|Q65DF8|Q65DF8_BACLD	Q65DF8	Putative transcriptional regulator		0.000527883								0.00552073		1349								180	0	0	0	0.000796297	0.000233431	0.000553922	0.000263385	0	0	0	0	0	0	0.0002999	0	0	0	0	0	0	0	0	0	0	0	0	0
tr|Q65JV8|Q65JV8_BACLD	Q65JV8	Cell-division initiation protein	0.0780807	0.156653	0.0641052	0.0334028	0.199848	0.0313552	0.00204036	0.0139369		0.00544403	144	116	197	275	92	206	529	343		181	0.07502	0.069606	0.0896162	0.154814	0.19981	0.115336	0.0607564	0.085953	0.0456061	0.0277443	0.0142793	0.0581849	0.111984	0.26739	0.220169	0.0124733	0.0424866	0.0391057	0.00181533	0.000336889	0.00396885	0.00824591	0.0162104	0.0173544	0	0	0.000842133
tr|Q65IA9|Q65IA9_BACLD	Q65IA9	Rhodopsin-like GPCR superfamily protein	0.0035907	0.00303771	0.00142557		0.00682026	0.00154436	0.000436363	0.00177727	0.00060707	0.00534152	776	952	1017		610	581	746	625	568	182	0.00139011	0.00496321	0.00441879	0.00199124	0.00227837	0.00484352	0.00234543	0.000262024	0.00166925	0	0	0.000173496	0.00132871	0.0180089	0.0011232	0.0014517	0.00168273	0.00149864	0.000454547	0	0.000854543	0.00179883	0.00183534	0.00169765	0.000140815	0.000888205	0.000792191
sp|Q65JQ5|RNC_BACLD	Q65JQ5	Ribonuclease 3	0.00261387	0.00598077	0.00409098	0.00235484	0.00966475	0.00160617		0.0016106	0.00216012	0.00529513	855	769	773	764	538	578		643	449	183	0.0015923	0.00319747	0.00305183	0.00810788	0.00448403	0.00535039	0.00503329	0.00328009	0.00395957	0.00170286	0.00343003	0.00193162	0.0118732	0.0136317	0.00348935	0.00429744	0	0.000521073	0	0	0	0.00107769	0.00264046	0.00111364	0	0.00260264	0.00387773
tr|Q65NG2|Q65NG2_BACLD	Q65NG2	Putative DNA binding protein YbfA	0.0358179	0.0128797	0.000515472	0.000252816		1.12949	0.214862	0.0200028	0.0236527	0.00513027	253	582	1235	1148		15	63	289	167	184	0.0401414	0.0384591	0.0288534	0.0207572	0.00971361	0.00816819	0.000902965	0	0.000643451	0.000655122	0	0.000103326	0	0.00113452	0	1.55201	0.546507	1.28996	0.159793	0.0698303	0.414964	0.0259513	0.0120183	0.0220387	0.011667	0.0256384	0.0336527
tr|Q65PF3|Q65PF3_BACLD	Q65PF3	Hypoxanthine phosphoribosyltransferase	0.139533	0.236634	0.0928487	0.0617147	0.164496	0.0740461	0.0282987	0.237241	0.141193	0.00511851	99	75	157	194	107	131	228	75	65	185	0.108613	0.135401	0.174584	0.268083	0.215472	0.226348	0.142335	0.107936	0.0282744	0.0284673	0.0400047	0.116672	0.119343	0.155449	0.218696	0.044113	0.0599913	0.118034	0.0281936	0.00184811	0.0548544	0.353044	0.207189	0.151491	0.0177898	0.205918	0.199872
tr|Q65DU3|Q65DU3_BACLD	Q65DU3	Fructose-1,6-bisphosphatase	0.116963	0.229728	0.0279437	0.0249495	0.0383087			0.184964	0.00574293	0.00507613	115	82	337	330	268			87	318	186	0.0381837	0.176516	0.136189	0.240929	0.250332	0.197924	0.0192183	0.0137879	0.0508251	0.00983701	0.0508277	0.0141839	0.0301927	0.0827382	0.00199504	0	0	0	0	0	0	0.217389	0.282067	0.055436	0.0111391	0.00126432	0.00482538
tr|Q65E65|Q65E65_BACLD	Q65E65	Cell envelope-related transcriptional attenuator YwtF	0.0198183	0.00745523	0.000420309		0.000997799	0.00784765	0.00155858		0.00061836	0.00505878	357	708	1260		993	359	582		567	187	0.0101217	0.0233273	0.0260058	0.0030782	0.0166622	0.00262529	0.000720566	0	0.00054036	0	0	0.000679231	0.0018701	0.0011233	0	0.00571688	0.00884961	0.00897647	0.00020309	0	0.00447265	0	0	0.00107098	0.000266415	0	0.00158866
tr|Q65LQ4|Q65LQ4_BACLD	Q65LQ4	Lipoate--protein ligase	0.00544616	0.0111481	0.00494075	0.000469919	0.00445147	0.00075634	0.00184328	0.00503988	0.00562383	0.00477961	661	618	740	1073	687	694	545	477	321	188	0.00339592	0.00738997	0.00555259	0.0144458	0.016458	0.00254055	0.0072857	0.00360537	0.00393118	0.000581083	0.000405534	0.000423141	0.00121596	0.0097097	0.00242875	0.000206073	0.00108417	0.000978772	0.0015071	0	0.00402273	0.00351861	0.00509171	0.00650933	9.18146e-05	0.00745585	0.00932383
tr|Q65NV8|Q65NV8_BACLD	Q65NV8	Uncharacterized protein						0.000207661				0.00462707						823				189	0	0	0	0	0	0	0	0	0	0	0	0	0	0.00011767	0	0.000147916	0.000287455	0.000187613	0	0	0	0	0	8.93772e-05	0	0	0
tr|Q65JI8|Q65JI8_BACLD	Q65JI8	Glycoside Hydrolase Family 48	6.40313e-05	0.000149805	0.00545798	0.00416484	0.000462661		0.00210978	0.000602193		0.00439752	1475	1507	705	644	1115		524	769		190	2.36077e-05	6.59412e-05	0.000102545	0.000294004	9.5496e-05	5.99148e-05	0.00541849	0.00611941	0.00483603	0.00320274	0.00257553	0.00671627	0.0002416	0.00114638	0	0	0	0	0	0.000279654	0.00604968	0.000183546	0	0.00162303	0	0	0
tr|Q65DD8|Q65DD8_BACLD	Q65DD8	Catalase	2.31341	2.59037	0.21755	0.332326	0.0567711	0.0610615	0.222291	0.146083	0.215005	0.0043714	4	5	75	51	219	152	62	102	47	191	2.28668	2.51123	2.14231	3.06866	2.80996	1.8925	0.270828	0.164106	0.217716	0.331119	0.280148	0.385709	0.0574597	0.0332318	0.0796217	0.0599573	0.0732852	0.0499421	0.104812	0.202454	0.359606	0.0610156	0.143966	0.233266	0.114134	0.175521	0.355359
tr|Q65GX3|Q65GX3_BACLD	Q65GX3	Putative phosphoesterase	0.00029156					0.00664858	0.00341081		0.00420057	0.00432874	1324					381	461		361	192	0	0.000478713	0.000395967	0.00233255	0	0	0.000770317	0	0	0	0	0	0	0	0	0.00657474	0.00753095	0.00584006	0.00204101	0.00653362	0.0016578	0	0	0	0.0113621	0	0.00123958
tr|Q65CX1|Q65CX1_BACLD	Q65CX1	Maltodextrin-binding protein			0.000212761					0.00696641		0.0041263			1340					442		193	0	0	0	0	0	0	0	0.000249199	0.000389085	0	0	0.000163505	0	0	0	0	0	0	0	0	0	0.00692684	0.0102112	0.00376122	0	0	0.000603033
tr|Q65F89|Q65F89_BACLD	Q65F89	FeS assembly protein SufB	0.0573508	0.0601374	0.00922942	0.00493518	0.0345114	0.0303678	0.00250251	0.0105779	0.0122901	0.00378862	185	257	579	610	288	210	509	384	242	194	0.0447809	0.0743092	0.0529624	0.0662017	0.0760663	0.0381442	0.0111179	0.00894945	0.00762095	0.00333521	0.00541847	0.00605186	0.0175235	0.0767563	0.00925446	0.0223745	0.0388748	0.0298541	0.00277892	9.86924e-05	0.00462991	0.00520794	0.010784	0.0157418	0.00612179	0.0140445	0.016704
tr|Q65FM6|Q65FM6_BACLD	Q65FM6	Glycoside Hydrolase Family 12						0.0742758	0.0693526	0.00380318	0.0054606	0.00371755						130	140	516	327	195	0	0	0	0	0	0	0	0	0	0	0	0	0	0	0	0.0664407	0.0662394	0.0901473	0.0627716	0.0959648	0.0493214	0.00562814	0.00462864	0.00115275	0	0.00849107	0.00789072
tr|Q65L23|Q65L23_BACLD	Q65L23	Hypothetical phage related protein			0.00787202	0.00386765	0.00245416			0.00117529	0.00421071	0.00355978			618	662	822			686	359	196	0	0	0.000626583	0	0	0.000580301	0.00628736	0.0122655	0.00506317	0.0067775	0.00212824	0.00269719	0.00503186	0.000470457	0.00186015	0	0	0	0	0	0	0.000477888	0.000759759	0.00228823	0.00262563	0.00700771	0.00299878
tr|Q65MG5|Q65MG5_BACLD	Q65MG5	Putative nucleotidase YfkN	0.0164673	0.0531709	0.0298088	0.0905862	0.0277654	0.0192131	0.00229814	0.00121416	0.000339448	0.003422	402	272	321	145	325	262	516	681	605	197	0.017068	0.0174112	0.0149226	0.0381669	0.0396283	0.0817176	0.0146044	0.0235923	0.0512297	0.193082	0.0250262	0.0536506	0.0292766	0.00300574	0.051014	0.0115407	0.0210851	0.0250135	0.00120824	0.000747762	0.00493843	0.00156439	0.00130248	0.000775611	0.000253064	0.000358266	0.000407015
sp|Q65EF5|PLYC_BACLD	Q65EF5	Pectate lyase C			0.000176595			0.0280528	1.58716	0.616195	1.50134	0.00315285			1351			223	14	35	12	198	0	0	0	0	0	0	0.00011792	0.000311789	0.000100077	0.000170877	0	0	0	0	0	0.0423741	0.0124036	0.0293806	0.788453	3.40102	0.572011	0.564949	0.598679	0.684957	1.31688	1.33187	1.85527
tr|Q65D27|Q65D27_BACLD	Q65D27	Putative transposase protein										0.00312492										199	0	0	0.00147642	4.04629e-05	0	0	0	0	0	0	0	0	0	0.000529322	0	0	0	0	0.000235957	0	0	6.15774e-05	0	0	0	0	0
tr|Q65H62|Q65H62_BACLD	Q65H62	Uncharacterized protein	0.0232882	0.0432216	0.0428608	0.0297396	0.0915122	0.0193523	0.00316461	0.0342489	0.010303	0.00295907	337	302	262	297	166	259	472	226	252	200	0.0133855	0.0299916	0.0264876	0.0450429	0.0538879	0.0307341	0.023236	0.0328444	0.072502	0.0194468	0.0381613	0.0316108	0.0653559	0.107637	0.101544	0.0104434	0.0332282	0.0143852	0.00453353	0	0.00496031	0.0379557	0.034056	0.0307351	0.00395376	0.00890435	0.018051
sp|Q65K51|ADEC_BACLD	Q65K51	Adenine deaminase									0.00169723	0.00287802									474	201	0	3.78946e-05	0	0	0	0	0	0	0	0	0	0	0	0.00149505	0	0	0	0	0	0	0	0	0.00700695	0	0.00287542	0.000457798	0.00175846
tr|Q65K50|Q65K50_BACLD	Q65K50	Ribonuclease J	0.0529924	0.0605391	0.0166176	0.0117286	0.0183358	0.0104834	0.0203802	0.0363619	0.0218515	0.00278171	198	256	442	453	404	325	261	221	175	202	0.0500411	0.0585149	0.0504213	0.0714417	0.0688047	0.041371	0.0314065	0.00915721	0.00928911	0.00299796	0.011851	0.0203369	0.0119904	0.0381511	0.00486581	0.00437257	0.014923	0.0121547	0.015457	0.00536616	0.0403175	0.0378177	0.0294497	0.0418183	0.00591555	0.0257051	0.0339339
sp|Q65JV7|SYI_BACLD	Q65JV7	Isoleucine--tRNA ligase	0.00682327	0.0105405	0.00495428	0.00275957	0.0156893	0.00761865	0.00523872	0.0683728	0.0207258	0.00269647	603	630	737	727	434	364	400	170	178	203	0.00615503	0.0103207	0.0039941	0.0118331	0.0116829	0.00810537	0.00882101	0.00294625	0.00309559	0.000989238	0.00327405	0.00401544	0.0133611	0.0275298	0.00617683	0.00514368	0.00876409	0.00894817	0.00796657	0.000871451	0.00687813	0.0725143	0.0605347	0.0720693	0.00206944	0.0234829	0.0366251
sp|Q65II8|AZOR1_BACLD	Q65II8	FMN-dependent NADH-azoreductase 1	0.031553	0.0418192	0.0458115	0.0529851	0.273271	0.00269016		0.0145493	0.00925688	0.00261906	273	309	245	212	68	501		338	269	204	0.0372113	0.0324924	0.0249552	0.0242678	0.0544572	0.0467325	0.0564546	0.0589859	0.0219938	0.0186199	0.0549785	0.0853569	0.291064	0.229595	0.299156	0.00151251	0.00358384	0.00297412	0	0	0.00022489	0.0131253	0.0165587	0.0139638	0.00041383	0.0144183	0.0129385
tr|Q65PE8|Q65PE8_BACLD	Q65PE8	Cysteine synthase	0.945363	1.28549	0.845523	0.473	1.56116	0.0856167	0.0139131	0.292354	0.0182425	0.00260549	12	13	10	33	5	119	299	62	188	205	0.852026	1.00867	0.975393	1.36767	0.94607	1.54272	0.780258	0.650984	1.10533	0.298195	0.666893	0.453912	2.26561	0.889575	1.52829	0.0938767	0.0738187	0.0891548	0.00312591	0.000760127	0.0378533	0.366218	0.330996	0.179847	0.00315611	0.0252624	0.0263089
sp|Q65JX9|MURB_BACLD	Q65JX9	UDP-N-acetylenolpyruvoylglucosamine reductase	0.0617472	0.0633671	0.0189566	0.0102684	0.0118025	0.0692498	0.0179077	0.0144746	0.00407691	0.00248665	171	245	414	477	497	136	273	339	365	206	0.0587387	0.0638031	0.0626998	0.0826313	0.0678658	0.0396041	0.0272161	0.0103456	0.0193082	0.00288539	0.0171424	0.0107774	0.0145316	0.0150368	0.00583897	0.0422424	0.0809979	0.0845092	0.0222919	0.00200182	0.0294293	0.0130245	0.014933	0.0154665	0	0.00467057	0.00756016
sp|Q65JJ9|RS2_BACLD	Q65JJ9	30S ribosomal protein S2	0.238723	0.206542	0.403337	0.255379	0.59734	0.000681815	0.00139251	0.282521	0.00480657	0.00247238	55	89	35	67	20	705	607	64	341	207	0.174531	0.295675	0.245962	0.220831	0.221924	0.176871	0.427024	0.408633	0.374354	0.20726	0.307106	0.251771	0.566767	0.879812	0.345442	0.000185883	0.00113891	0.000720647	0.00284734	0	0.0013302	0.208633	0.283761	0.355169	0.00186765	0.00832132	0.00423073
tr|Q65HM5|Q65HM5_BACLD	Q65HM5	Alkaline phosphatase III		0.00017998	0.005183	0.0253502				0.00921751	0.147459	0.00241322		1492	717	325				406	62	208	0	0	0	0.000288697	0	0.000251242	0.00478949	0.00500052	0.00575899	0.0112958	0.0117861	0.0529685	0	0	0.000216086	0	0	0	0	0	0	0.0129505	0.00973981	0.00496217	0.410725	0.0152884	0.0163642
tr|Q65HD2|Q65HD2_BACLD	Q65HD2	Sulfatase					0.00552271			0.0524239		0.00227249					642			188		209	0	0.000336126	0	0	0	0	0	0	0	0.000310756	0	0	0.00658455	0.00124542	0.00873815	0	0.000563742	0	0	0	0	0.0568892	0.0704754	0.029907	0	0	0
sp|Q65GJ4|CLPX_BACLD	Q65GJ4	ATP-dependent Clp protease ATP-binding subunit ClpX	0.0500065	0.0300962	0.039392	0.0282587	0.115328	6.34181e-05		0.0272111	0.0054681	0.00221383	204	378	274	311	146	886		254	326	210	0.0305895	0.0698663	0.0495636	0.0318733	0.0343904	0.0240248	0.0543559	0.0288357	0.0349843	0.0081876	0.0619421	0.0146465	0.0686761	0.209249	0.0680582	0	5.34267e-05	0.000136828	0	0	0	0.0750539	0.00102654	0.00555297	0	0.000515817	0.0158885
tr|Q62VS2|Q62VS2_BACLD	Q62VS2	Uncharacterized protein						0.0350874	0.020589	0.00693972	0.00655743	0.00210769						198	259	443	301	211	0	0	0	0	0	0	0	0	0	0	0	0	0	0	0	0.0383834	0.0209988	0.0458799	0.0244161	0.0230684	0.0142825	0.00528515	0.0117905	0.00374351	0.004231	0.00472019	0.0107211
tr|Q65M78|Q65M78_BACLD	Q65M78	Conserved protein YgxA	0.0026712	0.0081956	0.00309512		0.00345176	0.0943928	0.0385336	0.0265376	0.0754994	0.00208722	850	688	844		744	108	197	258	99	212	0.000899414	0.00355723	0.00355697	0.0103882	0.0092823	0.00491633	0.00884292	0	0.000442441	0	0	0.000475441	0.00137106	0.00898421	0	0.0989	0.0757907	0.108488	0.0380075	0.019186	0.0584072	0.0337636	0.0288955	0.0169536	0.0771766	0.0866891	0.0626324
sp|Q65PB2|RS12_BACLD	Q65PB2	30S ribosomal protein S12	0.0747888	0.109787	0.278608	0.267713	0.408169			0.371076	0.0844778	0.00197498	152	154	59	62	37			48	90	213	0.0335383	0.1044	0.0864278	0.104321	0.119814	0.105227	0.359012	0.241553	0.235259	0.225736	0.218157	0.359247	0.168076	0.930623	0.125809	0.00066429	0	0	0	0	0	0.435539	0.243046	0.434642	0.0568991	0.122683	0.0738515
tr|Q65JX1|Q65JX1_BACLD	Q65JX1	Bacillopeptidase F	0.127866	0.214607	0.0147217	0.378932	0.00685077	0.0998447	0.229425	0.010287	0.00246381	0.00193073	107	88	468	44	609	103	59	388	432	214	0.168223	0.0932331	0.122141	0.149095	0.12692	0.367806	0.00567562	0.0219384	0.0165512	0.234016	0.395191	0.507588	0.0115749	0.00139343	0.00758402	0.0631022	0.105593	0.130839	0.310144	0.271101	0.107028	0.0114462	0.013613	0.00580177	0.00213339	0.0036407	0.00161733
tr|Q65K59|Q65K59_BACLD	Q65K59	ABC transporter,ABC transporter	0.0112135	0.0158091	0.00412711	0.00126967	0.0101188	0.0624459	0.0110137	0.0207933	0.00372036	0.00191086	485	522	771	911	527	148	324	288	371	215	0.010523	0.0125398	0.0105778	0.0230393	0.0177535	0.00663436	0.00741036	0.00311339	0.00185757	0.000331096	0.00110139	0.00237653	0.00575809	0.0214972	0.00310109	0.0561386	0.0668644	0.0643348	0.0108511	6.03944e-05	0.0221297	0.014471	0.01872	0.0291889	0.000172321	0.00513019	0.00585858
tr|Q65EA2|Q65EA2_BACLD	Q65EA2	Cell envelope-related transcriptional attenuator	0.00240657	0.00112612	0.000933075	0.000585008	0.0013727	0.00504243		0.00525447	0.00966689	0.0018791	874	1189	1117	1036	942	414		470	261	216	0.00103515	0.00278351	0.00340106	0.00150181	0.00135931	0.000517227	0.000891919	0.000795794	0.00111151	0.000421403	0.00086358	0.000470042	0.00123609	0.00233139	0.000550638	0.00331611	0.00676595	0.00504522	0.000386396	0	0	0.0117494	0.000712955	0.00330105	0.00656775	0.00688419	0.0155487
tr|Q65D26|Q65D26_BACLD	Q65D26	Uncharacterized protein								0.000274509		0.00185828								865		217	0	0	0	0	0	0	0	0	0	0	0.000792202	0	0.000161557	0	0	0	0	0	0	0	0	0.000205919	0.000617607	0	0	0	0
sp|Q65LS8|HPR_BACLD	Q65LS8	HTH-type transcriptional regulator Hpr	0.0173432	0.0381688	0.00500348	0.00149476	0.0725681	0.00910114	0.0143065	0.00790577	0.00178296	0.0018212	386	324	728	883	191	342	296	431	470	218	0.0142022	0.0185744	0.0192531	0.035523	0.0473594	0.031624	0.00687104	0.00668496	0.00145446	0.00055866	0.000681551	0.00324406	0.0764601	0.0751273	0.066117	0.00865568	0.00760941	0.0110383	0.0252365	0.00510695	0.0125761	0.003152	0.00852042	0.0120449	0	0.00123481	0.00411409
tr|Q65IU3|Q65IU3_BACLD	Q65IU3	Aminotransferase, class IV YjlD	0.183433	0.295149	0.122414	0.171789	0.297931	0.0151226	0.031878	0.252689	0.01311	0.00180362	77	57	123	97	58	287	215	70	236	219	0.124523	0.217751	0.208027	0.347398	0.299235	0.238813	0.0907787	0.129866	0.146598	0.141412	0.232321	0.141634	0.181072	0.588321	0.124399	0.00719984	0.0217523	0.0164157	0.00761571	0.000912078	0.0871062	0.149523	0.210163	0.398382	0.00627284	0.0251432	0.00791399
sp|Q65PL2|PDXS_BACLD	Q65PL2	Pyridoxal 5'-phosphate synthase subunit PdxS	0.178558	0.0831602	0.0972348	0.0579245	0.216911	0.0195917	0.00212591	0.070582	0.00431587	0.00165433	79	202	151	202	80	258	522	167	358	220	0.17179	0.220857	0.143028	0.107028	0.0662816	0.0761705	0.102631	0.102071	0.0870027	0.0127938	0.0876434	0.0733362	0.232328	0.318444	0.0999614	0.0193911	0.0243153	0.0150685	0.00256973	0.000461646	0.00334635	0.0687953	0.0877722	0.0551784	0.00182698	0.00491464	0.00620599
tr|Q65HI4|Q65HI4_BACLD	Q65HI4	Biotin carboxyl carrier protein of acetyl-CoA carboxylase	0.0135804	0.0290161	0.0265096	0.0122268	0.0342724	0.0191298		0.0192477	0.0113304	0.00162282	444	388	344	449	290	264		291	246	221	0.0103891	0.0157601	0.014592	0.0265916	0.0310522	0.0294045	0.0103841	0.0355909	0.0335537	0.0171025	0.0102865	0.00929126	0.0228573	0.0504537	0.0295063	0.0098594	0.00986516	0.0376647	0	0	0.000122071	0.0187712	0.0175279	0.0214439	0.0105401	0.00801309	0.0154379
sp|Q65HG0|GCSPA_BACLD	Q65HG0	Probable glycine dehydrogenase (decarboxylating) subunit 1	0.0139383	0.0926808	0.0673892	0.0191674	0.0105872	0.018894	0.196367	0.0890325	0.0184709	0.00162219	438	181	190	375	515	268	68	140	186	222	0.0124882	0.0157416	0.0135851	0.103727	0.105349	0.0689672	0.0854977	0.0594038	0.0572662	0.00773434	0.0173998	0.0323679	0.00330084	0.025219	0.00324167	0.00615607	0.0328935	0.0176325	0.21629	0.129493	0.243317	0.069137	0.0964869	0.101474	0.0154184	0.019807	0.0201874
tr|Q65GA8|Q65GA8_BACLD	Q65GA8	Two-component sensor histidine kinase					0.000152862					0.00160117					1192					223	0	0	0	0.00104404	0	0	0	0	0	0	0	0	0.00037365	0	8.49363e-05	0	0	0	0	0	0	0	0	0	0	0.000405256	0
tr|Q65JM2|Q65JM2_BACLD	Q65JM2	Flagellar protein FliK										0.00146323										224	0	0	0	0	0	0	0	0.00100475	0	0	0	0	0	0	0	0	0	0	0	0	0	0	0	0	0	0	0.000353544
tr|Q65DJ1|Q65DJ1_BACLD	Q65DJ1	SAM (And some other nucleotide) binding motif,PUA domain	0.000799186	0.000504785				0.000578252	0.00118187	0.00169072		0.0013782	1148	1356				718	624	634		225	0.000429329	0.000814956	0.00115327	0.000478816	0.000476371	0.000559169	0.000188729	0	0	0	0	0	0	0.000208682	0	0.000572695	0.000606582	0.000555479	0.000705609	0.00124449	0.00159553	0.000560416	0.00089371	0.00361804	0	0	0.00104642
tr|Q65NK4|Q65NK4_BACLD	Q65NK4	Lichenysin synthetase B		0.000413276		8.55935e-05	9.08333e-05	0.000139103	0.000536587		0.000987348	0.00132397		1389		1191	1207	852	727		526	226	7.92207e-05	0	0	4.88616e-05	0.00119097	0	0	3.65557e-05	0	0.000221753	0	3.50278e-05	0.000224268	0	4.8232e-05	0.000409217	8.09325e-06	0	0	0.00129982	0.000309937	0	0	0	0.00196797	0.000243672	0.000750403
sp|Q65M11|GLPK_BACLD	Q65M11	Glycerol kinase	0.00190742	0.0366103	0.0816736	0.0219861	0.0560581			0.0758995	0.0051341	0.0013122	938	328	169	351	220			156	333	227	0.0010382	0.00271788	0.00196619	0.0339705	0.0535523	0.0223082	0.0986687	0.0691289	0.0772231	0.0107268	0.0264966	0.028735	0.0355296	0.104293	0.0283521	0	0	0	0	0	0.00248314	0.0496778	0.0560365	0.121984	5.22511e-05	0.00604594	0.0093041
tr|Q65J38|Q65J38_BACLD	Q65J38	Transketolase	0.0718871	0.285243	0.051121	0.0438621	0.100439	0.256184	0.0911531	0.120911	0.181794	0.00130117	155	60	231	234	157	61	118	115	53	228	0.0867877	0.0929787	0.0358949	0.360558	0.284632	0.210539	0.0460521	0.0463867	0.0609243	0.0180152	0.0423105	0.0712605	0.10113	0.151037	0.0491516	0.209903	0.250727	0.307923	0.128523	0.0082955	0.136641	0.0690581	0.10388	0.189796	0.119093	0.21628	0.21001
tr|Q65DX9|Q65DX9_BACLD	Q65DX9	SpoIID								0.000273897	0.000594289	0.00127754								866	574	229	0	0	0	0	0	0	0	0	0	0	0	0	9.49499e-05	0	0	0	0	0	0	0	0	0	0.000514348	0.000307344	0.000232296	0.000759609	0.000790962
sp|Q65IX1|IOLA1_BACLD	Q65IX1	Malonate-semialdehyde dehydrogenase 1	0.0016803	0.124814	0.118527	0.0901823		0.0968668	0.465405	0.845558	0.6632	0.00123148	974	137	127	147		105	30	29	22	230	0.000960443	0.00246657	0.0016139	0.132006	0.124413	0.118023	0.163314	0.0830701	0.109198	0.048851	0.124945	0.0967513	0	0	0	0.082831	0.0920896	0.11568	0.289415	0.401182	0.705619	0.82988	1.05351	0.653287	0.379782	0.808457	0.80136
sp|Q65PC8|SYC_BACLD	Q65PC8	Cysteine--tRNA ligase	0.00950933	0.0088085	0.00310454	0.00241506	0.00259757	0.0683836	0.028741	0.00884793	0.0071984	0.00122189	530	672	841	759	809	138	225	412	292	231	0.00899164	0.0105798	0.00895652	0.0102037	0.00860049	0.00762134	0.0057113	0.00189728	0.00170505	0.0056454	0.00128749	0.0003123	0.000970526	0.00636274	0.000459435	0.0622036	0.0689253	0.0740218	0.0267286	0.00468917	0.0548052	0.0128891	0.00647471	0.00717999	0.00268442	0.0076209	0.0112899
tr|Q65K26|Q65K26_BACLD	Q65K26	GTP-binding protein TypA	0.0064289	0.00244328	0.000137183	4.31218e-05	0.0259708	0.00078482	0.000181149	0.00111915	0.00180645	0.00120092	613	1005	1377	1196	339	690	816	695	469	232	0.00383343	0.0105588	0.0048945	0.00223932	0.00450421	0.000586298	0.000317221	0	9.43271e-05	0	2.07013e-05	0.000108664	0.0143835	0.0556982	0.00783065	0.00059206	0.000887812	0.000874587	5.79107e-05	1.89621e-05	0.000466574	0.00114823	0.00059814	0.00161108	0	0.00204934	0.00337002
tr|Q630A8|Q630A8_BACLD	Q630A8	DNA gyrase subunit B	0.00742087	0.0030387	0.000824841	0.000121957	0.00353361			0.000281024		0.00103879	584	951	1148	1186	729			860		233	0.00312035	0.0151026	0.00403969	0.00329706	0.00429805	0.00152098	0.00127011	0.000657919	0.000546491	0	0.000231181	0.000134689	0.00281752	0.00721337	0.000569956	0	0	0	0	0	0	0.00038961	0.000453462	0	0	0	0
tr|Q65JW2|Q65JW2_BACLD	Q65JW2	Pyridoxal phosphate homeostasis protein	0.00436455	0.0147722	0.000973066	0.000721121	0.00429319	0.0801428	0.15331	0.0086425	0.010979	0.000971875	719	544	1105	1010	695	124	79	419	249	234	0.00478344	0.00590414	0.00240606	0.0100067	0.0223283	0.0119815	0.0014849	0.000956679	0.000477623	0.000681869	0.000806151	0.000675344	0.0047557	0.00287569	0.00524817	0.0654957	0.0874081	0.0875247	0.255918	0.0525648	0.151449	0.0169094	0.00464645	0.00437166	0.00360064	0.0138696	0.0154668
tr|Q65M09|Q65M09_BACLD	Q65M09	Alpha Phosphoglucomutase PgcA	0.0246516	0.0468057	0.00540563	0.00312901	0.0475457	0.0768716	0.353989	0.670916	0.126137	0.000963472	323	293	706	697	242	126	40	33	71	235	0.0192364	0.038968	0.0157503	0.0708672	0.0481705	0.0213794	0.00641649	0.00567952	0.00412087	7.97115e-05	0.00357429	0.00573301	0.0223567	0.105528	0.0147526	0.048474	0.0988922	0.0832485	0.489297	0.0803876	0.492284	0.796436	0.703594	0.51272	0.0130237	0.192277	0.173109
tr|Q65N14|Q65N14_BACLD	Q65N14	LPXTG-motif containing, cell wall anchor domain protein	0.00105353	0.000694213	0.000289016	0.00311896	8.16488e-05	0.0672407	0.00544292	0.00612552	0.000773517	0.000928874	1081	1304	1313	698	1210	140	395	454	544	236	0.000948554	0.00102578	0.00118624	0.000690065	0.000297257	0.00109531	0.000274589	0.000195691	0.000396766	0.00686857	0.00153243	0.000955896	0.00021816	0	2.67864e-05	0.0727032	0.0882477	0.0407711	0.00151838	0.00499152	0.00981887	0.00790489	0.00256279	0.00790889	0.000649402	0.00120803	0.00046312
tr|Q65HR3|Q65HR3_BACLD	Q65HR3	Oligopeptide ABC transporter (Oligopeptide-binding protein)	0.00421854	0.000887805			0.000253996	0.00787338	0.000744441	0.00308662	0.00137234	0.000881657	727	1246			1168	358	683	554	495	237	0.00448476	0.00388598	0.00428488	0.00161261	0.000603505	0.0004473	0	0	0	0	0	0.00039079	0.000135143	0.000524376	0.000102469	0.00481603	0.0101678	0.00863636	0.00125974	5.84884e-05	0.000915097	0.000740223	0.00416391	0.00435572	0.00129267	0.0011384	0.00168594
sp|Q65GR3|SYH_BACLD	Q65GR3	Histidine--tRNA ligase	0.0126823	0.0107284	0.004998	0.00419843	0.0216478		0.000201766	0.00347875		0.000827625	457	624	731	643	377		808	531		238	0.00628434	0.0183038	0.0134588	0.00928291	0.0172543	0.00564809	0.00537676	0.00473472	0.00488253	0.00931833	0.00176387	0.00151308	0.0120435	0.0423454	0.0105544	0	0	6.60866e-05	0.00038173	0	0.000223567	0.00130215	0.00390284	0.00523126	0	0	0
sp|Q65P83|IF1_BACLD	Q65P83	Translation initiation factor IF-1	0.00901508	0.0169448	0.0369536	0.123822	0.0223051	0.0205107	0.00430617	0.0263101	0.0286687	0.000777148	541	504	284	121	369	255	428	260	153	239	0.0103661	0.0086386	0.00804049	0.0169507	0.0247914	0.00909234	0.029399	0.0315488	0.049913	0.172641	0.0976604	0.101164	0.0447554	0.011897	0.0102629	0.0244554	0.0110062	0.0260705	0.00535099	0.000324262	0.00724326	0.0371935	0.00357923	0.0381576	0.00530905	0.0233474	0.0573496
tr|Q65E02|Q65E02_BACLD	Q65E02	DhbF	0.000938258	0.00334431	0.00719654	0.000583573	0.0183536	0.000956752	0.000427215	0.0180745	0.00102024	0.000695576	1106	923	637	1037	403	655	751	309	519	240	0.000845435	0.00126659	0.000702754	0.00533502	0.00377265	0.000925262	0.0111924	0.00439972	0.00599751	0.000263715	0.000477251	0.00100975	0.0137036	0.0346142	0.00674301	0.000905886	0.000974119	0.000990251	0.000740255	3.88485e-05	0.00050254	0.0140163	0.0162017	0.0240056	1.24472e-05	0.00156862	0.00147966
sp|Q65EM9|PGK_BACLD	Q65EM9	Phosphoglycerate kinase	0.219383	0.345353	0.100237	0.0697186	0.201871	0.0480438	0.059898	0.153921	0.035202	0.000672057	61	47	145	178	91	173	160	97	136	241	0.147658	0.296669	0.21382	0.368768	0.444148	0.223143	0.108408	0.104843	0.0874608	0.0376467	0.110906	0.0606027	0.126592	0.36466	0.114362	0.0393222	0.0544362	0.0503731	0.073381	0.010501	0.0958119	0.175339	0.18416	0.102263	0.0147299	0.0497214	0.0411548
sp|Q65DX1|ATPD_BACLD	Q65DX1	ATP synthase subunit delta	0.0708033	0.282868	0.168491	0.098166	0.0637843	0.00447838	0.0223855	0.0314284	0.0116992	0.000642672	156	61	104	139	204	428	254	239	244	242	0.0539331	0.0756868	0.0827898	0.272039	0.27788	0.298685	0.187677	0.213958	0.103839	0.0808967	0.0605996	0.153002	0.04366	0.105905	0.0417874	0.00430673	0.00379777	0.00533064	0.0236617	0.00432603	0.0391688	0.0405905	0.0283819	0.0253127	0.00216458	0.00914416	0.023789
sp|Q65GS5|SYA_BACLD	Q65GS5	Alanine--tRNA ligase	0.0102304	0.00857826	0.00375318	0.000534461	0.0185413	0.00586921	0.00797068	0.00442384	0.00666787	0.000606217	510	678	797	1057	401	395	357	491	299	243	0.00565528	0.0169125	0.00812339	0.0104227	0.00874372	0.00656832	0.00482148	0.00404295	0.00239511	0.000249666	0.000498829	0.000854888	0.0118592	0.0395395	0.00422535	0.00337625	0.00806265	0.00616873	0.0140148	0.00158298	0.00831431	0.00314868	0.00663832	0.00348453	0.00123357	0.00852835	0.0102417
tr|Q65I62|Q65I62_BACLD	Q65I62	Aminotransferase	0.0549118	0.0428547	0.0114493	0.00666692	0.0493143	0.0275226	0.0121809	0.0761775	0.00836066	0.000575361	191	305	532	557	235	226	315	155	275	244	0.0337252	0.0813669	0.0496433	0.0530599	0.0526334	0.0228708	0.0132639	0.0065435	0.0145405	0.0061387	0.00801049	0.00585157	0.0312541	0.0978306	0.0188582	0.0184105	0.0387362	0.0254211	0.0105405	0.000145009	0.025857	0.0603388	0.0726168	0.0955768	0	0.0120858	0.0129962
tr|Q65HZ1|Q65HZ1_BACLD	Q65HZ1	D-3-phosphoglycerate dehydrogenase	0.057424	0.0132426	0.00280908	0.000406003	0.122216	0.00130362		0.00413942	0.00231153	0.000551371	184	575	869	1093	138	611		503	441	245	0.0355794	0.0826685	0.0540241	0.0142176	0.0151813	0.0103288	0.00368559	0.00247574	0.0022659	0.000404403	0.000382815	0.000430791	0.0681114	0.266948	0.0315875	0.000695584	0.00156564	0.00164964	0	0	0	0.00412575	0.00359124	0.00470127	0	0.0036841	0.0032505
tr|Q65GA5|Q65GA5_BACLD	Q65GA5	Threonine--tRNA ligase	0.016034	0.0344827	0.0201444	0.00411747	0.016948	0.00416505	0.103913	0.079853	0.00414928	0.000330168	412	345	396	648	420	437	111	152	363	246	0.0117173	0.0252627	0.0111221	0.0374354	0.0345362	0.0314766	0.0362852	0.0136557	0.0104924	0.00361206	0.00402867	0.00471167	0.00883294	0.0411701	0.000841082	0.00238536	0.00344705	0.00666275	0.0843756	0.122752	0.104611	0.0536794	0.0945319	0.0913478	0.0011294	0.00487945	0.00643899
tr|Q62TN6|Q62TN6_BACLD	Q62TN6	Metal-dependent carboxypeptidase	0.0403779	0.101092	0.0191704	0.0260338	0.0415101	0.0140937	0.0131217	0.0809254	0.00650763	0.000268327	226	163	409	321	254	297	305	151	303	247	0.0358414	0.0426826	0.0426097	0.113475	0.103768	0.0860332	0.0215923	0.0195996	0.0163194	0.00949999	0.0215028	0.0470986	0.0636737	0.0308978	0.0299588	0.00867737	0.018799	0.0148047	0.0134427	0.00447474	0.0214478	0.0661079	0.104299	0.0723697	0.00404516	0.00575268	0.00972505
tr|Q65MF1|Q65MF1_BACLD	Q65MF1	Putative iron-binding oxidoreductase	0.341966	0.340499	0.312479	0.207576	0.149025	0.0619471	0.0828456	1.17483	0.0235137		37	48	53	84	119	150	126	18	169		0.328029	0.351131	0.346738	0.343661	0.428506	0.249329	0.375309	0.23604	0.326087	0.142261	0.295546	0.18492	0.0860394	0.275271	0.0857643	0.0319581	0.0596957	0.0941874	0.111309	0.000674066	0.136553	0.971479	1.54404	1.00898	0.0011434	0.0517555	0.0176423
sp|Q65FL6|G6PI_BACLD	Q65FL6	Glucose-6-phosphate isomerase	0.171051	0.877319	0.255872	0.25792	0.300642	0.392349	0.0492538	1.17122	0.451764		82	19	63	65	57	43	172	19	27		0.162788	0.185817	0.164547	0.873903	0.906575	0.851479	0.28873	0.222271	0.256615	0.142826	0.425679	0.205256	0.31963	0.401668	0.180628	0.251688	0.483843	0.441516	0.0611989	0.00159222	0.0849702	0.96757	1.59933	0.946764	0.130359	0.600517	0.624416
tr|Q65D31|Q65D31_BACLD	Q65D31	Glycoside hydrolase, family 43 YxiA		0.000196173	0.00747792	0.0101679		0.0258313	1.28975	1.07205	3.11967			1482	629	479		232	15	22	8		0	0	0	0.000197617	0	0.000390901	0.00259449	0.0150729	0.00476635	0.00746985	0.0174923	0.00554159	0	0	0	0.022151	0.0185665	0.0367763	0.497603	2.11422	1.25742	1.5729	0.854072	0.789191	2.24075	4.21761	2.90067
tr|Q65LB6|Q65LB6_BACLD	Q65LB6	Uncharacterized protein		0.0792481	0.0306148	0.0281619			0.148177	1.01746	0.905686			211	314	313			84	23	18		0	0	0	0.0950535	0.0818337	0.0608572	0.0334842	0.0180443	0.0403158	0.0164399	0.0427266	0.0253191	0	0	0	0	0	0	0.144323	0.0505806	0.249629	1.66728	0.64366	0.74144	0.965315	0.987377	0.764366
tr|Q65K43|Q65K43_BACLD	Q65K43	Pyruvate dehydrogenase (E1 beta subunit)	0.104585	0.0611919	0.17223	0.133622	0.297071	0.650422	0.11318	0.98946	0.104322		122	254	99	115	59	29	101	25	80		0.142406	0.104035	0.0673134	0.0751093	0.0807749	0.0276915	0.172852	0.183635	0.160204	0.0817822	0.168218	0.150865	0.244344	0.447312	0.199557	0.410921	0.610139	0.930205	0.0529291	0.0669876	0.219623	0.955381	1.20846	0.804542	0.102203	0.141746	0.0690174
sp|Q65PA6|RL4_BACLD	Q65PA6	50S ribosomal protein L4	0.192051	0.243599	0.625225	0.914741	0.868177	0.0019958		0.946234	0.395712		70	71	22	14	13	547		26	32		0.126559	0.245394	0.204201	0.282117	0.245477	0.203203	0.80584	0.767792	0.302043	0.728796	0.854501	1.16092	0.401555	1.77769	0.425281	0.0042316	0.000993656	0.000762134	0	0.000344904	0	0.874496	0.799646	1.16456	0.0139231	0.81695	0.356262
sp|Q65NN2|ROCA_BACLD	Q65NN2	1-pyrroline-5-carboxylate dehydrogenase	0.0542627	0.649355	0.383573	0.208633	0.142969	0.611972	0.117072	0.855869	0.079794		195	23	41	83	124	32	99	28	93		0.0701602	0.0389066	0.0537212	0.809854	0.652288	0.485922	0.421764	0.388191	0.340763	0.0915565	0.273752	0.260591	0.125321	0.19537	0.108217	0.377347	0.765334	0.693234	0.0278325	0.0948146	0.228569	1.20888	0.814599	0.544131	0.0101195	0.119054	0.110209
tr|Q65K44|Q65K44_BACLD	Q65K44	Pyruvate dehydrogenase E1 component subunit alpha	0.0584638	0.076121	0.0825783	0.0353311	0.154766	0.29793	0.0374711	0.828888	0.229845		182	218	167	267	112	54	200	30	45		0.0306204	0.0675703	0.0772006	0.0624466	0.0898065	0.0761098	0.113274	0.0516664	0.0827946	0.00629588	0.0606844	0.0390131	0.070126	0.345117	0.0490548	0.158284	0.221574	0.513934	0.0150944	0.0164649	0.0808539	1.31818	0.634506	0.533975	0.095169	0.461285	0.133081
tr|Q65MM2|Q65MM2_BACLD	Q65MM2	Aldehyde dehydrogenase YfmT	0.0237711	0.0721866	0.044235	0.0123363	0.0265434	0.0373919	0.0679134	0.614202	0.0626881		331	222	254	446	335	189	146	36	103		0.0288416	0.020773	0.0216986	0.0890899	0.072035	0.055435	0.0642683	0.0298122	0.0386246	0.00636589	0.014131	0.0165119	0.0157772	0.0529165	0.0109364	0.0323292	0.035195	0.0446514	0.0829107	0.00783049	0.112999	0.517082	0.685618	0.639907	0.0169246	0.0408983	0.130241
sp|Q65GB5|RL20_BACLD	Q65GB5	50S ribosomal protein L20	0.0680357	0.160256	0.344699	0.406375	0.465834	0.334562	0.15032	0.578953	0.0809342		161	112	45	38	30	46	83	40	92		0.0702561	0.0788896	0.0549615	0.176758	0.173444	0.130567	0.377212	0.309496	0.347388	0.27941	0.438764	0.500949	0.344762	0.799765	0.252976	0.436522	0.236944	0.33022	0.300439	0.0134994	0.137021	0.79108	0.44816	0.497619	0.0109373	0.10949	0.122375
sp|Q65EN2|ENO_BACLD	Q65EN2	Enolase	1.19485	1.36792	0.466762	1.23854	0.564347	0.173908	0.196047	0.553775	0.0283232		10	11	30	9	24	79	69	41	155		1.29954	1.23532	1.04968	1.55087	1.30787	1.24502	0.477975	0.477592	0.444718	0.566302	1.66045	1.48887	0.404149	0.977551	0.31134	0.123919	0.200282	0.197522	0.165162	0.013704	0.409275	0.616661	0.398866	0.645796	0.027787	0.0440364	0.0131461
sp|Q65HW7|RISB_BACLD	Q65HW7	6,7-dimethyl-8-ribityllumazine synthase	0.0332657	0.20025	0.0795637	0.0945279	0.121992	0.200581	0.380942	0.500573	0.11598		265	94	171	141	139	69	37	43	74		0.0227596	0.0413752	0.0356622	0.168386	0.313339	0.119026	0.0533451	0.0468133	0.138533	0.0360771	0.11849	0.129017	0.145216	0.109406	0.111352	0.0565259	0.273384	0.271832	0.339312	0.128664	0.674849	0.449896	0.602199	0.449624	0.0314677	0.153594	0.162878
tr|Q65DF6|Q65DF6_BACLD	Q65DF6	2-methylisocitrate dehydratase	0.000174252	0.108478	0.117417	0.0468179		0.00381565	0.0628104	0.485283	0.16101		1398	155	128	225		453	155	44	58		8.2124e-05	0.000370903	6.97302e-05	0.114755	0.134147	0.076531	0.173816	0.0976686	0.0807646	0.0157201	0.0626634	0.0620702	0	0	0	0.00276007	0.00314001	0.00554687	0.08179	0.0161983	0.090443	0.578879	0.646435	0.230536	0.0237513	0.156349	0.302931
sp|Q65JJ6|RRF_BACLD	Q65JJ6	Ribosome-recycling factor	0.0108519	0.0251914	0.00993203	0.014361	0.140189	0.175154	0.320228	0.411342	0.0940839		491	414	562	423	128	77	43	47	86		0.0117127	0.0109174	0.00992579	0.0159941	0.0323947	0.0271853	0.0114528	0.0109555	0.00738778	0.00709302	0.0180765	0.0179135	0.119704	0.139629	0.161236	0.179322	0.18018	0.16596	0.510832	0.157201	0.292652	0.222284	0.511739	0.500003	0.0758415	0.0965833	0.109827
tr|Q65HK9|Q65HK9_BACLD	Q65HK9	Branched-chain alpha-keto acid dehydrogenase E1 subunit (2-oxoisovalerate dehydrogenase beta subunit)	0.00502665	0.0361341	0.0403176	0.0122469	0.0077347	0.101307	0.0336387	0.342103	0.0360908		685	335	273	448	585	102	208	50	135		0.00664768	0.00401029	0.00442198	0.0371809	0.0408669	0.0303543	0.0536835	0.0335278	0.0337417	0.00196729	0.0187639	0.0160095	0.00717951	0.0101709	0.00585371	0.113528	0.0749773	0.115416	0.0209046	0.0230757	0.0569358	0.313899	0.440249	0.272161	0.0160522	0.0399496	0.0522706
sp|Q65HF9|GCST_BACLD	Q65HF9	Aminomethyltransferase	0.00848497	0.0853613	0.0912785	0.0319173	0.0157595	0.0858426	0.454902	0.325069	0.0440096		552	198	159	286	431	117	31	52	124		0.00416736	0.00942481	0.0118627	0.100999	0.101245	0.0538394	0.114466	0.0819225	0.0774467	0.00754719	0.046976	0.0412286	0.00760326	0.0217733	0.0179018	0.0677536	0.0613303	0.128444	0.575137	0.255931	0.533638	0.501115	0.231407	0.242684	0.000173514	0.0569453	0.07491
tr|Q65G87|Q65G87_BACLD	Q65G87	Citrate synthase	0.147518	0.293012	0.149469	0.0632412	0.121322	0.0356886	0.027237	0.319125	0.0162705		95	59	112	189	142	196	231	54	203		0.0712239	0.213644	0.157685	0.341017	0.385156	0.152862	0.179085	0.14138	0.127941	0.034384	0.0805688	0.0747707	0.0939215	0.231919	0.0381237	0.0158954	0.0531364	0.0380341	0.0334023	0.000212753	0.0480961	0.183503	0.397433	0.37644	0.00901374	0.0223855	0.0174124
sp|Q65I26|NDK_BACLD	Q65I26	Nucleoside diphosphate kinase	0.00918281	0.184115	0.202294	0.0924018	0.0603776	0.075362	0.102156	0.316411	0.293896		535	102	84	144	213	128	113	55	38		0.0045173	0.0108135	0.0122176	0.159816	0.188211	0.204317	0.203965	0.281437	0.121481	0.0410352	0.0521933	0.183977	0.0519717	0.0936772	0.0354838	0.0401549	0.0853315	0.1006	0.0758128	0.0385013	0.192154	0.412936	0.276608	0.259688	0.129589	0.453404	0.298696
tr|Q65DP9|Q65DP9_BACLD	Q65DP9	Spore coat protein GerQ	0.00130525	0.0161529	0.137879	0.0368235		0.325276	1.26484	0.302165	1.07276		1031	518	116	258		49	16	58	17		0.00101096	0.000669035	0.00223577	0.00603991	0.00722068	0.0351982	0.246019	0.0994067	0.0682103	0.0183058	0.0235265	0.0686381	0	0	0	0.194496	0.387048	0.394283	0.397113	2.86021	0.537193	0.344075	0.31693	0.245488	0.204198	1.40084	1.61324
tr|Q62RM0|Q62RM0_BACLD	Q62RM0	Molybdenum cofactor biosynthesis protein B	0.0103718	0.0234675	0.00864597	0.00420335	0.0289421	0.880308	2.68765	0.298199	0.00479125		504	430	591	640	318	22	7	60	342		0.00743275	0.0111127	0.0125699	0.0177993	0.0252969	0.0273063	0.0111415	0.0096505	0.00514588	0.00311602	0.000145259	0.00934878	0.0214575	0.0343337	0.0310351	0.99113	0.956178	0.693615	3.85525	2.47275	1.73496	0.212904	0.293483	0.388211	0.0013498	0.00541744	0.00760652
sp|Q65DC2|PTLY_BACLD	Q65DC2	Pectate trisaccharide-lyase			0.000582016	0.00108829		0.590931	3.70088	0.293161	0.12392				1216	938		35	4	61	72		0	0	0	0.000124945	0	0	0.000671517	0.00107453	0	0.00188833	0.000691385	0.000685142	0	0	0	0.962276	0.311464	0.499054	1.02248	6.19801	3.88215	0.561796	0.16142	0.156266	0.0581911	0.218925	0.094644
tr|Q65IX2|Q65IX2_BACLD	Q65IX2	Enoyl-CoA hydratase/isomerase		0.0849028	0.219235	0.0724661		0.000327841	0.0985201	0.268571	0.0713857			199	74	167		791	114	69	100		0.000162208	0	0	0.0743519	0.110465	0.0698917	0.3001	0.148364	0.209239	0.0335352	0.104928	0.0789356	0	0	0	0	0.000921106	6.24173e-05	0.100183	0.00967781	0.1857	0.207493	0.23494	0.36328	0.00235961	0.0531918	0.158606
tr|Q65E00|Q65E00_BACLD	Q65E00	2,3-dihydroxybenzoate-AMP ligase (Enterobactin synthetase component E)	0.000350336	0.000557983	0.00182854	0.000176678	0.0189581	0.153816	0.135545	0.225826	0.0039246		1297	1337	959	1175	393	85	90	76	366		0	0.000721009	0.000329999	0.000916821	0.000476531	0.000280598	0.00424709	0.00065628	0.000582249	0	0.000270546	0.000259489	0.00512788	0.044209	0.0075373	0.140488	0.17672	0.144239	0.0787648	0.189506	0.138364	0.195416	0.25273	0.229333	0	0.00670034	0.00507346
tr|Q65CW0|Q65CW0_BACLD	Q65CW0	Alkyl hydroperoxide reductase C	1.34281	1.06347	0.0999377	0.129161	0.333981	0.726153	0.42628	0.224085	0.0591692		7	15	147	116	52	24	34	77	109		1.09873	1.65989	1.26981	1.08217	1.19147	0.916766	0.0986249	0.118137	0.0830511	0.13892	0.0917294	0.156832	0.308836	0.376305	0.316801	0.638535	0.776528	0.763395	0.859798	0.078498	0.340543	0.0490668	0.0654181	0.55777	0.00582098	0.149299	0.022388
sp|Q65JP5|RL19_BACLD	Q65JP5	50S ribosomal protein L19	0.0562925	0.122451	0.170788	0.194117	0.171788	0.000602049	0.0010369	0.220515	0.130903		187	139	101	88	104	716	640	78	67		0.0414892	0.0596732	0.0677151	0.116844	0.161861	0.0886461	0.237629	0.109112	0.165622	0.112702	0.203237	0.266411	0.148591	0.321373	0.0454006	0.000380852	0.00109087	0.000334428	0.00206387	0	0.00104684	0.317056	0.147926	0.196563	0.00107762	0.237988	0.153644
sp|Q65P79|RPOA_BACLD	Q65P79	DNA-directed RNA polymerase subunit alpha	0.143414	0.20516	0.10122	0.102414	0.150004	0.0638454	0.0800209	0.217458	0.00966071		97	90	144	135	115	146	130	79	262		0.117803	0.154895	0.157545	0.263491	0.16623	0.185759	0.109513	0.079546	0.1146	0.0628009	0.142004	0.102437	0.090357	0.285568	0.0740872	0.0458985	0.0529324	0.0927054	0.0863753	0.0116747	0.142013	0.139447	0.236833	0.276095	0.00510151	0.00682014	0.0170605
tr|Q65PI3|Q65PI3_BACLD	Q65PI3	Methionine--tRNA ligase	0.0124976	0.0140934	0.00653853	0.00164304	0.0129517	0.0894656	0.0556323	0.20474	0.0969216		462	559	660	861	480	111	165	80	83		0.0109577	0.0192919	0.00724339	0.0164805	0.0184036	0.0073961	0.0124013	0.00333522	0.00387906	0.000756984	0.00249969	0.00167245	0.00549015	0.0308714	0.00249356	0.0626761	0.0788951	0.126825	0.0809329	0.00504985	0.0809141	0.1723	0.208423	0.233495	0.0480473	0.0998624	0.142855
tr|Q65KB5|Q65KB5_BACLD	Q65KB5	Phosphoenolpyruvate-protein phosphotransferase	0.0411995	0.0544905	0.019879	0.0121298	0.048999	0.0131419	0.00190907	0.197618	0.0396436		224	267	398	450	236	304	537	82	129		0.0367754	0.051738	0.0350851	0.0620073	0.0691883	0.0322758	0.0162578	0.0213595	0.0220199	0.011081	0.00881243	0.016496	0.0370375	0.0861634	0.0237961	0.0088412	0.014459	0.0161255	0.00121601	0.000118156	0.00439306	0.116259	0.169584	0.307012	0.00174075	0.0658448	0.0513453
sp|Q65DX4|ATPB_BACLD	Q65DX4	ATP synthase subunit beta	0.662547	2.6727	0.941063	1.30974	0.329684	0.00212889	0.0266153	0.19135	0.00982931		17	4	6	7	53	540	236	85	257		0.690631	0.662775	0.634235	3.20801	2.7788	2.03129	0.989142	0.867843	0.966205	1.24334	1.43323	1.25266	0.241089	0.565073	0.18289	0.00108571	0.00350354	0.0017974	0.0113485	0.00357515	0.0649222	0.287994	0.199328	0.0867276	0.00456213	0.00736262	0.0175632
tr|Q65LD4|Q65LD4_BACLD	Q65LD4	3-oxoacyl-[acyl-carrier-protein] synthase 2	0.0632891	0.15042	0.0350846	0.0388612	0.0843421	0.0731375	0.152031	0.184576	0.0206914		168	119	293	253	174	132	81	88	179		0.0504708	0.0823146	0.0570818	0.14218	0.162021	0.147058	0.0432415	0.0336076	0.0284047	0.0116086	0.0630996	0.0418754	0.0630399	0.136198	0.0537886	0.0578969	0.0656483	0.0958674	0.0812333	0.0582501	0.316611	0.248294	0.191193	0.114242	0.00202704	0.0323912	0.0276559
tr|Q62X31|Q62X31_BACLD	Q62X31	Short-chain dehydrogenase/reductase SDR YhxC	0.000282602	0.00449979	0.0132277	0.00496916		0.187927	0.852437	0.18085	0.271599		1328	843	503	608		73	19	89	41		0.000474924	0	0.000372883	0.000901733	0.00326684	0.00933079	0.0273905	0.00672747	0.00556518	0.00297394	0.006414	0.00551954	0	0	0	0.308357	0.102363	0.15306	0.288235	1.81976	0.449316	0.114531	0.202364	0.225657	0.120873	0.310172	0.383752
tr|Q65FG2|Q65FG2_BACLD	Q65FG2	Uncharacterized protein	0.00196518	0.00139321	0.00852644	0.0116937	0.00018786	0.00167532	0.000116803	0.176218	0.598129		929	1142	593	454	1187	575	836	91	25		0.00279001	0.00231875	0.000786768	0.000571092	0.00127581	0.00233273	0.00684325	0.00922395	0.00951213	0.0106101	0.0118593	0.0126118	0	7.35793e-05	0.000490001	0	0.00413725	0.000888704	0	0.000259221	9.1187e-05	0.122113	0.195968	0.210571	0.461559	0.808566	0.524261
tr|Q65P59|Q65P59_BACLD	Q65P59	Uncharacterized protein		0.000132644	0.00141024	0.0291763				0.174151	0.218326			1517	1023	307				92	46		0	0.000342941	0	0.000213655	0	0.000184278	0.00032711	0	0.00390361	0.0121653	0.0408986	0.0344651	0	0	0	0.000264655	0	0	0	0.0023376	0	0.16251	0.0700985	0.289845	0.647189	0.00177685	0.00601153
tr|Q65NS7|Q65NS7_BACLD	Q65NS7	Penicillin-binding protein	0.00422844	0.0227049	0.00324867	0.00278065	0.000741131	0.203146	0.209314	0.159996	0.0132788		725	436	834	725	1039	68	66	94	233		0.00499535	0.00183416	0.0058558	0.0315036	0.0223682	0.0142428	0.00543585	0.00319304	0.00111711	0.00286389	0.00393111	0.00154695	0.000333658	0.0014636	0.000426133	0.15397	0.219612	0.235857	0.0970331	0.250977	0.279934	0.149848	0.137687	0.192452	0.0118212	0.00811091	0.0199044
tr|Q65F73|Q65F73_BACLD	Q65F73	Acyl-CoA dehydrogenase YusJ	0.000735848	0.0357408	0.106265	0.0461995	0.000817906		0.00038136	0.158513	0.0257838		1163	338	137	227	1026		758	95	160		0.000647665	0.000646308	0.00091357	0.0500543	0.0378504	0.0193177	0.196373	0.0555953	0.0668277	0.023031	0.0491539	0.0664136	0	0.00218532	0.000268401	8.28001e-05	0	0	0.000426947	0	0.000717133	0.186437	0.169274	0.119829	0.0072408	0.0354692	0.0346414
tr|Q65G34|Q65G34_BACLD	Q65G34	Acetyl-CoA synthetase	0.00362729	0.143871	0.1052	0.0715466	0.000961128	0.00385167	0.0545815	0.147844	0.29056		772	126	138	169	1003	451	166	100	40		0.00182807	0.00548471	0.00356909	0.179933	0.163018	0.0886604	0.159045	0.0855148	0.0710399	0.0424195	0.0571055	0.115115	0.000471575	0.00241181	0	0.00249822	0.00390866	0.00514813	0.0657909	0.0112713	0.0866823	0.0781454	0.187216	0.178171	0.13843	0.310074	0.423175
tr|Q65IT2|Q65IT2_BACLD	Q65IT2	Acyl-CoA dehydrogenase		0.0112835	0.0604227	0.0282134			0.00714069	0.147318	0.0235737			613	208	312			366	101	168		0	0	0	0.00938309	0.00855474	0.0159127	0.0788604	0.0516156	0.0507922	0.0167557	0.0391369	0.0287475	0	0	0	0	0	0.000219995	0.00569439	0.00907354	0.00665413	0.143238	0.135579	0.163137	0.0106832	0.0209776	0.0390603
tr|Q65GB9|Q65GB9_BACLD	Q65GB9	Endo-alpha-(1->5)-L-arabinanase			0.00319903	0.0602475			0.00326385	0.145512	0.43488				836	197			469	103	28		0	0	0	0	0	0	0.00145193	0.00734002	0.000805136	0.147521	0.028471	0.00475055	0	0	0	0.000196882	0	0	0.000772412	0.0056077	0.00341144	0.1929	0.118758	0.124877	0.287758	0.377843	0.63904
tr|Q65JE6|Q65JE6_BACLD	Q65JE6	8-amino-7-ketopelargonate synthase		0.157885	0.0445392	0.0230088			0.488776	0.14412	0.0289826			114	252	345			29	104	151		0	0.000113968	0	0.195293	0.179106	0.0992548	0.0645252	0.0385521	0.0305403	0.00935768	0.0261175	0.0335512	0	0	0	0	8.91944e-05	0	0.365586	0.315397	0.785346	0.138944	0.1223	0.171116	0.00772715	0.0337531	0.0454676
sp|Q65P92|RL6_BACLD	Q65P92	50S ribosomal protein L6	0.0838335	0.0806234	0.248603	0.220979	0.241815			0.14385			137	207	66	78	74			105			0.0611289	0.0965148	0.0938567	0.0814168	0.0838654	0.0765882	0.33557	0.267784	0.142456	0.15177	0.118366	0.392802	0.152155	0.423648	0.149641	8.36482e-05	0	0	0	0	0	0.165993	0.158003	0.107555	0	0.00013992	0
sp|Q65IB0|ILVD_BACLD	Q65IB0	Dihydroxy-acid dehydratase	0.0586046	0.0154225	0.0112721	0.0274806	0.0941464	0.0372458	0.067822	0.13917	0.00226489		180	529	536	316	164	191	147	107	444		0.0382809	0.0875676	0.0499653	0.0241863	0.0142102	0.00787085	0.00192121	0.0301038	0.00179119	0.000382004	0.0796055	0.00245428	0.120815	0.101401	0.0602226	0.0490356	0.0185312	0.0441706	0.00129893	0.194719	0.00744812	0.0896179	0.186674	0.141217	0.00607436	0.000349128	0.000371194
sp|Q65P73|RL13_BACLD	Q65P73	50S ribosomal protein L13	0.0526875	0.079982	0.180288	0.153592	0.188069			0.134158	0.0198553		200	208	95	104	95			109	182		0.0328513	0.0547477	0.0704635	0.060739	0.0904218	0.0887853	0.287011	0.13875	0.115104	0.129109	0.0806906	0.250975	0.118983	0.322193	0.123032	0	0	0	0	0	7.22685e-05	0.196352	0.113328	0.0927943	0	0.0368781	0.0226877
sp|Q65EF0|HPRK_BACLD	Q65EF0	HPr kinase/phosphorylase	0.00412461	0.00725209	0.0065819	0.00523476	0.00110317	0.345073	0.0301101	0.130298	0.0127658		735	716	659	596	978	45	221	112	239		0.00624054	0.00198072	0.00415256	0.00649414	0.0103936	0.0048685	0.0140617	0.0026024	0.0030816	0.00135255	0.00628083	0.00807089	0.000419148	0.00289036	0	0.331591	0.272155	0.431474	0.0112621	0.0202754	0.0587929	0.137101	0.139845	0.113947	0.0028885	0.0205601	0.0148487
sp|Q65P47|GLMM_BACLD	Q65P47	Phosphoglucosamine mutase	0.0196805	0.0326746	0.00840309	0.0052464	0.0139551	0.0131434	0.00447837	0.129712	0.0137176		359	357	596	594	462	303	423	113	229		0.0105609	0.0291776	0.0193029	0.0361691	0.0476591	0.0141957	0.0104753	0.00633327	0.00840071	0.00247721	0.00554131	0.00772067	0.00782735	0.0279457	0.00609245	0.00623973	0.0161311	0.0170593	0.00206636	0.000157197	0.0112116	0.131743	0.190745	0.0666469	0.00105735	0.0207448	0.0193505
sp|Q65JQ0|RS16_BACLD	Q65JQ0	30S ribosomal protein S16	0.0364451	0.0431533	0.215551	0.229044	0.12156			0.124011			248	303	77	71	141			114			0.0177055	0.05423	0.0373999	0.0465755	0.0409029	0.0419814	0.19696	0.189046	0.260647	0.266689	0.24365	0.176793	0.14803	0.0881484	0.128503	0	0	0	0	0	0	0.164974	0.0970005	0.110057	0	0.00886402	0
tr|Q65MT2|Q65MT2_BACLD	Q65MT2	Adenylosuccinate lyase	0.0453598	0.0121692	0.0150729	0.000316725	0.0411344	0.333352	0.0341747	0.11991	0.0151376		214	598	465	1127	257	47	206	116	213		0.0347013	0.0529782	0.0483998	0.0140432	0.0127247	0.0097395	0.0197776	0.0123851	0.013056	0.000330089	0.000163548	0.000456538	0.0224288	0.0846531	0.0163214	0.24933	0.317845	0.432881	0.0481173	0.0037672	0.0506397	0.135258	0.150933	0.0735388	0.00974369	0.0202639	0.0154054
tr|Q65GW7|Q65GW7_BACLD	Q65GW7	Glycoside Hydrolase Family 32						0.0169697	0.0801774	0.116165	0.175465							277	129	118	56		0	0	0	0	0	0	0	0	0	0	0	0.000455015	0	0	0	0.0259678	0.0155583	0.00938312	0.110042	0.0700809	0.0604093	0.143692	0.0963834	0.108419	0.33599	0.0808195	0.109585
tr|Q65IH5|Q65IH5_BACLD	Q65IH5	Dihydrolipoyllysine-residue succinyltransferase component of 2-oxoglutarate dehydrogenase complex	0.304162	0.647668	0.454337	0.377925	0.127917	0.00227997	0.00164971	0.11545			42	24	32	45	135	523	566	120			0.199493	0.343555	0.369439	0.768347	0.689625	0.48503	0.472786	0.405195	0.485029	0.263348	0.488333	0.382095	0.0910088	0.2257	0.0670429	0.00276514	0.0036453	0.000429465	0.00274076	0	0.00220837	0.131493	0.103147	0.11171	0	0	0.00101737
sp|P35138|RL15_BACLD	P35138	50S ribosomal protein L15	0.0840269	0.0880804	0.378321	0.364705	0.270682			0.11137	0.00459314		136	192	42	47	69			122	348		0.0469125	0.106927	0.0982408	0.0729346	0.107123	0.0841841	0.371189	0.310483	0.45329	0.28966	0.240259	0.564196	0.238076	0.378107	0.195864	0	0	0	0	0	0	0.261514	0.0415811	0.0310148	0	0.00860617	0.00517326
sp|Q65GM3|RL21_BACLD	Q65GM3	50S ribosomal protein L21	0.0264971	0.0341606	0.0991818	0.169454	0.209843			0.110694	0.00924283		305	348	149	100	82			123	270		0.0102035	0.0386872	0.0306006	0.0367197	0.0489416	0.0168204	0.0806471	0.114108	0.10279	0.156881	0.132583	0.218897	0.196412	0.309728	0.123389	0	0	0	0	0	0	0.162392	0.101983	0.0677082	0	0.0146774	0.0130511
tr|Q65HV4|Q65HV4_BACLD	Q65HV4	Uncharacterized protein			0.013267	0.00467602				0.110057	0.107698				501	617				124	78		0	0	0	0	0	0	0.00712685	0.0289387	0.00373531	0.00665899	0.00565229	0.00171678	0	0	0	0	0	0	0	0	0	0.141612	0.114364	0.0741956	0.0294484	0.196573	0.0970736
tr|Q65NI4|Q65NI4_BACLD	Q65NI4	Arginase	0.0040244	0.523999	0.100184	0.070614			0.152579	0.107804	0.0153058		741	36	146	171			80	126	212		0.00144467	0.00565114	0.0049774	0.677502	0.478429	0.416066	0.102964	0.0555996	0.141989	0.0116875	0.118243	0.0819115	0	0.00413497	0	0	0	0.00010555	0.0883897	0.0464727	0.322874	0.0770941	0.141684	0.104633	0.00673246	0.016271	0.022914
tr|Q65HN5|Q65HN5_BACLD	Q65HN5	Glucose-6-phosphate 1-dehydrogenase	0.0313542	0.0350259	0.00910108	0.00677923	0.0140651	0.127101	0.0122447	0.106221	0.0290406		275	342	581	554	458	94	313	128	150		0.0245217	0.0380438	0.0314972	0.0402243	0.043408	0.0214455	0.0132499	0.00534002	0.0087133	0.0030348	0.0070669	0.010236	0.00571714	0.0286717	0.00780655	0.0441866	0.157272	0.179843	0.00206658	0.00463372	0.0300337	0.124265	0.134088	0.0603108	0.0058674	0.055168	0.0260864
sp|Q65HG1|GCSPB_BACLD	Q65HG1	Probable glycine dehydrogenase (decarboxylating) subunit 2	0.00609281	0.0699683	0.0380559	0.0218622	0.010989	0.01732	0.264132	0.105071	0.0260103		631	228	278	354	509	275	52	129	159		0.00694427	0.00775295	0.0035812	0.0866766	0.0744682	0.04876	0.0598236	0.0249039	0.0294403	0.00809928	0.0218696	0.0356178	0.00369775	0.024624	0.00464506	0.0110294	0.0262007	0.0147299	0.393304	0.107097	0.291995	0.0972366	0.0989224	0.119054	0.0130396	0.0354047	0.0295866
tr|Q65EY6|Q65EY6_BACLD	Q65EY6	Fructose-1,6-bisphosphate aldolase		0.00226488	0.0060641			0.0357371	0.0785456	0.103502				1025	674			194	132	130			0	0	0	0.00357835	0.00234789	0.000868399	0.0134647	0.0026806	0.00204699	0	0	0.000687973	0	0	0	0.0399419	0.0435563	0.0237132	0.0485012	0.0687704	0.118365	0.100437	0.12261	0.0874583	0	0	0
sp|Q65G70|Y3080_BACLD	Q65G70	UPF0173 metal-dependent hydrolase BLi03080/BL00413	0.0308208	0.0916873	0.0186712	0.090231	0.147668	0.000499485	0.00776425	0.100158	0.0124407		279	183	415	146	120	739	361	131	241		0.0264643	0.0402052	0.0257928	0.0981625	0.0952782	0.0816212	0.0240653	0.0220008	0.00994762	0.126675	0.0894945	0.0545236	0.121075	0.136608	0.185321	0.00041402	0.000415346	0.00066909	0.0159771	0.000180432	0.00713523	0.060352	0.13374	0.106382	0.00467437	0.0148063	0.0178415
tr|Q65KW3|Q65KW3_BACLD	Q65KW3	Uncharacterized protein		0.000227081		0.000894715		0.0192907	0.191258	0.0977003				1468		970		260	70	132			0	0	0	0.000295336	0.000171752	0.000214155	0.00457295	0	0	0	0.000741616	0.00194253	0	0	0	0.025878	0.0111804	0.0208136	0.0295941	0.24882	0.295359	0.0603322	0.0927467	0.140022	0	0	0.000299329
sp|Q65P78|RL17_BACLD	Q65P78	50S ribosomal protein L17	0.101157	0.0732066	0.399662	0.350683	0.340029			0.0930747	0.000805214		124	221	37	48	47			135	540		0.0556017	0.106772	0.141096	0.05862	0.0962411	0.0647587	0.365324	0.360828	0.472836	0.331462	0.327374	0.393212	0.320652	0.453288	0.246147	0	0	0	0	0	0	0.150785	0.06664	0.0617994	0	0.00202639	0.000389253
sp|Q65PA2|RL22_BACLD	Q65PA2	50S ribosomal protein L22	0.047983	0.0855216	0.149455	0.23057	0.342891			0.0917029	0.00203906		208	197	113	70	45			136	458		0.0122971	0.0550636	0.0765884	0.0782461	0.114021	0.0642982	0.101018	0.141249	0.206098	0.17038	0.171948	0.34938	0.348207	0.495113	0.185352	0	0	0.00536934	0.00203896	0	0	0.109419	0.10306	0.0626297	0	0.00198988	0.0041273
sp|Q65P91|RL18_BACLD	Q65P91	50S ribosomal protein L18	0.038894	0.0670548	0.11292	0.136831	0.185121			0.0915978			235	237	131	113	97			137			0.0402206	0.0261676	0.0502937	0.0572682	0.0823072	0.0615889	0.111976	0.101036	0.125748	0.125048	0.13666	0.148784	0.150173	0.280854	0.124336	0	0	0	0	0	0	0.100992	0.086919	0.0868826	0	0.00697284	0
tr|Q65LU4|Q65LU4_BACLD	Q65LU4	Enoyl-CoA hydratase/isomerase YhaR	0.0012419	0.0568947	0.0327449	0.0136419	0.00739386	0.0203291	0.167971	0.0904382	0.145959		1045	262	304	432	594	256	73	138	63		0.00211874	0.00160695	0	0.0574173	0.0606301	0.0526365	0.0406817	0.0349874	0.0225658	0.0091211	0.0158986	0.015906	0.0195581	0.00137412	0.00124936	0.0103253	0.0163439	0.0343179	0.231746	0.0787773	0.193391	0.079844	0.117238	0.0742325	0.0790953	0.140412	0.218369
tr|Q65JN9|Q65JN9_BACLD	Q65JN9	Succinate--CoA ligase [ADP-forming] subunit alpha	0.0168002	0.282528	0.168334	0.0498517	0.0697212	0.0281761	0.0373054	0.088914			397	62	105	216	194	221	201	141			0.00627433	0.0272317	0.0168947	0.372644	0.314637	0.160301	0.147779	0.158462	0.19876	0.014475	0.0639797	0.0711002	0.042849	0.129466	0.0368484	0.0385213	0.0239913	0.0220157	0.00563754	0.0138473	0.0924314	0.0647379	0.12155	0.0804542	0	0	0.0168734
tr|Q65K05|Q65K05_BACLD	Q65K05	Uncharacterized protein	0.000118323					0.0161349	0.00121317	0.0877891	0.015448		1431					280	620	142	211		0.000180921	0	0.000174048	0	0	0	0	0	0	0	0	0	0	0	0	0.0128474	0.0199361	0.0156212	0.00220934	0	0.00143016	0.101011	0.106676	0.0556796	0.00527412	0.0219483	0.0191215
tr|Q65HB3|Q65HB3_BACLD	Q65HB3	Superoxide dismutase	0.609888	0.968699	2.2055	1.79241	2.48394	0.0498031	0.0538963	0.084119	0.158378		20	16	2	3	3	170	168	145	59		0.535494	0.624927	0.669244	0.755844	1.0373	1.11295	1.73887	3.10744	1.7702	1.62699	2.33354	1.41669	2.55648	1.6505	3.24482	0.0215395	0.0770644	0.0508055	0.0093898	0.0549884	0.0973108	0.0528252	0.077496	0.122036	0.00276749	0.13557	0.336797
tr|Q65E01|Q65E01_BACLD	Q65E01	Isochorismatase	0.00983551	0.017587	0.0456113	0.00573139	0.14982	0.0157395	0.00490436	0.0835917	0.00928236		522	488	247	578	116	283	409	146	268		0.0107679	0.0133289	0.00540975	0.0189397	0.0217849	0.0120365	0.0598298	0.0391586	0.0378455	0.000704108	0.0105672	0.00592284	0.0931555	0.240879	0.115424	0.0153017	0.0182845	0.0136322	0.00427797	0.000104797	0.0103303	0.068112	0.0592548	0.123408	0	0.0153386	0.0125084
tr|Q62YB1|Q62YB1_BACLD	Q62YB1	Glycoside Hydrolase Family 13 YvdF			0.0039875	0.00578084				0.0832393	0.0132273				784	575				147	234		0	0	0	0	0	0	0.00833349	0.00210664	0.00152235	0.000812582	0.00478885	0.0117411	0	0.000937419	0	0	0	0	0	0	0	0.0769791	0.140218	0.0325212	0.00246151	0.0109916	0.0262289
sp|Q65G35|SYY1_BACLD	Q65G35	Tyrosine--tRNA ligase 1	0.03453	0.0138596	0.00802599	0.00307393	0.0176999	0.117416	0.0446601	0.08317	0.00570603		260	562	609	703	415	99	180	148	319		0.0221318	0.048468	0.0329903	0.0150962	0.0174459	0.00903666	0.0147157	0.00342387	0.00593839	0.000885615	0.00409634	0.00423982	0.00906343	0.0360528	0.00798353	0.0920177	0.123414	0.136817	0.0534096	0.00670492	0.0738658	0.0631971	0.110855	0.0754577	0.00092881	0.00594385	0.0102454
sp|Q65PA9|EFTU_BACLD	Q65PA9	Elongation factor Tu	1.3121	1.90197	1.20863	0.848693	3.0376	0.0318856	0.00227394	0.0826136	0.0155349		8	8	4	15	2	204	517	149	210		1.05718	1.74764	1.1315	2.13695	2.23463	1.33433	1.47183	1.05332	1.10073	0.682372	1.01827	0.845441	2.08898	5.4846	1.53924	0.0183602	0.0527022	0.0245943	0.000927041	6.93702e-05	0.00582541	0.0874036	0.0870888	0.0733483	0	0.0200027	0.0266022
sp|Q65PB9|RL1_BACLD	Q65PB9	50S ribosomal protein L1	0.175567	0.153936	0.29263	0.33409	0.337512	0.0357277	0.00762747	0.0819555	0.00634325		81	117	57	50	51	195	363	150	307		0.13818	0.212185	0.176337	0.199879	0.115958	0.145969	0.366244	0.243947	0.267698	0.138959	0.394714	0.468598	0.349388	0.535832	0.127314	0.00799999	0.0370414	0.0621417	0.00958172	0.00381275	0.00948793	0.128457	0.0746505	0.0427586	0.00162864	0.00800653	0.00939458
tr|Q65LB0|Q65LB0_BACLD	Q65LB0	Oligoendopeptidase F,Pz peptidase	0.168847	0.563761	0.190306	0.328956	0.0811387	0.00491832	0.10696	0.0762968	0.011195		84	31	91	52	182	419	109	154	247		0.228668	0.192679	0.0851939	0.662633	0.577674	0.450976	0.266655	0.156692	0.147572	0.19224	0.382491	0.412138	0.0709491	0.0835473	0.0889198	0.00163609	0.00732145	0.0057974	0.0870419	0.00729482	0.226542	0.00983635	0.00877764	0.210276	0.00369592	0.0125678	0.0173211
tr|Q65CW4|Q65CW4_BACLD	Q65CW4	Gluconate kinase			0.00014758			0.000880023	0.00023122	0.0748684	0.00206257				1369			669	800	157	452		0	0	0	0	0	0	0.000274291	0	0.000168448	0	0	0	0	0	0	0.000282862	0.000976368	0.00138084	0.000372948	0	0.000320713	0.0981302	0.0929994	0.0334755	0	0.0046146	0.00157312
tr|Q65HJ7|Q65HJ7_BACLD	Q65HJ7	Stage 0 sporulation protein A	0.00927099	0.145632	0.174374	0.0696433	0.00466637		0.0180406	0.0742273	0.0155848		533	124	98	179	679		271	158	209		0.00670191	0.0133336	0.00777745	0.157472	0.147468	0.131955	0.242828	0.0970477	0.183247	0.00432386	0.0924477	0.112158	0.00262957	0.00998371	0.00138583	0	0	0.000632324	0.0265367	0.016179	0.011406	0.110532	0.0636246	0.048525	0.00263613	0.0153583	0.02876
tr|Q65NV3|Q65NV3_BACLD	Q65NV3	Antibacterial protein	0.000828832	0.000308021	0.000552113			0.666655	0.699833	0.0741007	0.0240851		1142	1429	1225			28	26	159	165		0.00154608	0.000449757	0.000490662	0.000139806	0.000784256	0	0	0.00138639	0.000269947	0	0	0	0	0	0	0.430402	0.795568	0.773994	0.296666	0.24267	1.56016	0.101432	0.0742322	0.0466378	0.0174031	0.0230315	0.0318207
tr|A5A666|A5A666_BACLD	A5A666	Aldehyde dehydrogenase	0.0533591	0.495575	0.158972	0.170609	0.00345568	0.0265012	0.0148104	0.0738482	0.013785		197	38	108	99	743	229	291	160	228		0.050938	0.0579241	0.0512152	0.584828	0.482724	0.419172	0.187668	0.140525	0.148724	0.116045	0.1914	0.204381	0.00439674	0.00489719	0.00107312	0.0303365	0.0171257	0.0320413	0.0178164	0.00232553	0.0242893	0.0469806	0.120659	0.0539046	0.00662007	0.0188298	0.0159053
tr|Q65NI6|Q65NI6_BACLD	Q65NI6	Ornithine aminotransferase	0.00326282	0.186269	0.0628905	0.0283813	0.000718924		0.0511122	0.0729722	0.000404187		803	100	199	310	1047		170	161	594		0.00398218	0.002469	0.00333729	0.236675	0.216071	0.106062	0.0930668	0.0369025	0.0587023	0.0206068	0.0333308	0.0312062	0.000305953	0.00140071	0.000450113	0	0	0	0.0681517	0.00568205	0.0795028	0.0822324	0.0691583	0.0675259	0.000114134	0.000687381	0.000411045
sp|Q65E56|RBSD_BACLD	Q65E56	D-ribose pyranase			0.00363639	0.00214791		0.00642285		0.0722892	0.00541556				809	787		385		163	329		0.00074486	0	0	0	0	0	0.00451404	0.00405557	0.00233956	0.000711132	0.00305996	0.00267264	0	0	0	0.0016395	0.00346928	0.0141598	0	0	0	0.0579241	0.0915828	0.0673606	0.00122431	0.00852222	0.00650015
sp|Q65PA7|RL3_BACLD	Q65PA7	50S ribosomal protein L3	0.0980547	0.0485112	0.169007	0.216757	0.165666			0.0705822	0.0232112		125	285	102	80	106			166	171		0.0377365	0.148265	0.108163	0.0504519	0.0525255	0.0425561	0.211496	0.124621	0.170903	0.102056	0.212238	0.335978	0.0937994	0.33598	0.0672197	0	0	0	0	0	0.010475	0.0992834	0.0602613	0.0522019	0	0.0502318	0.0194017
sp|Q65PA5|RL23_BACLD	Q65PA5	50S ribosomal protein L23	0.0543144	0.102128	0.200538	0.309547	0.392857			0.0692126	0.00992148		194	160	85	56	40			168	256		0.0290569	0.0805509	0.0533355	0.110903	0.123572	0.0719085	0.204658	0.17226	0.224697	0.251657	0.241169	0.435816	0.509043	0.419813	0.249714	0	0	0	0	0	0	0.139342	0.0343948	0.0339013	0	0.0212072	0.00855724
sp|Q65CX5|GANA_BACLD	Q65CX5	Arabinogalactan endo-beta-1,4-galactanase						0.00445245	0.184388	0.0686507	0.0165159							429	72	169	199		0	0	0	0	0	0.000100882	0	0	0	0	0	0	0	0	0	0.00358512	0.00326031	0.00651191	0.0234492	0.381797	0.147918	0.130024	0.0321896	0.043738	0.00122237	0.0182593	0.030066
sp|Q65JP0|SUCC_BACLD	Q65JP0	Succinate--CoA ligase [ADP-forming] subunit beta	0.0534187	0.314403	0.246946	0.105796	0.113973	0.00201956	0.00768517	0.0676257	0.00463931		196	54	67	132	151	545	362	171	347		0.0296697	0.0650871	0.0654992	0.317282	0.389192	0.236736	0.240759	0.242655	0.257424	0.066329	0.129157	0.121901	0.0998051	0.179285	0.0628289	0.00211417	0.00107463	0.00286989	0.00870199	0.0054249	0.00892861	0.0510708	0.0563845	0.0954218	9.13202e-05	0.0056273	0.00819931
tr|Q65P58|Q65P58_BACLD	Q65P58	Glycoside hydrolase, family 3	5.92283e-05	0.0014754	0.00793985	0.0256399		0.000855186	0.0104567	0.0674239	0.0339534		1477	1130	615	324		675	327	172	139		0.000154512	0	2.31732e-05	0.000305773	0.000904438	0.00321598	0.00310901	0.00981227	0.0108983	0.014451	0.0282183	0.0342503	0	0	0	0.00166076	0.000289416	0.000615377	0.0128091	0.0116751	0.00688606	0.0670771	0.0569768	0.078218	0.0875087	0.00612606	0.00822538
sp|Q65G82|PFKA_BACLD	Q65G82	ATP-dependent 6-phosphofructokinase	0.0444778	0.03373	0.0226506	0.00690622	0.0245785	0.000810622	0.00141155	0.0649226	0.00311873		216	351	385	549	348	685	603	173	390		0.0441719	0.0553561	0.0339054	0.0347856	0.0359646	0.03044	0.0415408	0.00891608	0.0174949	0.00318832	0.00933247	0.00819786	0.0212623	0.0423271	0.0101462	0.000873392	0.00125998	0.000298497	0.00308848	0	0.00114618	0.0728494	0.0628542	0.0590642	0.000591943	0.00429456	0.00446969
sp|Q65JU9|PYRC_BACLD	Q65JU9	Dihydroorotase	0.0210007	0.070425	0.0079853	0.000715686	0.0274484	0.133585	0.0259909	0.0643376			347	225	612	1012	330	91	241	174			0.0218728	0.0233794	0.0177501	0.0635618	0.0803774	0.0673359	0.00735137	0.00992849	0.00667605	0.000595085	0.000784942	0.000767031	0.0322193	0.033878	0.0162478	0.0553524	0.163565	0.181837	0.00493889	0.00903328	0.0640004	0.0768116	0.0823463	0.0338548	0	0	0
tr|Q65HK8|Q65HK8_BACLD	Q65HK8	Branched-chain alpha-keto acid dehydrogenase E1 subunit (2-oxoisovalerate dehydrogenase alpha subunit)	0.00224172	0.0100244	0.0135626	0.00297482	0.00251302	0.0109831	0.00669363	0.0632246	0.00259002		898	637	493	712	817	320	376	175	422		0.00230249	0.00210307	0.00231959	0.00935208	0.0142324	0.00648872	0.0150988	0.0126414	0.0129475	0.000249094	0.00402713	0.00464825	0.00227983	0.00443218	0.000827057	0.0113671	0.00899398	0.0125881	0.00791237	0.0030159	0.00915261	0.063726	0.0659358	0.0600119	0	0.00349336	0.00427671
tr|Q65PK4|Q65PK4_BACLD	Q65PK4	Glycoside hydrolase, family 18, YaaH	0.00273589	0.0331181	0.126776	0.0677379		0.054954	0.0633979	0.0620023	0.201081		842	354	121	181		164	154	176	48		0.00308986	0.00174544	0.00337236	0.0168974	0.0190405	0.0634165	0.204193	0.100164	0.0759708	0.040708	0.0895516	0.0729542	0	0.000223624	0	0.0522695	0.037439	0.0751535	0.0452811	0.0339921	0.11092	0.0631117	0.0658364	0.057059	0.0418673	0.254843	0.306534
tr|Q65LG1|Q65LG1_BACLD	Q65LG1	Nucleic acid-binding protein YitL	0.00352748	0.00524447				0.0780116	0.0670287	0.0594695	0.0467943		784	809				125	148	177	119		0.00445306	0.00323023	0.00289914	0.00550299	0.00580132	0.00442909	0.000782476	0	0	0	0	0.000498744	0	0.000912607	0	0.069783	0.0897097	0.0745422	0.0745529	0.0556539	0.0708791	0.0592349	0.0523171	0.0668565	0.0051248	0.0636183	0.0716397
sp|Q65PB5|RPOB_BACLD	Q65PB5	DNA-directed RNA polymerase subunit beta	0.0262572	0.0556748	0.0353654	0.0187665	0.0400248	0.0139497	0.0121781	0.0594618	0.00444347		307	265	291	378	264	298	316	178	352		0.0239844	0.0352564	0.0195308	0.0622439	0.0532506	0.0515299	0.0480325	0.0261792	0.0318845	0.0181301	0.0182984	0.0198709	0.0213894	0.0780023	0.0206827	0.0173389	0.0134043	0.0111061	0.0164715	0.00564796	0.0144149	0.0443818	0.067079	0.0669244	0.00173485	0.00455569	0.00703988
tr|Q65J14|Q65J14_BACLD	Q65J14	DNA topoisomerase 4 subunit A	0.000971088	0.00218685	0.000154902		0.00134274	0.0243886	0.077433	0.0591569	0.0134193		1100	1035	1364		947	241	134	179	232		0.000675238	0.00176624	0.000471787	0.00243016	0.00343544	0.000694955	0.000339164	0.000125542	0	0	0	0	0.000667346	0.00311411	0.000246758	0.0232149	0.0215891	0.0283618	0.0495391	0.0817021	0.101058	0.0234886	0.0873373	0.0666447	0.00814466	0.0123	0.0198131
tr|Q65MX0|Q65MX0_BACLD	Q65MX0	Alpha amylase, Glycoside Hydrolase Family 13						0.000362035	0.00505459	0.056325	0.0771136							779	405	180	97		0	0	0	0	0	0	0	0	0	0	0	0	0	0	0	0.000394384	0.0004517	0.00024002	0.000660773	0.00891744	0.00558554	0.0407778	0.102004	0.0261932	0.0816808	0.0825006	0.0671593
tr|Q65GK3|Q65GK3_BACLD	Q65GK3	Delta-aminolevulinic acid dehydratase (Porphobilinogen synthase)	0.0559687	0.0762678	0.014213	0.00669247	0.00240842			0.0557044	0.00095776		188	217	480	555	826			181	529		0.039433	0.0621418	0.0663313	0.0598942	0.128034	0.0408749	0.0144939	0.015411	0.0127342	0.000434697	0.00747535	0.0121674	0.00137386	0.00585139	0	0	5.14939e-05	0	0	0	0.000308542	0.0489781	0.0676506	0.0504845	0.000723275	0.00099998	0.00115003
tr|Q65MW3|Q65MW3_BACLD	Q65MW3	Glycoside Hydrolase Family 65, YvdK		0.000486039	0.0274164	0.0299372				0.0548389	0.183289			1365	339	293				182	52		0	0	0	0.000652455	0.000276761	0.000528899	0.0452684	0.0189772	0.0180038	0.0223153	0.0212947	0.0462017	0	0	0	0	0	0	0	0	0	0.0303577	0.0829593	0.0511996	0.11344	0.229965	0.206463
tr|Q65L29|Q65L29_BACLD	Q65L29	Phage related protein		0.00316515	0.0110741	0.00830996	0.00163713	0.000131406		0.0547752	0.00486275			940	542	522	906	857		183	338		0	0	0	0.00106653	0.0081552	0.000273723	0.0106103	0.0168662	0.00574596	0.00576575	0.0134371	0.00572699	0.0026486	0.00120809	0.00105471	0.000263718	0.000130499	0	0	0	0	0.050831	0.0566993	0.0567955	0.00693079	0.00330656	0.0043509
tr|Q65LC5|Q65LC5_BACLD	Q65LC5	Tryptophan--tRNA ligase	0.0269709	0.0201455	0.00281587	0.0012514	0.0161569	0.0295217	0.0319655	0.0532111	0.0078007		302	459	868	914	428	212	214	185	284		0.0297602	0.0269939	0.0241585	0.0283827	0.0228297	0.00922406	0.00372416	0.000360886	0.00436255	0	0.00117785	0.00257636	0.0060813	0.0366985	0.00569093	0.0271576	0.0312955	0.0301121	0.0372032	0.00669424	0.051999	0.0586764	0.0298677	0.0710892	0.00293018	0.00437676	0.0160952
tr|Q65JR9|Q65JR9_BACLD	Q65JR9	Ribulose-phosphate 3-epimerase	0.00233931	0.00829317		0.00378345	0.00554877	0.00269819	0.00395104	0.0526559			886	684		666	638	500	438	186			0.00354142	0.0034765	0	0.0131071	0	0.0117724	0.033628	0	0	0	0.0106828	0.000667535	0.00988669	0.00372114	0.00303849	0.00229361	0.00180552	0.00399545	0.000715666	0	0.0111374	0.0405314	0.0484733	0.0689629	0.00319822	0	0
tr|Q65LW6|Q65LW6_BACLD	Q65LW6	D-alanine aminotransferase	0.0271266	0.0620566	0.0574212	0.0706233	0.0195986	0.0261492	0.0316961	0.0524937	0.0513363		298	249	213	170	387	231	218	187	113		0.0211277	0.0289024	0.0313496	0.0719029	0.0568045	0.0574625	0.0890517	0.0367705	0.0464414	0.0650889	0.0870855	0.0596956	0.0188642	0.0252357	0.0146958	0.0246816	0.0268337	0.0269325	0.0313272	0.0102989	0.0534623	0.0614	0.0632891	0.0327921	0.0078427	0.0630346	0.0831316
tr|Q62SQ7|Q62SQ7_BACLD	Q62SQ7	Uncharacterized protein	0.00159286	0.00351083	0.305426	0.658344		0.00783327	0.0252793	0.0506713	0.0314771		987	907	55	24		360	244	190	144		0.00315552	0.000574824	0.00104825	0.00150608	0.00308884	0.00593758	0.320544	0.192644	0.403089	1.17669	0.749908	0.0484308	0.000139048	0	0	0.00921765	0.00474584	0.00953631	0.00527884	0.0224822	0.0480769	0.151678	0.000335627	0	0.00706905	0.00206618	0.0852959
tr|Q65PJ2|Q65PJ2_BACLD	Q65PJ2	YaaQ	0.00188045	0.00654486	0.00794474	0.0011794	0.00328272	0.18457	0.281545	0.0505689	0.0277513		945	745	614	925	760	74	50	191	157		0.000183954	0.00316471	0.00229268	0.00746839	0.00710102	0.00506518	0.0108189	0.0058954	0.0071199	0	0.000900109	0.00263808	0.000840889	0.00731747	0.0016898	0.164647	0.186659	0.202404	0.262539	0.425168	0.156927	0.0682532	0.0316864	0.0517672	0.017429	0.0312162	0.0346088
tr|Q65EH9|Q65EH9_BACLD	Q65EH9	Probable 2-ketogluconate reductase YvcT	0.00215345	0.00357862	0.000807744		0.00712773	0.0413107	0.233481	0.0502838	0.0165036		906	901	1154		600	181	58	192	200		0.00299371	0.00213352	0.00133313	0.00305633	0.00473075	0.00294877	0.00209155	0	0.000331683	0	0.000575001	0	0.00301787	0.0156102	0.00275514	0.0252157	0.0523439	0.0463725	0.336221	0.165594	0.198628	0.0523685	0.0249462	0.0735365	0.0133918	0.0166263	0.0194929
tr|Q65LF2|Q65LF2_BACLD	Q65LF2	Conserved protein,putative esterase YitV	0.0559132	0.0289961	0.00533756	0.0061948	0.0240505	0.00787836	0.00853722	0.0500701	0.000567927		189	389	708	566	350	357	348	193	580		0.0663099	0.0526886	0.048741	0.0387374	0.0213354	0.0269154	0.00462231	0.00742518	0.00396519	0	0.0132687	0.00531572	0.0418427	0.0102227	0.0200861	0.00519054	0.0104353	0.00800923	0.00017541	0.000173847	0.0252624	0.0758917	0.0590685	0.0152502	0.000140914	0.00140707	0.000155794
tr|Q65G83|Q65G83_BACLD	Q65G83	Pyruvate kinase	0.0771355	0.0696085	0.035424	0.0352578	0.0679474	0.0280859	0.00802043	0.0500504	0.0834606		146	230	290	269	199	222	356	194	91		0.0616963	0.11018	0.0595305	0.0853328	0.0834458	0.0400467	0.0380166	0.03302	0.0352353	0.0179425	0.0355102	0.0523206	0.0430342	0.129186	0.0316223	0.0274423	0.0260435	0.0307718	0.00684945	0.00248762	0.0147242	0.0636275	0.0574241	0.0290996	0.0272523	0.0904863	0.132643
sp|Q65P96|RL24_BACLD	Q65P96	50S ribosomal protein L24	0.025912	0.0237799	0.110035	0.110568	0.121591			0.0456352	0.0166037		311	426	134	129	140			198	198		0.0156656	0.0329954	0.029075	0.0245739	0.0276322	0.0191335	0.108987	0.0962685	0.12485	0.11238	0.100208	0.119116	0.115458	0.175817	0.073498	0	0	0	0	0	0	0.0680693	0.0386784	0.030158	0	0.0292727	0.0205383
tr|Q65M28|Q65M28_BACLD	Q65M28	Uncharacterized protein			0.225913	0.0729755		0.00115802	0.0171517	0.0442592	0.0488831				72	164		628	277	200	116		0	9.66289e-05	0	0	0	0	0.331011	0.203613	0.143114	0.0738748	0.0594174	0.0856343	0	0	0	0.000564058	0.000940799	0.00196921	0.00853499	0.0414611	0.00145894	0.103988	0.0196519	0.00913773	0.0032925	0.0697994	0.0735574
sp|Q65GG2|RNPH_BACLD	Q65GG2	Ribonuclease PH		0.0125442	0.00651739	0.00157565	0.00970566	0.00221767	0.107521	0.042624	0.0324671			589	662	870	536	530	107	203	141		0.00531113	0	0	0.0137808	0.0140149	0.00983695	0.00275019	0.0089126	0.00788938	0	0.00236406	0.00236288	0.0107378	0.0100107	0.00836852	0.00407939	0.00107601	0.00149762	0.151435	0.101712	0.0694159	0.0248409	0.0537253	0.0493058	0.0427052	0.000921062	0.0537749
sp|Q65MU0|GUAA_BACLD	Q65MU0	GMP synthase [glutamine-hydrolyzing]	0.0628361	0.0840103	0.0127686	0.0116785	0.0407357	0.173935	0.0334209	0.0422913	0.00509257		169	200	507	456	259	78	210	204	334		0.0460699	0.0715189	0.0709194	0.0985402	0.101076	0.0524152	0.018701	0.00721597	0.0123887	0.0037903	0.017033	0.0142123	0.0328812	0.0674679	0.021858	0.0570565	0.27715	0.187598	0.0460041	0.00354516	0.0507135	0.0622246	0.0352191	0.0294303	9.43369e-05	0.00907038	0.00611299
tr|Q65F08|Q65F08_BACLD	Q65F08	Uncharacterized protein	0.000144085	0.00290832	0.00197797		0.00276294	0.00573316	0.0147736	0.0415986	0.00149371		1416	964	946		802	401	292	205	486		0	0.000317173	0.000115082	0.00422659	0.0036408	0.000857583	0.00195225	0.00112446	0.00285721	0	0	0	0.00102151	0.00726731	0	0.00698644	0.0049365	0.00527655	0.0168671	0.00378137	0.0236722	0.0252157	0.0521431	0.0474371	0	0.000815649	0.00366549
tr|Q65MS4|Q65MS4_BACLD	Q65MS4	Bifunctional purine biosynthesis protein PurH	0.0168658	0.011444	0.00616742		0.029028	0.00132261	0.000777054	0.0413207			391	609	673		317	607	679	206			0.011326	0.0240328	0.0152386	0.014143	0.0116284	0.00856048	0.00569578	0.00637912	0.00642737	0	0	0	0.0154488	0.0649489	0.0066864	0.000257947	0.00183316	0.00187671	0.000426053	0	0.00190511	0.0338293	0.0550549	0.0350778	0	0	0
tr|Q65CX6|Q65CX6_BACLD	Q65CX6	Alanine dehydrogenase	0.00156395	0.0745781	0.0145879	0.0140756		0.00201493	0.00467502	0.0409866	0.0149758		990	219	471	428		546	419	207	215		0.00111053	0.00208514	0.00149619	0.0875791	0.102919	0.0332357	0.0097529	0.0113463	0.0226645	0.00436413	0.0166708	0.0211917	0	0.000195807	0	0.00265519	0.00184509	0.00154453	0.00672192	0.000634795	0.00666835	0.0133858	0.0118642	0.0977097	0.00297718	0.0270298	0.0149204
tr|Q65GF2|Q65GF2_BACLD	Q65GF2	Conserved protein YslB	0.00502756	0.0064481	0.00209774	0.0038687	0.0120445	0.179906	0.291449	0.0406762			684	751	930	661	492	75	47	208			0.00133971	0.00945522	0.00428775	0.00830329	0.0102668	0.000774234	0.00215598	0.00223316	0.00190407	0	0.00189935	0.00970673	0.0259493	0.00925283	0.000931454	0.0205898	0.228973	0.290156	0.267359	0.319698	0.287291	0.074686	0.0473426	0	0	0	0
tr|Q65GE8|Q65GE8_BACLD	Q65GE8	Electron transfer flavoprotein (Alpha subunit)	0.0101346	0.123938	0.204597	0.084999	0.00344783			0.0404695	0.00241834		512	138	82	149	745			209	437		0.00741857	0.0186671	0.00431804	0.183851	0.097218	0.090745	0.232667	0.136003	0.245121	0.0423165	0.105116	0.107565	0.00518816	0.00392671	0.00122863	0	0	0	0	0	0	0.0403507	0.0441326	0.0369251	0.000291897	0.00335629	0.00360684
tr|Q65IQ8|Q65IQ8_BACLD	Q65IQ8	Short-chain dehydrogenase/reductase SDR,Calcium-binding EF-hand	0.00326911	0.00630303	0.00150288	0.00223586	0.0342061	0.0581795	0.0428205	0.0402038	0.0140417		802	756	1007	778	292	157	187	211	225		0.00316499	0.00478216	0.00186017	0.00771906	0.00622623	0.00496381	0.00226565	0.000762613	0.00148038	0.000199207	0.00386791	0.00264047	0.0162649	0.0640589	0.0222947	0.0702749	0.0533482	0.0509155	0.057261	0.0303168	0.0408837	0.051176	0.0308742	0.0385614	0.00554101	0.0140882	0.022496
sp|Q65PB8|RL10_BACLD	Q65PB8	50S ribosomal protein L10	0.16018	0.266367	0.400044	0.393553	0.970795			0.0393836	0.00484117		88	65	36	42	9			213	340		0.154186	0.148241	0.178113	0.217213	0.237067	0.344822	0.429601	0.440973	0.329557	0.358323	0.290059	0.532277	1.10862	0.837577	0.966186	0	0	0	0	0	0	0.0598329	0.0385678	0.0197501	0	0.00592439	0.00859913
tr|Q65LS4|Q65LS4_BACLD	Q65LS4	Phosphoserine aminotransferase	0.0481763	0.0857906	0.0122248	0.0162444	0.0970308	0.0508133	0.0716582	0.0389397	0.0306533		207	196	515	402	161	168	136	214	147		0.0376297	0.0607408	0.0461584	0.0743559	0.102262	0.0807538	0.00831123	0.0134456	0.0149177	0.00208988	0.0304485	0.0161947	0.136956	0.0922262	0.0619103	0.0836444	0.0304141	0.0383816	0.0224047	0.0949994	0.0975706	0.0404427	0.0453586	0.0310178	0.0118258	0.046945	0.0331892
tr|Q65JQ8|Q65JQ8_BACLD	Q65JQ8	Malonyl CoA-acyl carrier protein transacylase	0.00590827	0.0204538	0.00498869	0.00236217	0.0533059	0.0015497		0.0382378	0.000323287		641	453	733	763	229	580		215	607		0.00724795	0.00691702	0.00355984	0.032098	0.0235349	0.00572841	0.00445399	0.00358941	0.00692266	0.000514502	0.00345084	0.00312119	0.0491521	0.0701703	0.0405953	0.000814523	0.00162378	0.0022108	0	0	0.0033644	0.0273184	0.0478313	0.0395636	0	0.000571792	0.000398069
sp|Q65GM5|RL27_BACLD	Q65GM5	50S ribosomal protein L27	0.225287	0.0654546	0.0661646	0.115474	0.166736			0.0380749			60	243	194	126	105			216			0.215499	0.258912	0.201449	0.0576042	0.0498566	0.0889031	0.0863805	0.0496308	0.0624824	0.120593	0.131517	0.0943131	0.222275	0.151997	0.125936	0	0	0	0	0	0	0.0826825	0.026248	0.00529421	0	0.00229856	0
sp|Q65CP5|RS18_BACLD	Q65CP5	30S ribosomal protein S18	0.021294	0.0557692	0.0544804	0.0722889	0.146676	0.000972354	0.00526277	0.037349	0.0148329		345	264	219	168	121	653	399	217	216		0.0107082	0.0296231	0.0235508	0.0483308	0.0914606	0.0275162	0.052727	0.0375786	0.0731357	0.0768378	0.0609387	0.0790902	0.144716	0.179878	0.115435	0	0.00229436	0.000622707	0.0129666	0	0.00282176	0.0473649	0.0430722	0.0216099	0.00839128	0.0361075	0
sp|Q65GB4|RL35_BACLD	Q65GB4	50S ribosomal protein L35	0.0100234	0.00582643	0.0656935	0.0207552	0.0394235			0.0372516			519	779	195	361	266			218			0.00740731	0.0165404	0.00612235	0.00680504	0.00365439	0.00701987	0.096854	0.0511339	0.0490927	0.0257651	0.0158554	0.020645	0.0265921	0.0823337	0.00934463	0	0	0	0	0	0	0.063542	0.00604229	0.0421704	0	0	0.000780564
tr|Q65GU1|Q65GU1_BACLD	Q65GU1	Cystathionine gamma-lyase YrhB	0.0174111	0.0128672	0.0287133	0.00886636	0.00760964	0.0919368		0.0371173	0.00791582		382	583	327	512	589	110		219	282		0.00901625	0.019334	0.023883	0.0126344	0.010262	0.0157053	0.0282128	0.0317128	0.0262142	0.00910829	0.0145432	0.00294761	0.00740861	0.0115437	0.00387666	0.0530944	0.0698904	0.152826	0	0	0.00249525	0.036934	0.0478852	0.0265327	0.000633234	0.015131	0.00798325
sp|P77832|XYLA_BACLD	P77832	Xylose isomerase	9.17811e-05	0.00205456	0.000142059		0.00154357			0.0364647	0.00622596		1452	1049	1373		925			220	309		0.000156965	0	0.000118379	0.00267506	0.00247475	0.00101386	0.000217632	0.000208546	0	0	0.000839458	0	0.000743124	0.00324232	0.000645261	0	0	0.000531422	0	0	0.000484926	0.0230799	0.0577099	0.0286044	0.00114065	0.00264013	0.0148971
tr|Q65L58|Q65L58_BACLD	Q65L58	Sulfite reductase [NADPH] flavoprotein alpha-component	0.0108397	0.00738896	0.0094411	0.0037041	0.1812	0.0127542	0.0269905	0.0360932	0.00170605		492	710	575	668	101	308	233	222	473		0.0100833	0.0142239	0.00821171	0.00366899	0.00531947	0.0131784	0.0118999	0.0066555	0.00976794	0.00116354	0.00763056	0.00231821	0.0979267	0.373716	0.0719576	0.00618435	0.0170375	0.0150407	0.0222773	0.0307912	0.0279031	0.0332839	0.0282618	0.0467337	0.000273731	0.00255739	0.00228702
tr|Q65MA7|Q65MA7_BACLD	Q65MA7	Nitroreductase	0.0260645	0.050962	0.00549437		0.018677	0.271776	0.966018	0.0360524	0.0339832		309	277	702		396	57	18	223	138		0.0223041	0.0278023	0.0280872	0.0567017	0.049441	0.0467432	0.00844799	0.00803512	0	0.000717699	0	0	0.0145337	0.0244498	0.0170474	0.41158	0.232496	0.171253	0.842292	0.451048	1.60472	0.0502725	0.0503662	0.00751846	0.00369621	0.0302106	0.0680428
tr|Q65II9|Q65II9_BACLD	Q65II9	Conserved protein YisT	0.0246974	0.0693475	0.0628321	0.0286449	0.0617837	0.0499344	0.123246	0.035	0.0240468		320	232	200	309	209	169	96	224	166		0.0155638	0.0291802	0.0293482	0.0544793	0.0727522	0.0808109	0.0872852	0.0640857	0.0371254	0.00638305	0.0138225	0.0657293	0.0338625	0.0629423	0.0885463	0.0329089	0.0587019	0.0581924	0.120575	0.00811969	0.241044	0.0733488	0.0279197	0.00373155	0.00144181	0.0243792	0.0463194
sp|Q65E69|KDUI_BACLD	Q65E69	4-deoxy-L-threo-5-hexosulose-uronate ketol-isomerase		0.0293963	0.0108421	1.61726	0.0150208	0.00951006	0.00381879	0.0339661	4.47064			383	547	4	446	338	444	227	4		0	9.05247e-05	0	0.0303447	0.0299815	0.0278628	0.0157265	0.00588771	0.010912	0.947299	2.04686	1.85762	0.0245525	0.0125496	0.00796028	0.00475638	0.00684206	0.0169317	0.00101252	0	0.0104438	0.032271	0.036827	0.0328002	2.27898	6.0807	5.05224
tr|Q65JG7|Q65JG7_BACLD	Q65JG7	4-hydroxy-tetrahydrodipicolinate synthase	0.0338038	0.101244	0.075481	0.0737757	0.0539601		0.00694017	0.0338205	0.00128207		262	162	179	161	227		370	229	499		0.0248082	0.0433641	0.033239	0.121568	0.0782798	0.103884	0.0798695	0.0662272	0.0803463	0.0443162	0.108958	0.0680527	0.05843	0.0492724	0.0541779	0.000151464	0	0	0.00311441	0.00497714	0.012729	0.0230152	0.0413417	0.0371045	0.00041268	8.73274e-05	0.00334619
tr|Q65HI6|Q65HI6_BACLD	Q65HI6	Conserved protein YqhY	0.0496021	0.115877	0.0850784	0.0549067	0.0552423	0.000798926	0.0133498	0.0337497	0.00944231		205	148	166	206	223	687	302	230	266		0.0408551	0.0556807	0.0522705	0.0734772	0.172545	0.101607	0.100562	0.0692652	0.0854075	0.0521709	0.0453468	0.0672025	0.0403338	0.0873177	0.0380753	0.0007146	0.00114705	0.000535131	0.016651	0.012412	0.0109865	0.0320762	0.0330499	0.0361229	0.00416029	0.010529	0.0136376
sp|Q65P97|RL14_BACLD	Q65P97	50S ribosomal protein L14	0.0359726	0.036404	0.109306	0.0888493	0.123265			0.0331003	0.025575		250	330	135	148	136			232	161		0.0213013	0.0423872	0.0442294	0.0280427	0.0455975	0.0355719	0.0702893	0.134571	0.123057	0.0521	0.0592525	0.155195	0.141812	0.169808	0.0581762	0	0	0	0	0	0	0.0457617	0.0265769	0.0269622	0.0177021	0.0379876	0.0210354
tr|Q65MD0|Q65MD0_BACLD	Q65MD0	Acetoin dehydrogenase E1 component (TPP-dependent beta subunit)		0.0656504	0.341182	0.185128				0.0324033	0.00194653			241	46	92				233	462		0	0	0	0.0516545	0.0526314	0.0926654	0.234832	0.453465	0.335249	0.143526	0.287593	0.124265	0	0	0	0	0	0	0.00208298	0	0	0.0227179	0.056136	0.0183559	0	0.00256788	0.00327172
tr|Q65MC9|Q65MC9_BACLD	Q65MC9	Dihydrolipoamide acetyltransferase component of pyruvate dehydrogenase complex		0.00821656	0.0610647	0.0103563				0.0324024	0.00469043			687	205	475				234	346		0	0	0	0.00996514	0.00539339	0.00929117	0.0501076	0.090616	0.0424706	0.00719895	0.0168249	0.007045	0	0.000338068	0	0	0	0	0	0	4.96332e-05	0.0197111	0.0581365	0.0193596	0.000295447	0.00724479	0.00653106
tr|Q65FR8|Q65FR8_BACLD	Q65FR8	Uncharacterized protein	0.00439879	0.00421442	0.0136428	0.0156804		0.394498	0.761606	0.0320066	0.000528238		718	855	491	411		42	22	235	581		0.00110398	0.0114304	0.000662006	0.00411169	0.00560754	0.00292403	0.00381788	0.0227567	0.0143539	0.0305676	0.0109123	0.00556114	0	0.000537688	0	0.148241	0.471681	0.563571	0.374281	0.137233	1.7733	0.087443	0.00857675	0	0.000525544	0	0.00105917
tr|Q65NS9|Q65NS9_BACLD	Q65NS9	Neutral zinc metallopeptidase	0.000902955	0.0253558	0.00907547	0.0101555	0.000309658	0.00987421	0.0542157	0.0318403	0.0101586		1119	413	582	482	1157	335	167	236	254		0.000678742	0.0013574	0.000672719	0.0259833	0.0284272	0.0216568	0.0115729	0.005116	0.0105375	0.00281332	0.00919529	0.0184579	0.000198925	0.000580985	0.000149063	0.00558597	0.0117208	0.0123159	0.0249838	0.0286383	0.109025	0.0618698	0.0182615	0.0153897	0.00245274	0.0120825	0.0159406
tr|Q65D52|Q65D52_BACLD	Q65D52	Glycoside hydrolase, family 1	0.00243183	0.014716	0.00321431	0.00115397	0.000318984	0.011146	0.013276	0.0314418	0.00536128		872	546	835	929	1156	316	303	238	331		0.00305791	0.00282335	0.00141424	0.0164515	0.0131972	0.0144991	0.00347168	0.00234197	0.00382927	0.00036608	0.00147261	0.00162323	0.000678441	6.16262e-05	0.000216886	0.00717118	0.0102028	0.0160639	0.00735934	0.00859867	0.02387	0.0327937	0.0317199	0.0298118	0	0.00178625	0.0142976
tr|Q65NQ0|Q65NQ0_BACLD	Q65NQ0	Putative stress response protein YceE	0.00674841	0.0375921	0.0030439	0.00318326	0.00712512	0.0276899	0.00840929	0.0314161	0.00894151		605	325	848	694	601	225	351	240	272		0.00564861	0.00891617	0.00568044	0.0325075	0.0452519	0.0350169	0.00247825	0.0045184	0.00213505	0.00433987	0.00375093	0.00145897	0.00567048	0.00638539	0.00931949	0.0201537	0.0258333	0.0370827	0.0087225	0.00231834	0.014187	0.0292245	0.0329116	0.0321123	0.00292357	0.0158229	0.00807811
tr|Q65NK9|Q65NK9_BACLD	Q65NK9	Putative extracellular solute-binding protein	0.0103578	0.0124787	0.00375532	0.00364297	0.0019276	0.308349	0.444759	0.0312663	0.00574934		506	591	796	670	876	51	32	241	317		0.0107307	0.00890389	0.0114387	0.0198422	0.0104312	0.00716265	0.00456927	0.00382083	0.00287586	0.00173636	0.00375463	0.00543792	0.00168747	0.00328677	0.00080858	0.374399	0.2378	0.312849	0.12144	0.699658	0.51318	0.0627076	0.0136072	0.0174843	0.00147774	0.0079909	0.00777939
sp|Q65P98|RS17_BACLD	Q65P98	30S ribosomal protein S17	0.0901345	0.118796	0.328438	0.50659	0.238552			0.031198	0.0168237		131	143	49	31	75			242	197		0.0594562	0.0963627	0.114584	0.128575	0.16122	0.0665934	0.413602	0.306841	0.264872	0.204895	0.436036	0.878838	0.351601	0.237605	0.126451	0	0	0	0	0	0	0.0845814	0.00553448	0.00347818	0	0.0446267	0.00584434
sp|Q65E18|PPAC_BACLD	Q65E18	Probable manganese-dependent inorganic pyrophosphatase	0.0603938	0.0616234	0.0292133	0.0180775	0.0555679			0.0309856			175	251	324	381	221			244			0.0588597	0.071282	0.0510398	0.07925	0.0643778	0.0412425	0.0326733	0.0267538	0.0282127	0.0139016	0.0195962	0.0207348	0.0417966	0.091935	0.0329722	0	0	0	0	0	6.705e-05	0.0214126	0.0373874	0.0341567	0	0	0
tr|Q65E95|Q65E95_BACLD	Q65E95	UDP-glucose 4-epimerase	0.0249885	0.0504756	0.0173695	0.0222657	0.0196146	0.00293582	0.0120244	0.0307415	0.0200662		318	281	433	347	386	487	317	245	181		0.0281191	0.0290823	0.0177641	0.0542149	0.0380861	0.0591259	0.0218746	0.0147044	0.0155294	0.010042	0.0254763	0.0312789	0.0200207	0.0222556	0.0165676	0.00101824	0.00401851	0.00377072	0.0205281	0.00191067	0.0136346	0.0175231	0.0230111	0.0516904	0.000350765	0.0316129	0.0282349
tr|Q65HL9|Q65HL9_BACLD	Q65HL9	Peptidase T YqjE	0.0370594	0.0903263	0.0369908	0.0288975	0.0436959	0.00179604	0.00142286	0.030518	0.0146953		245	186	283	308	247	565	601	246	220		0.0201695	0.0507202	0.0402885	0.125678	0.0811845	0.0641162	0.0409333	0.0302953	0.0397438	0.00719552	0.0378854	0.0416116	0.0486624	0.0490647	0.0333605	0.000299028	0.00231698	0.00277212	0.0020958	0	0.00217279	0.016181	0.040947	0.0344261	0.00313929	0.0177302	0.0232165
tr|Q65GY2|Q65GY2_BACLD	Q65GY2	Oligopeptide ABC transporter (Oligopeptide-binding protein)			0.00236775	0.000975953	0.00123406	0.0714422	0.00288813	0.0299243	0.00223118				907	952	966	133	489	247	447		0	0.000340689	0	0.000467385	0	0	0.00281076	0.00186145	0.00243105	7.36232e-05	0.000436221	0.00241802	0.000392864	0.00305682	0.000252492	0.0287025	0.101301	0.084323	0	0.00230782	0.00635656	0.0428673	0.0411263	0.00577918	0	0.00459252	0.00210103
sp|Q65P99|RL29_BACLD	Q65P99	50S ribosomal protein L29	0.0113475	0.0151501	0.0617804	0.0755796	0.149802	0.000833551		0.0293659	0.0110867		483	536	202	158	117	678		248	248		0.00915933	0.0154998	0.00938344	0.0116393	0.0169998	0.0168111	0.0653878	0.0417716	0.0781819	0.0957435	0.112754	0.0182408	0.156881	0.154311	0.138215	0.00134915	0	0.00115151	0	0	0.000867616	0.0670639	0.0104709	0.0105629	0	0.00161442	0.0316457
tr|Q65D44|Q65D44_BACLD	Q65D44	Isocitrate lyase			0.0531095					0.029242					225					249			0	0	0	0	0	0	0.0599025	0.0632718	0.0361543	0	0	0	0	0	0	0	0	0	0	0	0	0.041954	0.039465	0.00630711	0	0	0
tr|Q65LQ8|Q65LQ8_BACLD	Q65LQ8	Putative glucanase/aminopeptidase YhfE	0.017632	0.0323159	0.0134783	0.0148374	0.00192342	0.0877037	0.102989	0.0291088	0.0095832		376	362	496	420	878	114	112	250	264		0.013111	0.0254724	0.0143127	0.0335928	0.0405713	0.0227837	0.0229827	0.00975279	0.00769954	0.0118621	0.0210805	0.0115695	0.00108449	0.00374644	0.000939335	0.0859798	0.0738344	0.103297	0.0634271	0.155817	0.0897237	0.0139674	0.0567531	0.016606	0.0120724	0.00747028	0.00920691
tr|Q65NG6|Q65NG6_BACLD	Q65NG6	Ribose ABC transporter (Ribose-binding protein)		0.00942078	0.077463	0.0483054			0.00107881	0.0276898	0.0143185			656	175	219			636	251	222		0	0	0	0.00854442	0.0155673	0.00415067	0.076802	0.0797491	0.0758378	0.0153481	0.0688687	0.0606993	0	0	0	0	0	9.22333e-05	0	0.000356944	0.00287947	0.0529698	0.0196387	0.010461	0.00852566	0.0149954	0.0194343
tr|Q62YG5|Q62YG5_BACLD	Q62YG5	Two-component sensor histidine kinase		2.4991e-05						0.0275762	0.0610136			1555						252	105		0	0	0	3.50221e-05	1.1628e-05	2.83229e-05	0	0	0	0	0	0	0	0	0	0	0	0	0	0	0	0.0138067	0.0362413	0.0326806	0.0486552	0.0378892	0.0964965
sp|Q65HT9|DEOB_BACLD	Q65HT9	Phosphopentomutase	0.0103263	0.0411891	0.0223745	0.0109008	0.0333535	0.0028658	0.00279312	0.0273318	0.00139297		508	310	387	466	301	489	494	253	493		0.00929782	0.0124816	0.00919947	0.0482354	0.0413284	0.0340035	0.0229607	0.0206587	0.0235039	0.00224311	0.0115296	0.0189297	0.0341939	0.0286803	0.0371862	0.000729976	0.00348864	0.0043788	0.00128926	0	0.0070901	0.0315736	0.0358101	0.0146118	0	0.0033669	0.000812028
sp|Q65MP8|GATA_BACLD	Q65MP8	Glutamyl-tRNA(Gln) amidotransferase subunit A	0.0268682	0.0655799	0.0170702	0.00663159	0.0253902	0.000408016	0.00306317	0.0271653	0.00835976		303	242	436	558	343	764	476	255	276		0.0255641	0.0265011	0.0285393	0.074499	0.0632611	0.0589796	0.0206481	0.0139317	0.0166308	0.00263074	0.00855873	0.00870529	0.028069	0.0392682	0.00883327	0.000615259	5.06439e-05	0.000558147	0.00200285	0	0.00718665	0.0285632	0.0252643	0.0276686	0.00678721	0.0106627	0.00762933
sp|Q65GI7|ILVC_BACLD	Q65GI7	Ketol-acid reductoisomerase (NADP(+))	0.714641	0.494762	0.137552	0.228016	0.519271	0.298196	0.214735	0.0269166	0.0073199		16	39	117	72	27	53	64	256	290		0.452898	0.891471	0.799553	0.541533	0.509733	0.433021	0.123873	0.137631	0.151152	0.160732	0.249677	0.273641	0.403197	0.972157	0.182459	0.159926	0.397902	0.336759	0.292542	0.0136904	0.337972	0.0126342	0.0325492	0.0355664	0.00629138	0.00650217	0.00916614
tr|Q65FA2|Q65FA2_BACLD	Q65FA2	Aminotransferase, class V		0.000412466				0.065646	0.00569216	0.0268112	0.000598758			1390				144	389	257	572		0	0	0	0.000568468	0.000668929	0	0	0	0.000182781	0	0	0	0	0	0	0.0632997	0.0537013	0.0799369	0.00757176	0.00362432	0.00588038	0.0225431	0.0240474	0.033843	0.000385862	0.000551997	0.000858414
sp|Q65GP6|RUVB_BACLD	Q65GP6	Holliday junction DNA helicase RuvB								0.0261748	0.0271059									261	158		0	0	0.000193803	0	0.000635967	0	0	0	0	0	0	0	0	0.000249552	0	0	0	0	0	0	0.000254175	0.0245922	0.0178966	0.0360358	0.00554159	0.0757762	0
tr|Q65LG8|Q65LG8_BACLD	Q65LG8	Siderophore biosynthesis protein		0.000150848			0.00233781			0.0261183				1504			831			263			0	0.000107501	0	0.000177128	0.00016854	0.000106876	0	5.25732e-05	0	0	0	0	0.000522681	0.00597383	0.000516916	0	0	0	0	0	0	0.0273834	0.0255679	0.0254035	0	0	0
tr|Q65K41|Q65K41_BACLD	Q65K41	Dihydrolipoyl dehydrogenase	0.214684	0.31554	0.226924	0.189741	0.258501	0.00129157	0.0339781	0.0259948	0.00286279		64	53	71	89	71	612	207	264	406		0.19651	0.273703	0.173838	0.369662	0.403155	0.173801	0.266918	0.211375	0.202477	0.115443	0.208693	0.245087	0.13283	0.479406	0.163267	0.000867505	0.00100119	0.00200601	0.0366026	0.0076711	0.0576606	0.0270996	0.028852	0.0220328	8.94748e-05	0.00628477	0.00221413
sp|Q65DT7|PYRG_BACLD	Q65DT7	CTP synthase	0.0173466	0.0136558	0.0206339	0.00208561	0.010433	0.000376527	0.000674521	0.0259638			385	569	395	795	521	774	698	265			0.0160156	0.0203299	0.0156942	0.0141814	0.0203186	0.0064673	0.0259028	0.0205601	0.0154389	0.00163555	0.00171255	0.00290873	0.00692048	0.0200904	0.00428806	0.000697792	0.00017173	0.00026006	0.000629173	9.36479e-05	0.00130074	0.0164672	0.0329696	0.0284546	0	0	0.000205001
tr|Q65DB2|Q65DB2_BACLD	Q65DB2	Aspartate ammonia-lyase	0.000779799	0.00102615	0.00051727		0.00155669	0.0250286	0.0148474	0.0259112	0.0450055		1151	1215	1234		921	238	290	266	121		0.000540332	0.00132444	0.000474624	0.00133684	0.00103093	0.000710696	0.000536861	0.000751601	0.00026335	0.000215905	0	0	0.000850391	0.00363166	0.000188025	0.0165333	0.0215048	0.0370475	0.00471395	0.0147112	0.0251169	0.014811	0.0341567	0.028766	0.0431148	0.0373634	0.0545383
tr|Q65LP5|Q65LP5_BACLD	Q65LP5	Putative transferase	0.00155837	0.0032945	0.00997286	0.00258492	0.017834	0.000886229	0.000697974	0.0253812	0.00548258		991	928	560	742	411	666	693	267	325		0.00205283	0.000741834	0.00188045	0.00336803	0.00461828	0.00189718	0.0128212	0.00722598	0.00987135	9.48558e-05	0.00429671	0.00336319	0.00419849	0.0459076	0.00339581	0.000532068	0.00101241	0.00111421	0.000614707	0.000168683	0.00131053	0.024423	0.0241961	0.0275246	0.00139523	0.0105747	0.00447779
tr|Q65P48|Q65P48_BACLD	Q65P48	Uncharacterized protein	0.00185256	0.00392595	0.00302724	0.00445464		0.610275	0.0486627	0.0244432	0.00664737		948	871	851	630		33	173	271	300		0.00246485	0.00201895	0.00107388	0.00360081	0.00452219	0.00365486	0.00316336	0.00388002	0.00203835	0.00459361	0.00523444	0.00353586	0	0.000421906	0	0.617156	0.611499	0.602169	0.0218663	0.0564919	0.0676299	0.0409224	0.0178738	0.0145336	0.00189007	0.0102176	0.0078344
tr|Q65GN3|Q65GN3_BACLD	Q65GN3	Nicotinate-nucleotide pyrophosphorylase	0.00994354					0.224171	0.00162465	0.0235263	0.00928482		520					64	571	272	267		0.00857699	0.0101443	0.0111093	0.0125663	0	0	0	0	0.000270262	0	0	0	0	0	0.000406857	0.111506	0.130428	0.43058	0.00181826	0.000685938	0.00236974	0.0320611	0.017482	0.0210357	0.00511157	0.0137767	0.00896618
tr|Q65NR1|Q65NR1_BACLD	Q65NR1	Cell wall hydrolase			0.00569156	0.00166605		0.010588	0.0332669	0.0232102	0.054169				693	857		323	211	273	110		0	0	0.00010383	0	0	0.0013157	0.0105787	0.00461314	0.00188281	0.0026813	0	0.00231685	0	0	0	0.0150523	0.00700316	0.00970871	0.0171908	0.076214	0.00639594	0.0176611	0.0184504	0.033519	0.020657	0.0512024	0.0906476
tr|Q65HU2|Q65HU2_BACLD	Q65HU2	Anti-sigma F factor antagonist	0.00256629	0.0141123	0.0150454	0.0115853	0.00139934	0.0181812	0.0403341	0.0231908	0.0884922		860	557	466	458	939	271	190	274	89		0.00224989	0.00257175	0.00287724	0.0112101	0.0145221	0.0166048	0.0165646	0.0103962	0.0181752	0.00943799	0.0164119	0.00890592	0.00211491	0.000959373	0.00112373	0.0142846	0.0145665	0.0256923	0.0501647	0.0161884	0.0546493	0.0198537	0.0211629	0.0285557	0.0122019	0.0821672	0.171108
tr|Q65DT9|Q65DT9_BACLD	Q65DT9	Two-component response regulator	0.00440348	0.044669	0.0181892	0.011677	0.0331847	0.00423586	0.023433	0.0231477	0.0164152		716	298	423	457	302	436	249	275	201		0.00186207	0.00576901	0.00557937	0.0442577	0.0595374	0.0302119	0.0129142	0.011201	0.0304525	0.00455105	0.0161005	0.0143794	0.0376143	0.0222378	0.039702	0.00273958	0.00344731	0.0065207	0.0107398	0.000670698	0.0588886	0.0384551	0.00477651	0.0262117	0.00366143	0.00869853	0.0368857
tr|Q65F85|Q65F85_BACLD	Q65F85	ATP-binding protein involved in Fe-S cluster formation YurY	0.247968	0.145333	0.0890116	0.0589419	0.214876	0.00334623	0.000767064	0.0221892	0.000499808		50	125	164	200	81	466	681	278	588		0.237203	0.325421	0.181279	0.178309	0.167563	0.0901274	0.0945834	0.0625028	0.109948	0.019145	0.0894575	0.0682232	0.200467	0.219594	0.224567	0.0017132	0.00480573	0.00351975	0.000173014	0	0.00212818	0.0316426	0.0204335	0.0144915	0	0.000198966	0.00130046
tr|Q65M24|Q65M24_BACLD	Q65M24	Nucleic acid-binding hydrolase YhcR		9.7276e-05	0.00707046	0.0725564	0.00137156	0.00274478	0.000889202	0.0221095	0.00980878			1531	644	166	944	497	659	280	259		0	0	0	0	6.75821e-05	0.000224246	0.00635696	0.00584897	0.00900546	0.113601	0.0409541	0.0631137	0.000528218	0.000216525	0.00336993	0.000722617	0.00223928	0.00527244	0.00146388	2.8741e-05	0.00117498	0.0224209	0.0207073	0.0232004	0.0192385	0.0064226	0.00376528
sp|Q65JH6|RS15_BACLD	Q65JH6	30S ribosomal protein S15	0.0672827	0.0832204	0.299473	0.401951	0.160811	0.00645884		0.0217813			164	201	56	39	109	384		282			0.0465871	0.0902527	0.0650082	0.0859332	0.107704	0.056024	0.356838	0.201886	0.339693	0.309246	0.451619	0.444989	0.255999	0.0842755	0.14216	0.00678117	0.00291404	0.0096813	0	0	0	0.0255239	0.018027	0.021793	0	0	0
tr|Q65DC8|Q65DC8_BACLD	Q65DC8	Uncharacterized protein	0.139094	0.232381	0.109109	0.211814	0.11645	0.02894	0.249163	0.0217544	0.0486234		100	78	136	81	145	214	57	283	117		0.212854	0.123105	0.0813232	0.136922	0.178317	0.381906	0.0985723	0.108975	0.11978	0.424652	0.194421	0.0163687	0.188822	0.0720743	0.0884537	0.043749	0.0241647	0.0189064	0.278273	0.313224	0.155992	0.00906298	0.0106399	0.0455602	0.0396037	0.0527392	0.0535273
sp|Q65HH4|EFP_BACLD	Q65HH4	Elongation factor P	0.0162063	0.0237177	0.0244341	0.0126576	0.107822	0.00539015	0.000579182	0.0215824	0.0410053		410	428	362	439	153	407	719	284	128		0.00754788	0.0245897	0.0164814	0.0217591	0.0365938	0.0128	0.0176797	0.0228945	0.032728	0.00546145	0.00943481	0.0230764	0.0769187	0.202458	0.0440885	0.00468899	0.00537327	0.00610818	0.00106043	0	0.000677119	0.0171706	0.0268382	0.0207383	0.00861893	0.0534038	0.0609931
tr|Q65JH3|Q65JH3_BACLD	Q65JH3	Peptidase	0.01634	0.0335523	0.0119189	0.0200435	0.030082	0.0289227	0.0106759	0.0214576	0.0255266		409	352	520	369	311	215	326	285	162		0.0122863	0.0179093	0.0188246	0.0316308	0.0273265	0.0416994	0.0178252	0.00967793	0.0082534	0.00476819	0.0306412	0.0247212	0.0435889	0.0229115	0.0237456	0.0285294	0.025822	0.0324166	0.0161273	0.00286222	0.0130383	0.0242962	0.0213961	0.0186806	0.00112906	0.0517642	0.0236866
tr|Q65IX3|Q65IX3_BACLD	Q65IX3	Enoyl-CoA hydratase/isomerase		0.0184965	0.041923	0.00979886		0.00179264	0.121778	0.0192185	0.0188597			478	269	496		567	97	292	183		0	0	0	0.0197426	0.0257663	0.00998045	0.0643288	0.0283555	0.0330847	0.00471327	0.00943543	0.0152479	0	0	0	0.00160527	0.000717761	0.0030549	0.0292249	0.059922	0.276187	0.036911	0.0121716	0.00857313	0.00125649	0.0197775	0.0355452
tr|Q62WA5|Q62WA5_BACLD	Q62WA5	Putative acyl-CoA thioester hydrolase	0.000195992					0.132349	0.147572	0.0191873	0.00707472		1384					92	87	293	295		0	0.000353207	0.000234768	0.000642476	0	0	0	0	0	0	0	0	0	0.000630664	0	0.190008	0.110274	0.0967646	0.263367	0.0832426	0.0961073	0.00961755	0.0278658	0.0200785	0.00261098	0.0113447	0.00726851
tr|Q65HY9|Q65HY9_BACLD	Q65HY9	RsiX						0.0625904	0.0968346	0.0190648	0.00255543							147	115	294	426		0	0	0.000104356	0	0	0	0	0	0	0	0	0	0	0.00030935	0	0.0413942	0.0885746	0.0578025	0.0406371	0.134053	0.115813	0.0479366	0.00449112	0.00476673	0	0.0017728	0.00589349
sp|Q65FE0|FENR2_BACLD	Q65FE0	Ferredoxin--NADP reductase 2	0.0508503	0.0431497	0.015954	0.00972803	0.0451924	0.0455808	0.0150039	0.0190314	0.00792417		202	304	451	497	244	178	289	295	281		0.0358089	0.0591087	0.0576334	0.0439098	0.0449322	0.0406071	0.0259493	0.00868191	0.0132307	0.00192704	0.0231088	0.00414821	0.0326629	0.0670256	0.0358889	0.0122161	0.0555504	0.068976	0.0117814	0.000390424	0.0328399	0.0103328	0.02828	0.0184814	0.00010655	0.00894665	0.0147193
tr|Q65G16|Q65G16_BACLD	Q65G16	Putative endo-1,4-glucanase YtoP	0.00120547	0.00576458	0.00302626	0.00291815	0.00385709	0.00997149	0.0223047	0.0188647	0.00718587		1054	782	852	716	715	331	255	297	293		0.00144066	0.00077471	0.00140104	0.00177325	0.00744083	0.00807966	0.00467175	0.00172855	0.00267848	0.000680633	0.00237207	0.00570175	0.000616091	0.0109552	0	0.00762238	0.0117506	0.0105415	0.028565	0.0118529	0.0264962	0.0131762	0.0179028	0.0255149	0.00461286	0.00891189	0.00803287
sp|Q65JZ2|Y1727_BACLD	Q65JZ2	Uncharacterized N-acetyltransferase BLi01727/BL05157	0.00420724	0.0765087	0.12399	0.0480758	0.00910726		0.00264169	0.0187611	0.0170053		728	216	122	220	551		503	299	195		0.00165441	0.00450284	0.00646447	0.0734017	0.0877249	0.0683996	0.21061	0.123812	0.0375493	0.0261884	0.00645824	0.111581	0.0013996	0.0234703	0.0024519	0	0	0	0.00320318	0.000657306	0.00406458	0.0335862	0.00782913	0.0148679	0	0.0144653	0.0365506
sp|Q65PA0|RL16_BACLD	Q65PA0	50S ribosomal protein L16	0.0250896	0.0406156	0.062069	0.0430826	0.0688621			0.0187383			317	312	201	238	196			300			0.0112351	0.0316939	0.0323399	0.0363182	0.0473594	0.0381691	0.0972485	0.0512297	0.0377289	0.0223526	0.0251064	0.0817888	0.0207827	0.163524	0.0222799	0	0	0	0	0	0	0.0411129	0.0130617	0.00204032	0	0	0
tr|Q65DF5|Q65DF5_BACLD	Q65DF5	Methylisocitrate lyase		0.00851075	0.0140291	0.0024298				0.018648				679	486	758				301			0	0	0	0.0076795	0.012296	0.00555671	0.0127371	0.0159725	0.0133779	0.000338829	0.00303607	0.0039145	0	0	0	0	0	0.000732346	0	0	0	0.0152723	0.0256466	0.0150251	0	0	0
sp|Q65PH1|GLMU_BACLD	Q65PH1	Bifunctional protein GlmU	0.00152247	0.00593841	0.000528091	0.00088727	0.00214964			0.0186389			996	772	1232	971	852			302			0.000971706	0.00184899	0.00174673	0.00845456	0.00802575	0.0013349	0.000629612	0.000667364	0.000287298	0.00134447	0	0.00131734	0.000624732	0.00503636	0.000787842	0	0	0	0	0	0.00157747	0.0207999	0.0149786	0.0201383	0	0.000418482	0
tr|Q65FY5|Q65FY5_BACLD	Q65FY5	Putative multiple sugar transport system substrate-binding protein YtcQ	0.00121568	0.000739519	0.00096393		0.00173636	0.00102517	0.00987747	0.018597	0.00333623		1051	1288	1109		895	644	332	303	382		0	0.00314336	0.000503671	0	4.88457e-05	0.00216971	0.00165734	0.000426479	0.000807976	0	0	0	0.00308075	0.000338763	0.00178955	0.000316595	0.000886321	0.00187261	0.0018302	0.0102915	0.0175107	0.0429363	0.00715772	0.00569704	0.0010814	0.00167366	0.00725362
tr|Q62PU3|Q62PU3_BACLD	Q62PU3	Ribosome hibernation promoting factor	0.0236437	0.0810721	0.0931723	0.0642983	0.0650854			0.0185915			333	206	156	187	202			304			0.0178323	0.0292113	0.0238874	0.0578368	0.119364	0.0660152	0.109732	0.11717	0.052615	0.0410444	0.0582137	0.0936367	0.0516423	0.110577	0.0330374	0	0	0	0	0	0	0.0181476	0.0191624	0.0184644	0	0	0
sp|Q65L74|Y1284_BACLD	Q65L74	Putative phosphoesterase BLi01284/BL02661	0.0422448	0.0768879	0.049803	0.022985	0.0751862	0.0856171	0.297714	0.0185402	0.0176244		221	215	235	346	190	118	46	306	192		0.0253426	0.0512671	0.0501247	0.0747872	0.0855994	0.0702772	0.0507212	0.065876	0.0328117	0.0221892	0.0149764	0.0317893	0.0407553	0.109918	0.0748848	0.0884778	0.100616	0.0677578	0.25668	0.0416418	0.594821	0.0424862	0.00906882	0.00406552	0.00186981	0.0161562	0.0348471
sp|Q65CP3|RS6_BACLD	Q65CP3	30S ribosomal protein S6	0.0111918	0.0282774	0.0283505	0.0391669	0.0788885			0.0184114			486	393	332	250	185			307			0.0085165	0.0116103	0.0134486	0.0231705	0.033871	0.0277907	0.0493712	0.0125084	0.023172	0.0523265	0.0541724	0.0110018	0.0884846	0.0457458	0.102435	0	0	0.120991	0	0	0.000724655	0.0488532	0.00510455	0.00127645	0	0	0.00132615
tr|Q65HN0|Q65HN0_BACLD	Q65HN0	Glycoside hydrolase, family 1			0.00149705	0.000581238		0.000789752	0.00109081	0.0182807	0.0147425				1008	1039		689	631	308	218		0	0	0	0	0	0	0.00326207	0.000837535	0.00039154	0	0.000849508	0.000894206	0	0	0	0.000563245	0.000754455	0.00105156	0.00026306	0.00271372	0.00029566	0.0101987	0.0232828	0.0213605	0.00838021	0.0116748	0.0241725
tr|A5A699|A5A699_BACLD	A5A699	Conserved protein, Glycoside Hydrolase Family 18			0.00056394	0.00034249		0.00056591		0.0177965	0.00435394				1219	1116		723		310	356		0	0	0	0	0	0	0.000122575	0.00156924	0	0.000414837	0.000296501	0.000316131	0	0	0	0.00105124	0.000287246	0.000359246	0	0	0	0.0125747	0.0189258	0.0218889	0.00222005	0.00503837	0.00580338
tr|Q65GL1|Q65GL1_BACLD	Q65GL1	SpoIIB	0.00170385	0.000793953	0.0113266	0.000571235		0.000537501		0.0175934	0.00057386		970	1271	534	1043		731		312	577		0.000386125	0.00385264	0.000872791	0.000565029	0.00143742	0.000379407	0.00943204	0.0103337	0.014214	0.0005299	0.000887362	0.000296443	0	0	0	0	0.00148835	0.000124152	0	0	0.00095667	0.0125826	0.0362326	0.003965	0	0.00133067	0.00039091
tr|Q65FG9|Q65FG9_BACLD	Q65FG9	Isochorismatase hydrolase	0.00237825	0.00492358	0.000774882		0.000520418	0.0304696	0.00377751	0.017335			879	821	1164		1096	209	447	314			0.00216467	0.00173834	0.00323176	0.00322868	0.00531927	0.00622279	0.000945922	0.00114956	0.000229169	0	0	0.00110976	0.000190715	0.00065553	0.00071501	0.0263706	0.0389297	0.0261086	0.00496292	0.00121812	0.00515149	0.00145843	0.0479473	0.00259932	0	0	0
sp|Q65I39|AROA_BACLD	Q65I39	3-phosphoshikimate 1-carboxyvinyltransferase	0.0221808	0.00526988	0.000429926	0.00194363	0.025439	0.233244	0.0308284	0.0171208	0.00826292		343	805	1257	814	342	63	220	315	277		0.0111984	0.037608	0.0177361	0.00651103	0.00718013	0.00211849	0.00053516	0.000754618	0	0	0.00191492	0.00391598	0.0150373	0.0532116	0.00806823	0.193718	0.196257	0.309756	0.00626976	0.0306199	0.0555956	0.025794	0.0143871	0.0111814	0.0170108	0.0043197	0.00345827
sp|Q65JU3|PYRE_BACLD	Q65JU3	Orotate phosphoribosyltransferase	0.00578567	0.014281	0.0071315		0.0177405	0.00315744	0.00409408	0.0169442			646	554	640		412	478	434	316			0.00382717	0.00826802	0.00526181	0.0113624	0.0186171	0.0128636	0.00792129	0.00823737	0.00523585	0	0	0	0.0250371	0.012205	0.0159795	0.00162459	0.00469929	0.00314843	0.00553185	0	0.00675041	0.0123526	0.0140537	0.0244263	0	0	0
tr|A5A680|A5A680_BACLD	A5A680	Beta-ketoacyl-acyl carrier protein reductase	0.0124948	0.0295948	0.0163025	0.00518536	0.0140536	0.0120111	0.0151763	0.0168738	0.00259534		463	380	448	600	459	312	287	318	421		0.00539081	0.0178622	0.0142314	0.0314599	0.0305029	0.0268216	0.0172878	0.0126516	0.018968	0.00147606	0.00691076	0.00716925	0.0066264	0.0294797	0.00605467	0.0175472	0.00878763	0.00969845	0.00517666	0.0140766	0.0262757	0.0217819	0.00909532	0.0197442	0	0.00113534	0.00665068
tr|Q65DT5|Q65DT5_BACLD	Q65DT5	Acyl-CoA dehydrogenase		0.000343371	0.00471828	0.00275825			0.00458872	0.0166543	0.0026723			1411	747	728			420	319	415		0	0	0	0	0.000265194	0.000764918	0.00796459	0.00348626	0.002704	0.00283735	0.00323104	0.00220636	0	0	0	0	0	0	0.00147604	0.00548364	0.00680647	0.01646	0.0217585	0.0117445	0	0.0021452	0.00587171
tr|Q65D43|Q65D43_BACLD	Q65D43	Malate synthase			0.00284866					0.0166269					864					321			0	0	0	0	0	0	0.00506528	0.00241292	0.00106777	0	0	0	0	0	0	0	0	0	0	0	0	0.0151925	0.0230367	0.0116515	0	0	0
tr|Q65LP7|Q65LP7_BACLD	Q65LP7	Apr			0.000433504	0.00092027		0.0250986	0.00637487	0.0164264	0.0319134				1256	961		237	382	322	142		0	0	0	0	0	0	0	0.000662533	0.000637978	0.000415729	0.00123157	0.00111351	0	0	0	0.0341878	0.0237687	0.0173393	0.0013231	0.00895195	0.00884957	0.0380904	0.0107546	0.000434302	0.0307692	0.0369186	0.0280525
tr|Q65I61|Q65I61_BACLD	Q65I61	Conserved protein YpmB	0.00234574	0.000768454	0.000566385					0.0163097	0.00271653		885	1279	1218					323	414		0.000692174	0.00291656	0.00342848	0.00114272	0.00116264	0	0.000746095	0.000747292	0.000205769	0	0	0.00145852	0	0.0033153	0	0	0.000131595	0	0	0	0	0.029834	0.0110437	0.00805133	0.00391582	0.000904426	0.00332934
tr|Q65CT4|Q65CT4_BACLD	Q65CT4	Putative Type I restriction-modification system M subunit	0.00172967	0.00386573	0.00103117	0.00030625	0.000717833	0.00593295	0.00944313	0.0160506	0.000141461		965	875	1091	1128	1048	391	340	324	621		0.00115909	0.00268389	0.00134604	0.00540638	0.00357168	0.00261912	0.00140012	0.000641756	0.00105163	0	0.000361283	0.000557467	0.000628406	0.00152509	0	0.00217544	0.00868432	0.00693909	0.00718259	0.00516857	0.0159782	0.0378243	0.00770653	0.00262102	0	0.000336023	8.83595e-05
tr|Q65MN9|Q65MN9_BACLD	Q65MN9	Putative inosine-uridine preferring nucleoside hydrolase	0.00548066	0.0398095	0.00367641	0.00297082	0.0029539	0.0958991	0.00176466	0.0159412	0.00674372		660	316	802	714	791	107	557	325	298		0.0107541	0.00336594	0.00232195	0.0316169	0.0556499	0.0321616	0.00698325	0.00169518	0.00235081	0.00131384	0.00502112	0.0025775	0.00567378	0.00243754	0.000750395	0.0785398	0.0647408	0.144417	0.000275702	0.00134591	0.00367237	0.0160243	0.0232165	0.00858272	0	0.0139243	0.0063069
sp|Q65P80|RS11_BACLD	Q65P80	30S ribosomal protein S11	0.04607	0.0503708	0.15328	0.105702	0.151995			0.0155191			212	282	110	133	114			326			0.0210439	0.0777576	0.0394085	0.0562266	0.0512589	0.043627	0.157195	0.138175	0.16447	0.128924	0.100515	0.0876678	0.135574	0.258334	0.0620766	0	0	0	0	0	0	0.0252939	0.0125174	0.00874583	0	0	0
tr|Q65FX2|Q65FX2_BACLD	Q65FX2	ABC transporter YtrE	0.498434	0.50725	0.0418495	0.0793759	0.0161596	0.0399591	0.107211	0.0152377	0.00247545		25	37	270	153	427	187	108	328	431		0.361722	0.548384	0.585198	0.581508	0.66787	0.272371	0.0328899	0.0499616	0.0426969	0.127743	0.0612578	0.0491265	0.0075576	0.0135486	0.0273725	0.0162777	0.0389716	0.064628	0.14055	0.0221745	0.158907	0.0151425	0.0155941	0.0149764	0	0.00185096	0.0055754
tr|Q65PH0|Q65PH0_BACLD	Q65PH0	Ribose-phosphate pyrophosphokinase	0.126973	0.0715001	0.0252372	0.0100171	0.0625872		0.00183791	0.0151609	0.00504997		108	224	357	488	207		547	329	335		0.0775354	0.177209	0.126174	0.0740855	0.0941355	0.0462791	0.034666	0.0199173	0.0211283	0.00968578	0.0127058	0.00765963	0.0258852	0.152957	0.00891924	0	0	0	0.00270839	0	0.00280535	0.012716	0.0144418	0.0183249	0.00191091	0.00762877	0.00561022
sp|Q65PD0|SYE_BACLD	Q65PD0	Glutamate--tRNA ligase	0.0288244	0.0247168	0.00591017	0.00237035	0.0185977	0.0484238	0.0703311	0.0151068	0.00530524		292	416	681	761	399	172	138	330	332		0.0221243	0.0362157	0.0281331	0.0298974	0.0248853	0.0193676	0.00684579	0.00355866	0.00732605	0.000843584	0.00298089	0.00328658	0.014828	0.0320877	0.00887725	0.0211146	0.0493493	0.0748075	0.0556847	0.00185784	0.153451	0.0153968	0.0141692	0.0157543	0	0.00866694	0.00724878
tr|Q630A0|Q630A0_BACLD	Q630A0	Glycerate kinase GlxK	8.27331e-05	0.000454496	0.00147286	0.000346003				0.0149339	0.000628633		1459	1380	1010	1115				331	566		0.000107341	0.000140859	0	0	0.000432302	0.000931187	0.00110188	0.00178063	0.00153607	0	0.000685343	0.000352665	0.00211652	0	0	0	0	0	0	0	0.00246785	0.0122396	0.0191429	0.0134191	0	0.0013909	0.000495003
tr|Q65I18|Q65I18_BACLD	Q65I18	Uncharacterized protein		0.000496523				0.0056574	0.00330442	0.0149337				1360				402	465	332			0	0	0	0.000731711	0.000666812	9.10448e-05	0	0	0	0	0	0	0	0	0	0.000435669	0.00592171	0.0106148	0.000170224	0.00012548	0.00961757	0.00295481	0.0164303	0.025416	0.00202704	0	0
tr|Q65GP1|Q65GP1_BACLD	Q65GP1	Uncharacterized protein	0.050846	0.11303	0.0664455	0.0343726	0.0917068	0.00660055		0.0147962			203	151	192	271	165	383		333			0.0288621	0.0536684	0.0700076	0.123947	0.132573	0.0825707	0.0574566	0.0565572	0.0853225	0.0208896	0.0442063	0.0380219	0.118372	0.0654559	0.0912925	0.00596281	0.00989602	0.00394283	0	0	0.00410834	0.030426	0.0094039	0.00455868	0	0	0.00192965
tr|Q65M26|Q65M26_BACLD	Q65M26	Uncharacterized protein			0.00942744	0.0125964				0.0147929	0.129629				576	442				334	69		0	0	0	0	0	0.000203114	0.0199599	0.00832239	0	0.00254883	0.00862069	0.0266195	0	0	0	0	0	0	0	0	0	0.00679313	0.0340415	0.00354409	0.12363	0.0988492	0.166407
sp|Q65DW4|Y3990_BACLD	Q65DW4	UPF0340 protein BLi03936/BL03990	0.00529843	0.00859884	0.00365993	0.000522362	0.0015643	0.0979855	0.3752	0.0147891	0.0127828		667	676	804	1063	919	104	38	335	238		0.00325305	0.00642711	0.00621514	0.00647883	0.010382	0.00893564	0.00663504	0.00372608	0.000618652	0.000289889	0.000399985	0.000877213	0.000702171	0.00289268	0.00109806	0.115364	0.0827868	0.0958058	0.603851	0.277727	0.244022	0.00743903	0.0180941	0.0188342	0.0124742	0.0106214	0.0152527
tr|Q65JZ3|Q65JZ3_BACLD	Q65JZ3	DNA-binding domain protein	0.0294278	0.192061	0.217129	0.124696		0.000753053	0.00356486	0.014737	0.00236008		286	96	76	119		695	453	336	438		0.0350017	0.0252776	0.028004	0.10215	0.163302	0.310732	0.295357	0.252173	0.103857	0.038825	0.131415	0.203847	0	0	0	0.000776064	0.000798393	0.000684702	0.0016944	0.00158487	0.0074153	0.0383269	0.00392757	0.00195656	0.000451729	0.0024459	0.0041826
tr|Q65MC8|Q65MC8_BACLD	Q65MC8	Dihydrolipoyl dehydrogenase		0.00653845	0.0312997	0.00553766				0.0146888	0.000397882			746	312	586				337	596		0	0	0	0.0052553	0.00633071	0.00802933	0.0406168	0.0313559	0.0219266	0.00458194	0.00686637	0.00516465	0	0	0	0	0	0	0	0	0	0.0102221	0.0256727	0.00817163	0	0.000483551	0.000710095
tr|A5A646|A5A646_BACLD	A5A646	Transcriptional regulator	0.00772871	0.0961913	0.734862	0.314922				0.014438			577	170	16	54				340			0.00456944	0.00838384	0.0102328	0.101389	0.0591099	0.128075	0.971258	0.364658	0.868669	0.102219	0.524415	0.318132	0	0	0	0	0	0	0	0	0	0.0200719	0.0105574	0.0126848	0	0	0
tr|Q65P85|Q65P85_BACLD	Q65P85	Methionine aminopeptidase	0.00215147	0.00732561	0.00430805	0.00333704	0.0105019	0.0648207	0.0440953	0.0142796	0.0139973		907	714	763	685	518	145	182	341	226		0.00323202	0.00287184	0.000350532	0.00500265	0.0133332	0.00364094	0.00582465	0.00428742	0.00281208	0.00194521	0.0046361	0.0034298	0.0166434	0.012007	0.00285541	0.0816537	0.045272	0.0675364	0.0453082	0.040345	0.0466328	0.0167655	0.0161748	0.00989865	0.00803543	0.0110955	0.0228609
tr|Q62US6|Q62US6_BACLD	Q62US6	Glycoside hydrolase, family 18	6.8298e-05		0.00164105	0.00172064		0.0150216	0.00889387	0.0141657	0.0771507		1469		987	849		288	344	342	96		0	0.000102221	0.000102673	0	0	0.000243939	0.0037424	0.000537411	0.000643355	0.000866259	0.00253638	0.00175929	0	0	0	0.0109423	0.00952961	0.0245928	0.00204841	0.0200848	0.00454841	0.00749061	0.0219379	0.0130686	0.0421648	0.0923718	0.0969154
sp|Q65EN0|TPIS_BACLD	Q65EN0	Triosephosphate isomerase	0.278131	0.184197	0.092521	0.0759055	0.224555	0.000317477		0.013934	0.0012713		44	101	158	157	78	793		344	500		0.146382	0.375202	0.31281	0.228624	0.142238	0.181729	0.0639852	0.101003	0.112575	0.0314348	0.0995747	0.096707	0.314704	0.107437	0.251524	8.96591e-05	0.000841965	2.08077e-05	0	0	0.00206336	0.0120024	0.0162203	0.0135793	0.000300319	0.00198496	0.00152862
tr|Q65FD5|Q65FD5_BACLD	Q65FD5	Nucleoside permease	0.0106731	0.0223194	0.0286024	0.020406	0.00171619		0.000728897	0.0138119			496	440	331	365	897		688	345			0.0111616	0.00806884	0.012789	0.0193317	0.0227837	0.0248426	0.025539	0.0303809	0.0298874	0.0172455	0.0341986	0.0097738	0.000723509	0.00442506	0	0	0	0	0	0.00121265	0.000974038	0.00306865	0.00720245	0.0311647	0	0	0
tr|Q65I09|Q65I09_BACLD	Q65I09	Nucleic acid-binding protein	0.128183	0.238674	0.0712142	0.040269	0.133528	0.0293933	0.00286599	0.0138103	0.00313153		106	74	186	243	134	213	490	346	389		0.103036	0.182989	0.0985246	0.303884	0.26008	0.152059	0.0720987	0.0898369	0.051707	0.0353701	0.036865	0.0485717	0.109511	0.246656	0.0444168	0.0242161	0.0187582	0.0452056	0.00390059	0.000482104	0.00421528	0.0290622	0.00888284	0.00348586	0.00108618	0.00355555	0.00475286
tr|Q65JG9|Q65JG9_BACLD	Q65JG9	Aspartate-semialdehyde dehydrogenase	0.040141	0.0884239	0.0495499	0.0353238	0.0395793	0.0479267	0.0369278	0.0137373	0.0098186		227	190	236	268	265	174	202	348	258		0.0389183	0.042823	0.0386816	0.0881476	0.132987	0.0441374	0.0639361	0.0434226	0.041291	0.0421312	0.0273074	0.0365328	0.0250171	0.0743722	0.0193486	0.0345368	0.0502726	0.0589709	0.0220883	0.0229061	0.0657892	0.0126825	0.017909	0.0106205	0.00845768	0.0129919	0.00800625
sp|Q65GR4|SYD_BACLD	Q65GR4	Aspartate--tRNA ligase	0.0181043	0.00892982	0.00408432	0.00257442	0.0276364	0.00133799		0.013732	0.00168742		371	669	776	744	326	604		349	475		0.0133396	0.0276698	0.0133036	0.00970672	0.0121818	0.00490099	0.00756361	0.00249257	0.00219677	0.000322836	0.00158092	0.00581951	0.0133191	0.0662866	0.00330343	0.000698179	0.00182257	0.00149322	0	0	0.00261893	0.00711805	0.0180121	0.0160658	4.493e-05	0.00309877	0.00191857
tr|Q65ID5|Q65ID5_BACLD	Q65ID5	Aminotransferase class-III protein			0.00271416	0.000599129		0.00161416	0.000149136	0.0135061	0.0304804				878	1032		577	827	352	148		0	0	0	0	0	0	0.00496675	0.00221458	0.000961157	0.000188487	0.000892032	0.000716868	0	0	0	0.000744848	0	0.00409763	0	0.000336363	0.000111044	0.0128539	0.0207545	0.00690979	0.00862353	0.0704181	0.0123995
tr|Q65MW7|Q65MW7_BACLD	Q65MW7	Maltodextrin-binding protein		0.00048461	0.185171	0.161995				0.0134226	0.00235176			1367	94	102				354	439		0	0	5.5274e-05	0.000692053	0	0.000761777	0.255697	0.154618	0.145199	0.101965	0.172149	0.211872	0	0	0	0	0	0	0	0.00122444	0	0.0167918	0.012804	0.0106721	0.000335674	0.00357971	0.0031399
tr|Q65GP4|Q65GP4_BACLD	Q65GP4	BofC								0.0133487										355			0	0	0	0	0	0	0	0	0	0	0	0	0	0	0	0	0	0	0	0	0	0.0116637	0.0229481	0.00543444	0	0	0.00495459
tr|Q62U64|Q62U64_BACLD	Q62U64	Phosphoenolpyruvate synthase	5.03885e-05	0.000165609	5.77708e-05			0.00021348	0.000903376	0.0133245			1484	1495	1407			821	655	356			5.89139e-05	2.6201e-05	6.60508e-05	0.000168201	0.00026062	6.8007e-05	8.50821e-05	0	8.82303e-05	0	0	0	0	0.000171216	0	6.93299e-05	0.000339945	0.000231166	0.000592014	0	0.00211811	3.35402e-05	0	0.03994	0	0	0
tr|Q65IP5|Q65IP5_BACLD	Q65IP5	Molecular chaperone	0.000969246	0.00594176	0.00367097	0.00156622	0.00318438	0.128526	0.162911	0.0131496	0.0131695		1102	771	803	872	767	93	75	357	235		0.000313308	0.000170166	0.00242426	0.00595125	0.00758306	0.00429095	0.00372872	0.00198085	0.00530334	0.00280646	0.000756166	0.00113604	0.00131248	0.00391608	0.00432457	0.154837	0.139579	0.0911602	0.20457	0.160447	0.123718	0.0174531	0.0188608	0.00313499	0	0.0156906	0.0238178
tr|Q62PH0|Q62PH0_BACLD	Q62PH0	Isochorismate synthase	0.00191536	0.00203279	0.000262581		0.0684079	0.00236335		0.0129524	0.00538992		936	1053	1323		198	515		358	330		0.00118524	0.00264598	0.00191485	0.00229657	0.00210018	0.0017016	7.18033e-05	0	0.00071594	0	0	0	0.111113	0.0381667	0.0559445	0.00205674	0.00339788	0.00163542	0	0	5.89242e-05	0.00924269	0.0118882	0.0177264	0.000640966	0.00893015	0.00659864
tr|Q65MN5|Q65MN5_BACLD	Q65MN5	Type I restriction modification system protein HsdMI	0.00141436	0.00198326	0.00015376		0.001337	0.0372437	0.0270189	0.0129303	0.00291187		1012	1062	1365		948	192	232	360	402		0.000422196	0.00137802	0.00244285	0.00235044	0.00328921	0.000310133	0	0.000141463	0.000319819	0	0	0.000103493	0.000196042	0.00360809	0.000206869	0.0166894	0.0548599	0.0401818	0.00951579	0.0382006	0.0333404	0.011546	0.0138722	0.0133726	0.00238576	0.00257433	0.00377552
tr|Q65CV9|Q65CV9_BACLD	Q65CV9	Alkyl hydroperoxide reductase (Large subunit) and NADH dehydrogenase	0.495359	0.246615	0.00309705	0.00228253	0.0156674	1.12046	0.0325895	0.0127979	0.00218972		26	68	843	774	435	16	213	361	448		0.472296	0.565845	0.447937	0.300127	0.28641	0.153308	0.00382296	0.00238056	0.00308764	0.000945789	0.00343558	0.00246621	0.0103062	0.0308606	0.0058354	0.779124	1.4425	1.13975	0.00659176	0.000993579	0.0901832	0.0125103	0.0175863	0.0082971	0.000797895	0.00382663	0.00194464
tr|Q65ID0|Q65ID0_BACLD	Q65ID0	Hypothetical DNA-binding protein	0.000502101	0.00414624	0.00345163	0.0022196	0.00149465	0.020235	0.0204961	0.0124325	0.0223225		1242	861	820	781	930	257	260	363	174		0.000218774	0.000455168	0.000832362	0.00477365	0.00554981	0.00211528	0.00349377	0.00424201	0.00261909	0.000795354	0.00474276	0.00112069	0.000845385	0.00264472	0.000993848	0.00799689	0.0247905	0.0279176	0.0142338	0.025644	0.0216105	0.018785	0.00706535	0.0114471	0.00044838	0.029746	0.0367731
tr|Q65I01|Q65I01_BACLD	Q65I01	Glutamate dehydrogenase	0.0367484	0.136027	0.0798178	0.0561704	0.0405665	0.000192843	0.00120099	0.0124255	0.00351544		247	131	170	204	261	833	621	364	377		0.0240824	0.044771	0.0413917	0.169751	0.142775	0.0955531	0.0983531	0.0631035	0.0779967	0.0208782	0.0890583	0.0585748	0.0267864	0.0808719	0.0140414	0.000225	0	0.000353529	0.00304658	0	0.000556394	0.0107234	0.0111812	0.015372	0.000733105	0.00423586	0.00557736
sp|Q65D00|IOLA2_BACLD	Q65D00	Malonate-semialdehyde dehydrogenase 2		0.000879135	0.00660687	0.000713773		0.000303412		0.0123736	0.00420965			1249	658	1013		797		365	360		0	0	0	0.00100323	0.000971021	0.00066315	0.00855757	0.00652029	0.00474276	0	0.000906736	0.00123458	0	0	0	6.93841e-05	0.000387989	0.000452862	0	0	0.000209785	0.0153686	0.0101437	0.0116087	0.00190258	0.00228959	0.00843678
tr|Q65G27|Q65G27_BACLD	Q65G27	3-deoxy-D-arabino-heptulosonate 7-phosphate synthase and chorismate mutase-isozyme 3	0.369502	0.0269621	0.0136515	0.0110152	0.82529	0.00828948		0.012262			34	402	490	464	14	352		366			0.302904	0.50299	0.302614	0.0235005	0.0206482	0.0367378	0.00984758	0.0167791	0.0143279	0.0190499	0.00784418	0.00615166	0.404018	1.79684	0.275009	0.011591	0.00659386	0.00668357	0	0.000396692	0	0.0103374	0.0146953	0.0117534	0	0	0
tr|Q65GM0|Q65GM0_BACLD	Q65GM0	Conserved protein YndB	0.00623471	0.0114302	0.00177402	0.00147301	0.00486201	0.0108225	0.0289145	0.0120718	0.00264118		621	610	970	888	670	322	224	367	417		0.00429329	0.00792405	0.00648679	0.00997408	0.0160681	0.0082485	0.00203527	0.0015321	0.0017547	0	0.000419729	0.0039993	0.00686811	0.00259823	0.0051197	0.00494848	0.0167075	0.0108115	0.000492315	0.00040847	0.0858426	0.0331459	0.00306952	0	0	0.00320064	0.00472289
tr|Q65DN0|Q65DN0_BACLD	Q65DN0	Putative oxygenase	0.000501409	0.00177794				0.0355091	0.000737786	0.0117186	0.0025797		1243	1088				197	684	368	423		0	0.000772809	0.000731418	0.00123746	0.00381201	0.000284354	0.000249692	0	0	0	0	0.000208018	0.000175295	0	0	0.0392835	0.0373971	0.0298468	0.000139254	0.000159999	0.00191411	0.0148482	0.0143138	0.00599395	0.00363714	0.00410197	0
sp|Q65PD1|ISPF_BACLD	Q65PD1	2-C-methyl-D-erythritol 2,4-cyclodiphosphate synthase	0.00516591	0.0102738	0.00424747	0.0023874	0.0103152	0.262918	0.110006	0.01162	0.0139896		674	636	767	760	525	60	105	369	227		0.00497783	0.00487166	0.00564824	0.0164839	0.00656663	0.0077709	0.00318948	0.00449112	0.0050618	0.00166543	0.00221702	0.00327976	0.00969104	0.00633685	0.0149178	0.216061	0.298178	0.274514	0.0616391	0.0502479	0.218132	0.0190833	0.00913757	0.00663908	0.00308267	0.0226522	0.0162339
sp|Q65DX3|ATPG_BACLD	Q65DX3	ATP synthase gamma chain	0.0884367	0.0999164	0.0979932	0.0661585	0.0322916	0.00116169	0.00339506	0.0116177	0.00114254		132	165	150	184	304	627	462	370	508		0.0418191	0.125799	0.0976924	0.111326	0.105738	0.0826849	0.108496	0.0799392	0.105544	0.0516401	0.0367278	0.110108	0.0194229	0.0687894	0.0086624	0.000274918	0.00170637	0.00150377	0.00661725	0.000337284	0.00323065	0.0142446	0.0128479	0.00776054	0.000181764	0.001156	0.00208986
tr|Q65H81|Q65H81_BACLD	Q65H81	RNA polymerase sigma factor SigA	0.0355841	0.0201658	0.0155445	0.00354478	0.0272382	0.0283796	0.0374889	0.0116169	0.0124796		254	458	458	674	331	217	199	371	240		0.0217326	0.0693106	0.0157092	0.0232798	0.0211856	0.0160319	0.0256994	0.00280421	0.01813	0.00262044	0.00530148	0.00271242	0.0180181	0.0609304	0.00276608	0.0165492	0.0350354	0.0335542	0.0545926	0.00964947	0.0482246	0.00864935	0.0120891	0.0141121	0	0.016341	0.0210978
tr|Q65DA9|Q65DA9_BACLD	Q65DA9	YkgB	0.0846228	0.148494	0.0700299	0.0329989	0.0546036			0.0115808			135	120	188	278	224			372			0.0771808	0.0840169	0.0926707	0.130147	0.141964	0.173369	0.0413988	0.0859936	0.0826972	0.0124652	0.0473228	0.0392086	0.0613027	0.0196805	0.0828277	0	0	0	0	0	0	0.00727443	0.0133876	0.0140804	0	0	0.000543009
tr|Q65DN5|Q65DN5_BACLD	Q65DN5	Sucrose-6-phosphate hydrolase			0.00173647			0.000396643		0.0114932	0.000242119				976			767		373	612		0	0.000140876	0	0	0	0	0.00204132	0.00121534	0.00195276	0	0	0.000232355	0	0	0	0.000220453	0.000150067	0.000819409	0	0	0	0.00821536	0.0134908	0.0127733	0	0.00039966	0.000326697
sp|Q65JY2|MURD_BACLD	Q65JY2	UDP-N-acetylmuramoylalanine--D-glutamate ligase	0.000106982	0.00139628			0.000908781	0.000266577	0.00281141	0.0113659	0.000603358		1437	1141			1013	805	493	374	570		0.000144208	0.000105614	7.11235e-05	0.0010869	0.00204664	0.0010553	0.0019583	0	0	0	0	0	0.000543568	0.00146473	0.00071804	0.000599728	1.32395e-05	0.000186762	0.00303244	0.00112635	0.00427545	0.00933533	0.0113129	0.0134494	0.000183575	0.00126367	0.000362834
tr|Q62UX9|Q62UX9_BACLD	Q62UX9	Carbohydrate Esterase Family 4 protein, putative polysaccharide deacetylase	0.000366085	0.00358115	0.00154396	0.000851122		0.00615082	0.00177942	0.0112381	0.0250673		1288	900	999	979		389	554	375	163		0.000146669	4.44873e-05	0.000907098	0.00339248	0.00253208	0.00481889	0.00187554	0.000920161	0.00183618	0.000161654	0.00102573	0.00136599	0	0	0	0.00473431	0.00651357	0.00720457	0.000126794	0.00361483	0.00159665	0.00519612	0.0215701	0.00694817	0.0372424	0.0254799	0.0124796
sp|Q65FP0|UPPP2_BACLD	Q65FP0	Undecaprenyl-diphosphatase 2	0.000690214	0.000406384	0.000831028	0.00116026				0.0112103			1180	1394	1147	926				376			0.000954227	0.000462539	0.000653876	0.00072539	0.000438275	5.54886e-05	0.000434133	0.00147305	0.000585898	0.000897718	0.00164735	0.000935708	0	0	0	0	0	0.000455999	0	0	0	0	0.0136593	0.0199715	0	0	0
tr|Q65GB8|Q65GB8_BACLD	Q65GB8	Peptidase M42 family YsdC	0.00687478	0.0103384	0.0137647	0.0157816	0.00152808	0.0272617	0.0614586	0.0111185	0.0130531		601	635	489	408	929	227	158	377	237		0.00551262	0.00366252	0.0114492	0.0135514	0.00525235	0.0122114	0.0263517	0.00866944	0.00627307	0.00190551	0.0248012	0.0206382	0.000374991	0.00383706	0.000372199	0.0172815	0.0326895	0.0318141	0.0867855	0.0375093	0.0600811	0.00802448	0.00980401	0.015527	0.00293535	0.0176078	0.018616
tr|Q65NQ2|Q65NQ2_BACLD	Q65NQ2	Putative stress response protein YceC	0.0065781	0.0138172	0.000394893	0.000194546	0.000549101	0.0559065	0.070312	0.0110757	0.00897151		608	564	1273	1168	1090	162	139	378	271		0.0040322	0.00874916	0.00695293	0.0110121	0.0206442	0.00979519	0.000409385	0.000775293	0	0	0.000408108	0.000175531	0.000255117	0.000329378	0.00106281	0.0379965	0.0653632	0.0643597	0.109669	0.0240403	0.0772272	0.0124512	0.0119852	0.00879085	0.00135688	0.0149222	0.0106355
sp|Q65P89|RL30_BACLD	Q65P89	50S ribosomal protein L30	0.108075	0.0870934	0.114789	0.15625	0.183886			0.0110542			121	193	129	103	98			379			0.121624	0.0820279	0.120572	0.0458858	0.0665873	0.148807	0.0839845	0.136884	0.123499	0.240308	0.174723	0.0537188	0.219131	0.150762	0.181764	0	0	0	0	0	0	0.0281151	0.000791818	0.00425556	0	0	0
tr|Q65KB6|Q65KB6_BACLD	Q65KB6	Histidine-containing phosphocarrier protein of the phosphotransferase system (PTS) (HPr protein)	0.531029	0.62855	0.438074	0.796648	0.567376		0.00169568	0.0110005	0.0186091		23	28	33	18	22		563	381	185		0.606659	0.532209	0.454219	0.485793	0.527532	0.872325	0.472724	0.398782	0.442715	1.24478	0.644868	0.50029	0.83338	0.247341	0.621408	0	0	0.00034337	0.000818705	0	0.00426834	0.0244972	0.00441243	0.00409187	0.00135223	0.0316905	0.0227846
sp|Q65NN6|NADE_BACLD	Q65NN6	NH(3)-dependent NAD(+) synthetase	0.143137	0.233502	0.0564338	0.0390788	0.0948813	0.121673	0.125181	0.0109579	0.0231274		98	77	215	251	163	97	95	382	172		0.111166	0.187657	0.130587	0.274066	0.271807	0.154633	0.0426077	0.0566936	0.0700002	0.00824274	0.0762485	0.0327453	0.115789	0.127573	0.0412823	0.164481	0.0835269	0.117012	0.109984	0.0916474	0.173912	0.0101902	0.00913757	0.0135461	0.00758918	0.0249137	0.0368792
tr|Q65GE6|Q65GE6_BACLD	Q65GE6	Enoyl-CoA hydratase/isomerase YsiB	0.00212044	0.0268842	0.0466241	0.0214044	0.00348945	0.000110031		0.0109424	0.000942356		911	403	243	358	738	865		383	531		0.000598149	0.00338788	0.00237529	0.0286868	0.0344703	0.0174954	0.0633925	0.0471629	0.0293168	0.0025772	0.0361498	0.0254862	0.000228423	0.00528027	0.00495967	0	0.00025277	7.73217e-05	0	0	0.000227166	0.0194072	0.00786226	0.00555755	0	0.00150315	0.00132392
tr|Q65I21|Q65I21_BACLD	Q65I21	GTP cyclohydrolase 1	0.00813328	0.035781	0.00560601	0.0039765	0.010441	0.00576017	0.00406008	0.0105123	0.0142813		565	337	698	654	520	399	436	385	223		0.00498367	0.00791148	0.0115047	0.0349128	0.0434359	0.0289943	0.00861683	0.0039942	0.00420701	0.00103731	0.00238425	0.00850795	0.00711443	0.0195526	0.0046558	0.00138617	0.00746321	0.00843113	0.0073315	0.00386254	0.000986209	0.0121929	0.0142181	0.00512601	0.0157274	0.0154469	0.0116697
tr|Q65EM6|Q65EM6_BACLD	Q65EM6	Putative oxygenase YvbT	0.000517879	0.000294329	0.000426941		0.000876894	0.0142434		0.0104038	0.0137016		1237	1437	1258		1020	296		386	230		0.000264209	0.0009168	0.000372628	0	0.000473095	0.000409891	0.000847148	0	0.000433676	0	0	0.000356382	0.00079495	0.00183573	0	0.0215135	0.0101489	0.0110676	0	0	0.000694706	0.013192	0.0139642	0.00405519	0.00251181	0.0177586	0.0208343
tr|Q62XX8|Q62XX8_BACLD	Q62XX8	Sulfatase YflE	0.00376937	0.000615904	0.000854671	0.00267929	0.0192817	0.0617108	0.0110218	0.0102992	0.00347947		759	1324	1137	738	390	151	323	387	379		0.00369694	0.00441831	0.00319286	0.000625261	0.000655784	0.000566665	0.000150059	0.00151179	0.000902164	0.00281241	0.00382322	0.00140225	0.0255628	0.00695931	0.0253228	0.0410495	0.0650886	0.0789943	0.0142872	0.0021776	0.0166005	0.0157083	0.00857717	0.00661229	0	0.00548401	0.0049544
tr|Q65E39|Q65E39_BACLD	Q65E39	Putative hydrolase YwpJ	0.015882	0.00236433			0.00299738			0.0102421			415	1013			787			389			0.00702395	0.0218941	0.018728	0.00198826	0.00439693	0.000707805	0.000406019	0	0	0	0	0	0.00182274	0.00284441	0.00432499	0	0	0	0	0	0	0.0159806	0.00782706	0.00691865	0	0	0
tr|Q65HG4|Q65HG4_BACLD	Q65HG4	Glycine betaine ABC transporter (Glycine betaine-binding protein)	1.42045	0.220379	0.179923	0.138376	0.202496	0.692684	0.0765688	0.010041			6	85	97	112	89	27	135	391			1.20885	1.60578	1.4467	0.332768	0.143135	0.185234	0.155012	0.143572	0.241184	0.148697	0.14718	0.119253	0.181763	0.170477	0.255249	0.399767	0.799387	0.878897	0.0298241	0.0496974	0.150185	0.0206764	0.00427077	0.00517591	0	0	0
sp|Q65H46|RS20_BACLD	Q65H46	30S ribosomal protein S20	0.0112424	0.00576839	0.0609943	0.0528666	0.068693			0.00999522			484	781	206	213	197			392			0.00574997	0.0123959	0.0155814	0.00516406	0.00624281	0.00589832	0.0542358	0.0660618	0.0626854	0.057248	0.0494097	0.0519421	0.0672493	0.0966331	0.0421967	0	0	0.00313553	0	0	0	0.0273637	0.00262194	0	0	0	0.00781299
tr|Q65NV6|Q65NV6_BACLD	Q65NV6	Putative transcriptional regulator	0.00622035	0.011923	0.00427932	0.00211811	0.00391158	0.00895496	0.0269302	0.00970755	0.0282884		622	600	765	791	712	344	235	394	156		0.00262153	0.00618581	0.00985373	0.0145468	0.00999348	0.0112287	0.00641097	0.00460893	0.00181807	0	0.00237516	0.00397918	0.00574107	0.00494552	0.00104814	0.00520449	0.014889	0.00677138	0.0310913	0.0112499	0.0384495	0.0149273	0.00813398	0.00606134	0.00631365	0.0529808	0.0255707
sp|Q65DJ9|THIM_BACLD	Q65DJ9	Hydroxyethylthiazole kinase	0.0104269	0.00537759	0.00122421		0.00694414	0.20014	0.056061	0.0096874			502	798	1053		605	70	163	395			0.00486312	0.00698488	0.0194326	0.00469055	0.0058177	0.00562453	0.00242091	0.00112007	0.000131635	0	0	0.000776216	0.0110442	0.00245286	0.00733539	0.14096	0.204195	0.255266	0.0412334	0.0145523	0.112397	0.00570929	0.0213137	0.00203922	0	0	0
tr|Q65JK4|Q65JK4_BACLD	Q65JK4	CheW chemotaxis protein	0.0158843	0.024386	0.00664361	0.00282435	0.0239054	0.0121817	0.00686315	0.00966816	0.000700031		414	422	654	721	352	310	372	396	553		0.0111078	0.0186604	0.0178847	0.0288339	0.032964	0.0113601	0.00809425	0.00652652	0.00531006	0.00117287	0.00268943	0.00461073	0.0154538	0.0407299	0.0155323	0.0123668	0.0136412	0.0105371	0.00596394	0.00114849	0.013477	0.00734835	0.0101714	0.0114847	0	0.000797122	0.00130297
tr|Q65DQ8|Q65DQ8_BACLD	Q65DQ8	Putative 4-oxalocrotonate decarboxylase		0.00760601		0.000897263	0.00424526	0.000580913		0.00966546				704		969	699	717		397			4.68458e-05	0	0	0.00740179	0.0131253	0.00229097	0.00015488	0	0	0	0.00125396	0.00143783	0.00406712	0.00866866	0	0	0.00105195	0.000690786	0	0	0	0.000235041	0.0287613	0	0	0	0
tr|Q65FU1|Q65FU1_BACLD	Q65FU1	Periplasmic solute binding protein	0.0902497	0.00534495	0.00238458	0.000186175	0.00688552			0.00962551			130	800	904	1173	608			398			0.0489857	0.14133	0.0804336	0.00359783	0.00486959	0.00756744	0.00153697	0.00321495	0.00240183	0.00046849	0	9.00345e-05	0.00438873	0.012486	0.00378186	0	0	0	0	0	0	0.0100256	0.0118	0.00705091	0	0	0
tr|Q65NX8|Q65NX8_BACLD	Q65NX8	GCN5-related N-acetyltransferase	0.0328264	0.0349136	0.00919877	0.00269727	0.0388527	0.0144228	0.00793974	0.00951282	0.00107795		268	343	580	736	267	293	358	400	512		0.0168937	0.0486493	0.0329361	0.0370656	0.0377885	0.0298867	0.0101842	0.0112562	0.00615593	0.00344504	0.000847088	0.00379969	0.0306343	0.0530179	0.0329059	0.00685359	0.0220248	0.0143901	0.00755491	0	0.0162643	0.0118102	0.0108258	0.00590244	0	0.00260778	0.000626082
sp|Q65FV7|PCKA_BACLD	Q65FV7	Phosphoenolpyruvate carboxykinase (ATP)	0.000432382	0.188512	0.0159612	0.00327674	0.000899961		0.0162607	0.0092812	0.00129522		1257	99	450	689	1016		280	402	496		0.000105426	0.00068907	0.00050265	0.246177	0.214812	0.104548	0.0198959	0.0150004	0.0129874	0.000540425	0.0024328	0.00685699	0.000935801	0.000162871	0.00160121	0	0	0	0.0178603	0.00202318	0.0288987	0.0101386	0.00800268	0.00970233	0	0.00221516	0.00167049
sp|Q65H53|GRPE_BACLD	Q65H53	Protein GrpE	0.0129428	0.00954827	0.00279777	0.0057197	0.0863572	0.0012448		0.00927634			454	649	870	579	171	616		403			0.00265386	0.0299126	0.00626201	0.0157792	0.00926213	0.00360346	0.00477073	0.00244832	0.00117428	0.001893	0.00721795	0.00804815	0.129546	0.0844319	0.0450933	0	0.0029449	0.000789503	0	0	0	0.00833002	0.0114285	0.00807052	0	0	0
tr|Q65MC5|Q65MC5_BACLD	Q65MC5	Glycoside Hydrolase,Family 4, GlvA		0.0125576	0.03358	0.0192915			0.000179403	0.00924518	0.00545219			588	301	374			817	404	328		0	0	0	0.0110225	0.0184294	0.00822102	0.0550002	0.0213566	0.0243831	0.00855757	0.022594	0.026723	0	0	0	0	0	0	0.000407309	0	0.0001309	0.0062218	0.0123273	0.00918644	0.00193391	0.00636533	0.00805735
tr|Q65CU6|Q65CU6_BACLD	Q65CU6	Uncharacterized protein	0.0376923	0.162631	0.0817267	0.067502	0.0174943	0.0608339	0.080796	0.00922081	0.00644747		239	110	168	182	416	154	127	405	305		0.0254874	0.043019	0.0445706	0.147275	0.167018	0.173601	0.0789499	0.0861474	0.0800829	0.093062	0.0370253	0.0724188	0.017909	0.0234924	0.0110816	0.025725	0.0947992	0.0619775	0.105325	0.0515131	0.08555	0.0149145	0.00788753	0.00486039	0.000623791	0.0102801	0.00843855
tr|Q62RL7|Q62RL7_BACLD	Q62RL7	Thiol peroxidase	0.136252	0.136303	0.152424	0.128145	0.259669	0.00403756	0.00298294	0.00899232	0.00308996		102	130	111	118	70	441	481	407	392		0.100816	0.14264	0.165299	0.128823	0.158176	0.121911	0.0818104	0.147581	0.22788	0.0905406	0.143225	0.150671	0.243222	0.217447	0.318337	0.00281905	0.00533613	0.00395748	0.000781934	0	0.00816689	0.0149214	0.00523336	0.00682219	0.000328086	0.00538421	0.0035576
sp|Q65LG2|Y1194_BACLD	Q65LG2	UPF0234 protein BLi01194/BL01306	0.0259169	0.0310465	0.0447848	0.0141721	0.0335002	0.000646964	0.000856052	0.008983	0.00265119		310	368	251	427	299	711	664	408	416		0.0183879	0.0360987	0.0232641	0.02751	0.0356309	0.0299985	0.0486505	0.0608488	0.024855	0.0144281	0.0116717	0.0164164	0.0263068	0.0489698	0.0252239	0.000744461	0.000552365	0.000644066	0.00099692	0.00022851	0.00134272	0.00560153	0.0145801	0.00676735	0	0.00334853	0.00460504
tr|Q65I49|Q65I49_BACLD	Q65I49	MazG domain-containing protein	0.000757536	0.00542572	0.00274324	0.0017712	0.0104697	0.00246528	0.000776206	0.00895958			1159	794	877	846	519	509	680	409			0.000458321	0.000388627	0.00142566	0.00441941	0.00801157	0.00384618	0.00203378	0.00193283	0.00426311	0.00147521	0.00243342	0.00140498	0.0119473	0.00782558	0.0116361	0.00223443	0.00199511	0.00316631	0.00137862	0	0.000949996	0.00249736	0.00239799	0.0219834	0	0	0
tr|Q65EH6|Q65EH6_BACLD	Q65EH6	Ribonuclease	0.000899018	0.00038185	0.002391	0.00233186		0.0270281	0.0142381	0.00894724	0.0037089		1121	1400	903	766		228	297	410	372		0.000459864	0.00104301	0.00119418	0.00088581	0.000259741	0	0.00164945	0.00265579	0.00286777	0.000985417	0.00541616	0.000594001	0	0	0	0.0211746	0.0320565	0.0278531	0.0137276	0.0216766	0.00731	0.0141362	0.00640222	0.00630327	0.000163123	0.0055979	0.00536567
tr|Q65JU8|Q65JU8_BACLD	Q65JU8	Carbamoyl-phosphate synthase small chain	0.00849699	0.0139603	0.000931402		0.0181879			0.00885768			550	561	1119		407			411			0.00642242	0.0112953	0.0077733	0.0137518	0.0182064	0.00992262	0.000395999	0.00049345	0.00190476	0	0	0	0.00854817	0.0404408	0.00557467	0	0	0.000158484	0	0	0	0.00660619	0.0111671	0.0087997	0	0	0
sp|Q65IA6|FTHS_BACLD	Q65IA6	Formate--tetrahydrofolate ligase	0.0069815	0.0148507	0.00152246	0.000433356	0.000994161	0.00241005	0.154164	0.00884524	0.000656135		597	543	1005	1086	996	513	78	413	559		0.0044856	0.00615305	0.0103058	0.0193844	0.0191891	0.00597863	0.00156125	0.00169054	0.0013156	0	0.000902513	0.000397554	0.00036651	0.00261597	0	0.000966498	0.00336414	0.00289951	0.126552	0.0669999	0.268939	0.0108252	0.00538082	0.0103297	0.00154428	0	0.000424125
sp|Q65G58|NADK2_BACLD	Q65G58	NAD kinase 2	0.000794628	0.00850017	0.00953405	0.0022392				0.0088212	0.00142465		1149	681	570	777				414	491		0.000133387	0.00159315	0.000657351	0.0106599	0.0102048	0.00463577	0.010413	0.00797651	0.0102126	0.00254563	0.0018283	0.00234367	0	0.000189463	0	0	0.000333616	0	0	0	0	0.00676126	0.00932396	0.0103784	0	0.00192856	0.00234539
sp|Q65NA1|MTLD_BACLD	Q65NA1	Mannitol-1-phosphate 5-dehydrogenase			0.000831994	0.000362326	6.79116e-05			0.00874458					1146	1107	1211			415			0	0	0	0	0	0.0014295	0.000855336	0.0005953	0.00104535	0	0.00059718	0.000489798	0	0.000147477	5.6258e-05	0	0	0	0	0	0.000249301	0.00768641	0.00971662	0.0088307	0	0	0.000684337
sp|Q65JI1|IF2_BACLD	Q65JI1	Translation initiation factor IF-2	0.0374255	0.0398559	0.0195156	0.0100678	0.0487118	0.00988474	0.000880713	0.00870448	0.00946603		242	315	405	484	237	334	661	416	265		0.0317583	0.0510419	0.0294764	0.036026	0.0486819	0.0348598	0.0367805	0.00973639	0.01203	0.00768859	0.0155487	0.00696612	0.0286728	0.101903	0.0155597	0.0042835	0.0108399	0.0145308	0.0013743	0	0.00126784	0.0122971	0.00557756	0.00823879	0.00275455	0.0170963	0.00854728
tr|Q65LK6|Q65LK6_BACLD	Q65LK6	Uncharacterized protein						0.0835411	0.0125158	0.00870117	0.0293563							122	308	417	149		0	0	0	0	0	0	0	0	0	0	0	0	0	0	0	0.123881	0.0517372	0.0750055	0.00841925	0.0174668	0.0116615	0.0143238	0.00628252	0.00549718	0.0491151	0.00880292	0.0301507
tr|Q65JG6|Q65JG6_BACLD	Q65JG6	Ribonuclease J	0.039952	0.0193353	0.00480078	0.00262861	0.00541696	0.00165532	0.000319743	0.00867109			228	469	745	741	647	576	778	418			0.0434168	0.0410067	0.0354326	0.0225582	0.0262178	0.00922977	0.00906297	0.00274908	0.00259029	0.000897856	0.00255333	0.00443466	0.00459339	0.0102297	0.00142781	0.00106766	0.00190739	0.00199091	0.00025769	3.45927e-05	0.000666945	0.00707041	0.00882278	0.0101201	0	0	0.000529511
tr|Q65GG1|Q65GG1_BACLD	Q65GG1	Spore germination protein GerM	0.00126012		0.0227706	0.00294576				0.00856519	0.00439367		1041		382	715				420	354		0.00139069	0.00176168	0.000627986	0	0	0	0.0214564	0.0261386	0.0207168	0.00237929	0.00436314	0.00209485	0	0.00380788	0	0	0	0	0	0	0	0.0142391	0.00751144	0.00394507	0	0.00742798	0.00575302
tr|Q62SC9|Q62SC9_BACLD	Q62SC9	Putative 3-oxoacyl-acyl-carrier protein reductase YvaG	0.000331213	0.000873463	0.00621861	0.00206696	0.00205084	0.0010595		0.00847595	0.00279283		1301	1251	671	800	866	640		421	409		0	0.000641482	0.000352158	0.000806932	0.000889195	0.000924262	0.0054405	0.00410055	0.00911477	0.000344595	0.00329039	0.0025659	0.00116129	0.00393011	0.00106112	0.00111627	0.000764602	0.00129763	0	0.000151027	0	0.00572407	0.0106871	0.00901669	0	0.00540979	0.00296871
tr|Q62YL3|Q62YL3_BACLD	Q62YL3	UDP-N-acetylmuramoyl-tripeptide--D-alanyl-D-alanine ligase	0.0016563	0.000826997	0.000557217		0.00363763	0.00133839	0.000441935	0.00840896	0.000572562		978	1261	1221		722	603	744	422	579		0.000935789	0.00313166	0.000901455	0.000690364	0.00149288	0.000297746	0.000894462	0.000393414	0.000383777	0	0	0.000256999	0.00103012	0.00867298	0.0012098	0.00121413	0.000611917	0.00218911	0.000205464	8.99056e-05	0.00103043	0.00669194	0.00735653	0.0111784	0.000193247	0.000680342	0.000844097
tr|Q65I42|Q65I42_BACLD	Q65I42	Uncharacterized protein	0.00188358	0.0271993	0.02829	0.0476779	0.0140166	0.00278543		0.00828347	0.0116559		943	400	334	221	461	493		423	245		0.000982385	0.00114105	0.00352732	0.0312014	0.0327003	0.017696	0.0195751	0.019601	0.0456939	0.0203188	0.0527513	0.0699635	0.0146578	0.0153583	0.0120338	0.000781293	0.0028769	0.00469808	0	0	0.00216797	0	0.0246347	0.000215708	0.000245504	0.00367404	0.0310481
tr|Q65NQ1|Q65NQ1_BACLD	Q65NQ1	Putative stress response protein YceD	0.0199394	0.0526622	0.00753692	0.00693249	0.0137824	0.00707295	0.00108151	0.00820403	0.00323128		355	275	627	547	463	372	634	424	385		0.0169533	0.0205308	0.0223341	0.0495454	0.0738349	0.0346064	0.0105603	0.00650969	0.00554076	0.00545275	0.00834495	0.00699976	0.0121306	0.0127816	0.0164351	0.0033668	0.00833831	0.00951374	0.000950993	0	0.00229354	0.00707994	0.0108793	0.00665288	0	0.00699219	0.00270164
tr|Q65JR5|Q65JR5_BACLD	Q65JR5	Uncharacterized protein	0.0333829	0.126025	0.024144	0.0200629	0.0107579	0.00579572	0.00824599	0.00812451			263	136	365	368	513	396	352	425			0.0218748	0.0431155	0.0351584	0.149555	0.108095	0.120426	0.034431	0.0196968	0.0183042	0.020146	0.0264997	0.0135428	0.0109941	0.0104778	0.0108017	0.00454221	0.00542531	0.00741962	0.00880894	0.00189461	0.0140344	0.0109001	0.00399024	0.00948313	0	0	0.00575981
tr|Q65DM9|Q65DM9_BACLD	Q65DM9	FMN-containing NADPH-linked nitro/flavin reductase	0.0192712	0.0150598	0.00553376	0.0040796		0.0074834	0.0182767	0.00807219	0.00189167		360	538	701	649		368	268	426	466		0.00205346	0.0224607	0.0332996	0.0287405	0.0079007	0.00853835	0.006968	0.00615061	0.00348266	0.00158551	0.00414504	0.00650825	0	0.00381964	0	0.00528117	0.00817249	0.00899655	0.0106175	0.00215821	0.0420543	0.0092325	0.00944698	0.00553711	0.000207245	0.00239376	0.003074
tr|Q65F71|Q65F71_BACLD	Q65F71	3-hydroxyacyl-CoA dehydrogenase / enoyl-CoA hydratase YusL		0.00216969	0.0335334	0.00845605			0.000895342	0.0080018	0.00318218			1038	302	518			656	427	387		0	0	0	0.00209381	0.00214093	0.00227434	0.0567544	0.0216134	0.0222325	0.00599524	0.0103886	0.00898435	0	0	0	8.33926e-05	0	0	0.00101575	8.6077e-05	0.0015842	0.010132	0.00672364	0.00714973	0.000196969	0.0015484	0.00780117
tr|Q65E85|Q65E85_BACLD	Q65E85	UTP--glucose-1-phosphate uridylyltransferase	0.186229	0.157404	0.0605166	0.0136627	0.246917			0.00799569			74	115	207	431	72			428			0.200019	0.200605	0.158065	0.162042	0.161844	0.148325	0.0388003	0.0320726	0.110677	0.00452909	0.0152593	0.0211997	0.23402	0.381985	0.124747	0	0	0	0	0	0	0.00310032	6.13507e-05	0.0208254	0	0	0
sp|Q65JC5|Y5168_BACLD	Q65JC5	UPF0145 protein BLi01945/BL05168	0.0121108	0.0338916	0.0145595	0.00416365	0.0157311	0.0128556	0.0189511	0.00799318	0.00209186		467	350	473	645	432	306	266	429	450		0.00747071	0.0177197	0.0111418	0.041747	0.037309	0.0226188	0.0228494	0.0114427	0.00938649	0.00468422	0.00601403	0.00179271	0.00790745	0.0331158	0.00616999	0.0182049	0.00410011	0.0162618	0.0244557	0.00564919	0.0267484	0.0139519	0.00715192	0.00287572	0.00155204	0.00198485	0.00273869
tr|Q65MS3|Q65MS3_BACLD	Q65MS3	Phosphoribosylamine--glycine ligase	0.0229439	0.00488987	0.0061911		0.0420413			0.00798045			341	823	672		253			430			0.0223149	0.0273285	0.0191884	0.00549126	0.00484242	0.00433593	0.00720935	0.00491709	0.00644685	0	0	0	0.0347957	0.0796691	0.0116592	0	0	0.000711309	0	0	0	0.0072948	0.0116973	0.00494925	0	0	0
tr|Q65KE4|Q65KE4_BACLD	Q65KE4	Uncharacterized protein	0.00423189	0.001582	0.00693493	0.00127239	0.00354244	0.0236589	0.0670199	0.00787216	0.00250781		724	1110	649	910	728	246	149	432	430		0.00192226	0.00577018	0.00500323	0.00167922	0.0018387	0.00122807	0.00895426	0.00937078	0.00247974	0.000911103	0.0010156	0.00189047	0.000714677	0.00785741	0.00205523	0.0288148	0.0219084	0.0202536	0.0943375	0.0592606	0.0474615	0.0195189	0.00176095	0.00233658	0.000196222	0.00199644	0.00533076
sp|Q65JV0|PYRB_BACLD	Q65JV0	Aspartate carbamoyltransferase					0.000910218	0.00641173	0.00163036	0.00783707							1011	386	569	433			0	0	0	0	0	0	0	0	0	0	0	0	0.000270567	0.00246009	0	0.00809255	0.00558433	0.0055583	0.00372845	0.000163207	0.000999419	0.00369142	0.00891888	0.0109009	0	0.000600298	0
sp|Q65JT9|SAT_BACLD	Q65JT9	Sulfate adenylyltransferase	0.0869108	0.00691234		0.000167894	0.140639	0.030134	0.000371671	0.00776673	0.00144046		133	731		1178	127	211	762	434	489		0.0587846	0.110326	0.0916217	0.00701078	0.00536602	0.00836023	0	0.00070719	0	7.06282e-05	0	0.000433053	0.0837214	0.280357	0.0578384	0.0191444	0.0430777	0.02818	0.000860531	0	0.000254484	0.00360798	0.0161126	0.00357959	0.000422798	0.00317212	0.00072646
tr|Q62V69|Q62V69_BACLD	Q62V69	Glycerone kinase protein	0.0232094	0.017293	0.0122486	0.00560576	0.0177022			0.00759027	0.00154999		340	495	514	583	414			435	482		0.0174122	0.0326152	0.0196007	0.0227431	0.0215252	0.00761063	0.0156529	0.0114768	0.00961624	0.00621763	0.00531906	0.0052806	0.00799756	0.0381311	0.00697786	0.000152215	0	0	0	0	0	0.0058407	0.00694068	0.00998943	0	0.0021816	0.00246836
tr|Q65LU6|Q65LU6_BACLD	Q65LU6	HAD-superfamily hydrolase protein YhaX	0.00079099	0.00788369	0.0304576	0.0385146				0.00757757	0.00687397		1150	699	317	255				436	297		0.000956021	0.000405972	0.00101098	0.00242559	0.00358407	0.0176414	0.0348878	0.0214349	0.0350502	0.000857793	0.0465706	0.0681152	0	0	0	0	0	0	0	0	0	0.00921706	0.00936911	0.00414656	0	0.00971834	0.0109036
sp|Q65GP9|TGT_BACLD	Q65GP9	Queuine tRNA-ribosyltransferase	0.00239252	0.00598651	0.000249472	0.00047692	0.00253133	0.0400698	0.0174587	0.007458	0.00486234		877	768	1328	1071	814	186	275	437	339		0.00149765	0.00291598	0.00276392	0.00385804	0.00594615	0.00815534	0.000395613	0.000352804	0	0.00086063	0.00057013	0	0.00157172	0.00536679	0.000655477	0.0477459	0.034787	0.0376764	0.00338667	0.00613105	0.0428584	0.00267815	0.0186728	0.00102308	0.00117242	0.00795537	0.00545923
tr|Q65E11|Q65E11_BACLD	Q65E11	Nitrogen-regulated PII-like protein	0.00428425	0.00952774	0.0158682	0.00748213	0.00680571	0.00432155	0.0399839	0.00741126	0.0147086		721	651	453	536	612	433	193	438	219		0.00367003	0.0042238	0.00495891	0.0091203	0.0131798	0.00628311	0.0202887	0.0126452	0.0146708	0.00747511	0.00829116	0.00668012	0.00967041	0.00541447	0.00533224	0.00588497	0.0024653	0.00461438	0.0565454	0.0217924	0.041614	0.00787565	0.00770777	0.00665037	0	0.0230511	0.0210745
tr|Q65LT4|Q65LT4_BACLD	Q65LT4	Foldase protein PrsA	0.125103	0.0382571	0.0561446	0.0175616	0.109144	0.000575769		0.00736771			110	322	218	390	152	719		439			0.0936373	0.139253	0.142419	0.0495414	0.0241622	0.0410676	0.047787	0.0561249	0.064522	0.00543971	0.0350756	0.0121696	0.118592	0.140254	0.0685854	0.00035182	0.000604045	0.000771443	0	0	0.000116008	0.00407088	0.0103433	0.00768895	0	0	0
tr|Q65MX2|Q65MX2_BACLD	Q65MX2	Uncharacterized protein			0.000235594			0.00702553	0.0101366	0.00728874					1331			373	329	440			0	0	0.000240638	0	0	0	0.000218684	0.000317374	0.000170725	0	0.000178083	0	0	0.000377568	0	0.00354918	0.00707561	0.0104518	0.00647742	0.00287972	0.0210526	0.00336256	0.000471769	0.0180319	0	0	0
tr|Q65N58|Q65N58_BACLD	Q65N58	Conserved membrane protein YdcC	0.0355696	0.240923	0.240839	0.164449		0.0169616	0.0690575	0.00698933	0.00230922		255	72	70	101		278	141	441	442		0.0337732	0.0312347	0.041701	0.195564	0.152119	0.375088	0.202764	0.282148	0.237604	0.109947	0.147918	0.235481	0	0.0017326	0	0.0164365	0.0106179	0.0238305	0.0495896	0.103158	0.054425	0.00974962	0.00420864	0.00700973	0.00024776	0.00261991	0.00406
tr|Q65G92|Q65G92_BACLD	Q65G92	DNA polymerase I	0.00460057	0.00648954	0.00108298	0.000976867	0.0031345	0.000889736	0.000972538	0.00664627	0.00100506		706	749	1081	951	774	664	649	444	525		0.00244278	0.00818466	0.00317427	0.00827725	0.00714816	0.00404322	0.00145404	0.000913835	0.000881055	0.000499195	0.000977436	0.00145397	0.000764822	0.00820694	0.000431731	0.000906079	0.00099818	0.000764949	0.000474295	0.000523963	0.00191936	0.00432057	0.00718091	0.00843732	0.000175756	0.00141899	0.00142045
tr|Q65KW4|Q65KW4_BACLD	Q65KW4	Dipeptide ABC transporter (Dipeptide-binding protein)	0.00150298	0.0118862	0.0151254	0.0116808	0.000841513	0.00123191	0.0018772	0.00662271	0.00477509		1001	601	464	455	1023	619	540	445	343		0.00101121	0.00150789	0.00198984	0.00930994	0.00788112	0.0184674	0.0159001	0.0146203	0.0148559	0.00848687	0.0121999	0.0143555	0.000464206	0.00181966	0.000240676	0.00114903	0.000980631	0.00156608	0.00188287	0.00227418	0.00147455	0.00413199	0.0147118	0.00102433	0.00307404	0.00613393	0.00511731
tr|Q65F68|Q65F68_BACLD	Q65F68	Conserved protein YusN			0.000449003	0.00140749				0.00659584	0.0150808				1252	894				446	214		0	0.000503487	0	0	0	0	0.000993437	0.000353573	0	0.000296204	0.00196054	0.00196572	0	0	0	0	0	0	0	0	0	0.00443194	0.00483698	0.0105186	0.00263656	0.0162513	0.0263545
tr|Q65EN6|Q65EN6_BACLD	Q65EN6	Periplasmic binding protein,putative iron transporter	0.00416355	0.00256344	0.194438	0.029364	0.0706402	0.00731047	0.0457512	0.00657621			732	995	90	302	192	369	177	447			0.00271756	0.00578217	0.00399091	0.00245202	0.00345742	0.00178088	0.207025	0.197432	0.178858	0.00602018	0.0510543	0.0310175	0.0588375	0.124374	0.0287088	0.00622462	0.00541433	0.0102925	0.0112159	0.0426647	0.0833729	0.0123519	0.00397843	0.00339825	0	0	6.84235e-05
tr|Q65F31|Q65F31_BACLD	Q65F31	Putative iron transport system substrate-binding protein YvrC	0.00256377		0.00213673		0.00941995	0.140661	0.0660893	0.00646636	0.000601456		861		927		545	88	152	448	571		0.000331646	0.00620803	0.00115162	0	0	0	0.00223734	0.00187813	0.00229471	0	0	0.000681493	0.00253525	0.0239277	0.00179692	0.116572	0.142339	0.163073	0.0147319	0.0330695	0.150467	0.00932975	0.00828267	0.00178666	0	4.31161e-05	0.00176125
tr|Q65I81|Q65I81_BACLD	Q65I81	Putative RNA methylase	0.000244672	0.000357916			0.000504581	0.000496346	0.000279906	0.00636146			1347	1403			1100	740	786	449			0.000253297	0.000347855	0.000132864	0.000615938	0.00032101	0.000136799	0.000183162	0	0	0	0	0.000200005	0.000259103	0.00125464	0	0.000493686	0	0.000995352	0	0.000193643	0.000646076	0.000516129	0.00731677	0.0112515	0	0	0.00059297
sp|Q65CR5|PURA_BACLD	Q65CR5	Adenylosuccinate synthetase	0.0129914	0.00532738	0.0263631	0.00209398	0.0590559	0.000436382		0.00632713			451	802	347	792	215	756		450			0.0121219	0.0135076	0.0133447	0.0049943	0.00383518	0.00715265	0.0304466	0.0317882	0.0168544	0.000740487	0.00297565	0.00256579	0.0315935	0.124482	0.021092	0.000413206	0.000790416	0.000105524	0	0	0	0.0055148	0.00653435	0.00693223	0	0	0
tr|Q65DF7|Q65DF7_BACLD	Q65DF7	Citrate synthase		0.023033	0.0562652	0.00866146				0.00625154	0.000679647			434	217	516				451	557		0	0	0	0.0236337	0.0283793	0.017086	0.0756036	0.053625	0.0395669	0.00187305	0.00942387	0.0146875	0	0	0	0	0	0	0	0	0	0.00397594	0.00808552	0.00669318	0	0.000905672	0.00113327
tr|Q65IT9|Q65IT9_BACLD	Q65IT9	Acetyl-CoA synthetase	4.05639e-05	0.000116721	0.00269232	0.00152918		0.000463848	0.00342751	0.0061629	0.0178362		1490	1520	879	876		748	460	452	191		0	5.84213e-05	6.32705e-05	0	3.48498e-05	0.000315312	0.0057376	0.000854191	0.00148518	0.00196587	0.00126478	0.00135689	0	0.000655746	0	0.000189415	0.00048978	0.00071235	0.00350036	0.00417856	0.00260361	0.00320483	0.00665613	0.00862774	0.00435187	0.0212607	0.0278961
tr|Q65G90|Q65G90_BACLD	Q65G90	Two-component response regulator	0.00418738	0.0071926	0.0283447	0.0063796	0.00923678			0.00614243	0.00113897		729	718	333	561	548			453	509		0.00602696	0.00266447	0.00387071	0.00343582	0.0143147	0.00382727	0.0547714	0.0126525	0.0176101	0.00197422	0.0139444	0.00322019	0.00344582	0.0229525	0.00131207	0	0	0	0	0	0	0.0152588	0.00316847	0	0	0.000727364	0.00268954
tr|Q65HW5|Q65HW5_BACLD	Q65HW5	Riboflavin synthase (Alpha subunit)		0.00547064				0.0371453	0.283587	0.00608595	0.000830336			793				193	48	455	538		0	0	0	0.00635936	0.00954101	0.000511551	0.000258432	0	0	0	0	0	0.000165943	0	0	0.0544345	0.0278641	0.0291373	0.349786	0.205724	0.29525	0.0115874	0.00461828	0.00205213	0	0.000316905	0.0021741
tr|A5A693|A5A693_BACLD	A5A693	Aminotran_5 domain-containing protein			0.000544457				0.00139984	0.00608527					1227				605	456			0	0	0	0	0	0	0.00152847	0.000104904	0	0	0	0	0	0	0	0	0	0	0.00183518	0.0011284	0.00123595	0.00148291	0.00406156	0.0127113	0	0	0
tr|Q65HK5|Q65HK5_BACLD	Q65HK5	Leucine dehydrogenase	0.00749598	0.0870728	0.0651634	0.0454858	0.00555582		0.000259052	0.00604407	0.00474285		581	194	196	230	637		792	457	344		0.00606325	0.00791996	0.00850472	0.0846331	0.09722	0.0793653	0.073781	0.0542039	0.0675053	0.0356264	0.0534402	0.0473907	0.00221344	0.0127988	0.00165519	0	0	0	0	0.000298328	0.000478827	0.00497173	0.00834149	0.00481899	0	0.00773939	0.00648917
sp|Q65K85|DAPH_BACLD	Q65K85	2,3,4,5-tetrahydropyridine-2,6-dicarboxylate N-acetyltransferase	0.0547139	0.0515286	0.036927	0.0244293	0.0511271	0.0146329	0.00251445	0.0058805			192	276	285	337	232	289	506	458			0.0119526	0.105801	0.0463879	0.0575207	0.0640182	0.0330468	0.0281787	0.0111016	0.0715008	0.0191492	0.0343804	0.0197583	0.0284976	0.11932	0.00556362	0.0128644	0.0146199	0.0164143	0.00313609	0.000397937	0.00400933	0.0014721	0.00221889	0.0139505	0	0	0.00243903
tr|A5A648|A5A648_BACLD	A5A648	UDP-glucose 6-dehydrogenase	0.000826992		0.000135072		0.0044137	0.0019418		0.00582743	0.00161503		1144		1380		689	553		459	478		0.000444513	0.00131426	0.000722203	0	6.04284e-05	0	0.000359503	0	4.57131e-05	0	0	0	0.00260624	0.00880891	0.00182596	0.00178749	0.00194248	0.00209543	0.000269696	0	0	0.00644652	0.00643702	0.00459876	0.000998126	0.0034186	0.00042836
sp|Q65GD2|SYFA_BACLD	Q65GD2	Phenylalanine--tRNA ligase alpha subunit	0.0106904	0.00356208	0.00195583	0.000483678	0.00906552	0.00577326	0.00238902	0.00580301	0.00141786		495	904	951	1069	553	398	513	460	492		0.00618965	0.0149894	0.0108922	0.00331893	0.00636906	0.000998259	0.00197513	0.00172782	0.00216454	0.000144341	0.00044792	0.000858775	0.00582678	0.0193574	0.0020124	0.00495545	0.00625308	0.00611126	0.00343553	0.00137833	0.00235319	0.00270414	0.00538413	0.00932076	0.000233632	0.000318053	0.00370189
tr|Q65KL1|Q65KL1_BACLD	Q65KL1	Uncharacterized protein	0.000163289	0.00253726	0.00122419			0.00022007	0.00176796	0.00576918	0.00059842		1404	998	1054			819	555	461	573		0.000205466	0.0002844	0	0.00241962	0.00379083	0.00140133	0.00304378	0	0.000628802	0	0	0.000639265	0	0.00034549	0	0.000366622	6.53109e-05	0.000228278	0.00243612	0.000630153	0.00223761	0.0142341	0.00208258	0.000990825	0.00011146	0	0.0016838
sp|Q65GD3|SYFB_BACLD	Q65GD3	Phenylalanine--tRNA ligase beta subunit	0.0141662	0.00373196	0.00197428	0.000698713	0.0159698	0.0102881	0.00204162	0.00572354	0.000691984		435	886	948	1015	430	327	528	462	554		0.00848146	0.0237529	0.0102644	0.00505751	0.00508854	0.00104984	0.00247299	0.00187566	0.0015742	0.000376376	0.000577821	0.00114194	0.00577141	0.0378539	0.00428417	0.011737	0.00642255	0.0127048	0.00268319	0.000660387	0.00278128	0.00369274	0.00697837	0.00649952	0.00148679	0.000258712	0.000330449
sp|O86132|OTCC_BACLD	O86132	Ornithine carbamoyltransferase, catabolic		0.00262724	0.000302836				0.00486661	0.00570362				989	1307				411	463			0	0	0	0.00266353	0.00155441	0.00366378	0.000329407	0.000255539	0.000323563	0	0	0	0	0	0	0	0	0	0.00379635	0.000828154	0.00997532	0.0045834	0.00793143	0.00459602	0	0	0
tr|Q65M18|Q65M18_BACLD	Q65M18	Uncharacterized protein	0.000893235	0.00154854	0.00085761	0.000301372	0.00030291	0.00217238		0.00554789	0.00437871		1124	1118	1136	1131	1159	535		464	355		0.000505709	0.000915601	0.0012584	0.00196774	0.00208879	0.000589082	0.00134866	0.000406152	0.000818016	0.000408545	0	0.000495573	0.000156541	0.00075219	0	0.00129899	0.00287821	0.00233995	0	0	0.00129639	0.00769069	0.0033595	0.00559349	0.00139027	0.0053453	0.00640055
sp|Q65HN9|NAMA_BACLD	Q65HN9	NADPH dehydrogenase	0.0375121	0.0683396	0.0167987	0.0296532	0.0205202	0.0445926	0.0227668	0.00533645	0.00307236		240	236	441	299	383	179	252	466	393		0.0353567	0.0341332	0.0430465	0.0632199	0.0863745	0.0554243	0.0186712	0.0191426	0.0125822	0.00489654	0.0528808	0.0311823	0.0284555	0.0232815	0.00982369	0.0551858	0.0341488	0.0444433	0.00184566	0.00110597	0.0653488	0.00708815	0.00410915	0.00481205	9.5284e-05	0.00555779	0.00356402
sp|Q65GR9|MNMA_BACLD	Q65GR9	tRNA-specific 2-thiouridylase MnmA	0.000730087	0.00222984		0.000443477	0.000829555	0.00205889	0.00425581	0.00532506	0.00290249		1164	1028		1080	1024	543	429	467	403		0.000642284	0.000857659	0.000690319	0.0015787	0.00296478	0.00214605	0.000310743	0	0	0	0.000581597	0.000748832	0.00096602	0.000879974	0.000642672	0.00160515	0.00258809	0.00198343	0.00691113	0.000273217	0.00558308	0.00346342	0.000441036	0.0120707	0.000768374	0.00291208	0.00502701
tr|Q65EG4|Q65EG4_BACLD	Q65EG4	Histidine biosynthesis bifunctional protein HisIE	0.0168394	0.000296474			0.086417	0.0110344	0.00412561	0.00531021	0.00163382		393	1435			170	319	433	468	477		0.0173008	0.0236572	0.00956008	0.000475138	0.000414283	0	0	0	0	0	0	0	0.0711203	0.101957	0.0861736	0.0194225	0.00820362	0.00547709	0.00963739	0	0.00273944	0.00302732	0.0091268	0.0037765	0	0.00231692	0.00258453
tr|Q65GF9|Q65GF9_BACLD	Q65GF9	Probable transcriptional regulator YsmB	0.010433	0.0124374	0.00160382	0.00131882	0.018732	0.254636	0.148047	0.00525427	0.00313906		501	593	990	903	395	62	85	471	388		0.00508546	0.0121502	0.0140634	0.0100669	0.0213055	0.00593972	0.000996593	0.00135501	0.00245985	0.00101207	0.0015252	0.00141919	0.0263758	0.0153189	0.0145012	0.0368295	0.360973	0.366107	0.126413	0.125525	0.192201	0.0139355	0.000381951	0.00144539	0	0.00532005	0.00409714
sp|Q65FU5|LUXS_BACLD	Q65FU5	S-ribosylhomocysteine lyase	0.0819937	0.0978317	0.0901756	0.0619709	0.0828727	0.00749664	0.0776286	0.00518962			140	168	161	193	177	367	133	472			0.0603906	0.0955408	0.0900498	0.0691397	0.101413	0.122942	0.101185	0.108945	0.0603976	0.0703124	0.0411637	0.0744365	0.0695102	0.0765298	0.102578	0.00266293	0.00810214	0.0117248	0.0971503	0.0474586	0.0882769	0.00799655	0.001705	0.00586731	0	0	0
tr|Q65FF1|Q65FF1_BACLD	Q65FF1	Alanine dehydrogenase	0.0320361	0.0226282	0.00081433	0.000275527	0.0225415	0.0460436	0.00421647	0.0051547	0.00732545		272	437	1152	1140	365	177	430	473	289		0.0366886	0.0322935	0.0271262	0.0243771	0.028605	0.0149025	0.00122873	0.000956229	0.000258028	0.000447898	0.000378684	0	0.0113756	0.041046	0.015203	0.0451006	0.0536385	0.0393916	0.0071864	0.00037743	0.00508557	0.000599084	0.000362442	0.0145026	0.00238404	0.013216	0.00637634
tr|Q65LH1|Q65LH1_BACLD	Q65LH1	Putative Siderophore biosynthesis protein			0.00103188		0.00158184			0.00514146	0.000573586				1090		914			474	578		0	0	0	0.000221567	0	0	0.000519231	0.00255481	2.16125e-05	0.000160222	0	0	0.000851313	0.00353473	0.000359488	0	0	0	0	0	0	0.00321965	0.00482621	0.00737853	0	0.000463122	0.00125764
tr|Q65I30|Q65I30_BACLD	Q65I30	Chorismate mutase AroH	0.00257892	0.00380718	0.00104395	0.000876237	0.00364938	0.388266	0.0680619	0.00509481	0.0174273		858	881	1087	974	720	44	143	475	193		0.00179286	0.00266497	0.00327894	0.00403575	0.00322369	0.00416209	0.00174947	0.00138239	0	0	0.00112314	0.00150558	0.00462984	0.00410293	0.00221537	0.266173	0.484653	0.41397	0.0599529	0.0534562	0.0907767	0.00519119	0.00586957	0.00422368	0.00881325	0.0327104	0.0107583
sp|Q65D03|IOLD_BACLD	Q65D03	3D-(3,5/4)-trihydroxycyclohexane-1,2-dione hydrolase	9.87741e-05	0.00154675	0.00240351	0.000745181		0.0013272	0.000267461	0.00509406	0.00328095		1446	1119	902	1006		606	790	476	384		0	2.70433e-05	0.000269279	0.000885015	0.00259561	0.00115964	0.00168329	0.00276867	0.00275859	0.000262891	0.000958956	0.0010137	0	0	0	0.00123416	0.00274744	0	0.000587216	9.82364e-05	0.000116929	0.00507719	0.00399044	0.00621456	0.000366934	0.00230654	0.00716937
sp|Q65JQ6|ACP_BACLD	Q65JQ6	Acyl carrier protein	0.2284	0.0882009	0.204854	0.244812	0.208004			0.00500452			57	191	81	68	84			479			0.126972	0.236359	0.321868	0.0491777	0.0835697	0.131855	0.175272	0.334132	0.105157	0.361183	0.106386	0.266866	0.135774	0.116364	0.371872	0	0	0	0.00166722	0	0	0.00192532	0.00801759	0.00507066	0	0	0
tr|Q65MW2|Q65MW2_BACLD	Q65MW2	Glycoside Hydrolase Family 13, MalL		0.00163588	0.0667799	0.0996203				0.00475076	0.0119382			1099	191	138				480	243		8.29875e-05	0	0	0.00278539	0.000610297	0.00151195	0.0955916	0.0504143	0.0543337	0.0445565	0.0928345	0.16147	0	0.000561243	0	0	0	0	0	0	0	0.00684504	0.00381955	0.00358771	0.0027294	0.00999051	0.0230945
sp|Q65FX8|SYL_BACLD	Q65FX8	Leucine--tRNA ligase	0.0118459	0.014154	0.00401578	0.00197359	0.0151662	0.0379025	0.00815994	0.00474714	0.00599122		474	556	781	809	443	188	353	481	311		0.0111329	0.017887	0.00651771	0.0147211	0.0176223	0.0101186	0.00593923	0.00289402	0.0032141	0.00116647	0.00202959	0.0027247	0.00346324	0.0372632	0.00477206	0.0233365	0.0415268	0.0488441	0.011558	0.000488512	0.0124333	0.00265585	0.00440249	0.00718309	0.00137141	0.00715089	0.00945137
tr|Q65D92|Q65D92_BACLD	Q65D92	Putative sulfatase	0.0600171	0.00464185	0.000439023	0.0012924	0.0141944	0.199742	0.119894	0.00474472			177	836	1254	905	456	71	98	482			0.0925611	0.0342122	0.0532781	0.00175488	0.00345062	0.00872004	0.000157642	0.000471687	0.00068774	0.00278472	0.000882553	0.000209939	0.0153908	0.00383301	0.0233595	0.0640239	0.196906	0.338298	0.0220978	0.182391	0.155193	0.00401142	0.00949337	0.00072938	0	0	0
tr|Q65KA2|Q65KA2_BACLD	Q65KA2	CheV	0.0174008	0.00607915	0.000963949		0.0167722	0.00277415		0.00472517	6.47094e-05		383	762	1108		421	495		483	629		0.0166021	0.0197964	0.0158039	0.00879608	0.00861707	0.000824315	0.00271915	0.000172695	0	0	0	0	0.0146878	0.0278826	0.00774626	0.00138447	0.00236845	0.00456952	0	0	0.000291284	0.00933533	0.00251955	0.00232063	0	7.27025e-05	0.000121426
tr|Q65FK6|Q65FK6_BACLD	Q65FK6	Aminotransferase PatB	0.00416616	0.0178231	0.00205131	0.000569586	0.00349418	0.0134991	0.0115936	0.00467046	0.00297491		730	485	937	1044	736	300	318	485	397		0.00351072	0.00427148	0.00471627	0.0146471	0.0294281	0.00939397	0.00297225	0.00193094	0.00125073	0.000359604	0.00105062	0.000298535	0.00372478	0.0050588	0.00169896	0.0132986	0.0158677	0.0113309	0.0204035	0.00278923	0.0115882	0.00595208	0.00455284	0.00350645	0.000182454	0.00371404	0.00502822
tr|Q65JU7|Q65JU7_BACLD	Q65JU7	Carbamoyl-phosphate synthase large chain	0.0100406	0.00714809	0.000414949	0.000360303	0.0137691	0.000287514		0.00450586			518	723	1262	1108	464	800		487			0.0077331	0.0150461	0.00734255	0.00822099	0.00932605	0.00389723	0.000274729	0.000327792	0.000642326	0.000842006	0.000238903	0	0.00564725	0.0317009	0.00395915	7.69015e-05	0.000610034	0.000175606	0	0	0.000146331	0.00293024	0.00277515	0.0078122	0	0	0
sp|Q65D08|IOLI_BACLD	Q65D08	Inosose isomerase		0.000184545	0.0088897	0.00576559			0.000224152	0.00449143				1489	587	577			802	488			0	0	0	0	0.000183439	0.000370197	0.00622117	0.00921554	0.0112324	0.000223471	0.0122963	0.00477704	0	0	0	0	0	0	0.000390938	0.000281519	0	0.00431038	0.00372718	0.00543673	0	0	0
tr|Q65JN7|Q65JN7_BACLD	Q65JN7	DNA topoisomerase 1	0.00202722	0.00111704	0.000674712	0.000679649	0.00224447	0.00979644	0.0125847	0.00447737	0.00487096		922	1191	1187	1020	841	336	307	489	337		0.000509171	0.00515069	0.000421793	0.00214907	0.000792047	0.000409998	0.00105875	0.000838971	0.000126416	0.00183838	0.000147221	5.33425e-05	0.0017179	0.00319901	0.00181649	0.0120987	0.00754376	0.00974682	0.0192323	0.00515008	0.0133717	0.00573196	0.00435982	0.00334032	0.000663717	0.00973342	0.00421574
tr|Q65KC1|Q65KC1_BACLD	Q65KC1	Peptidase M24,putative metallopetidase	0.0146083	0.0127767	0.00369236	0.00193109	0.00621079	0.00192515	0.00329492	0.00445433	0.00101614		429	586	801	816	620	554	467	490	521		0.0103974	0.016276	0.0171513	0.0142846	0.0159942	0.00805147	0.00491397	0.00221067	0.00395244	0.000634233	0.00166307	0.00349596	0.00719944	0.00837307	0.00305985	0.00134872	0.00185971	0.00256703	0.000756224	0	0.00912854	0.00425059	0.00562933	0.00348305	0	0.00147473	0.00157368
tr|Q65JE3|Q65JE3_BACLD	Q65JE3	Morphogenic protein	0.0444355	0.111104	0.7306	0.446175	0.00130113		0.00102319	0.00440645			217	153	17	35	955		643	492			0.046779	0.0356249	0.0509027	0.0857523	0.0983227	0.149236	1.22102	0.57802	0.392761	0.391659	0.294744	0.652121	0.0010154	0.00288799	0	0	0	0	0.00129175	0.00177782	0	0.00906331	0.00415604	0	0	0	0
sp|Q65EC5|SECA_BACLD	Q65EC5	Protein translocase subunit SecA	0.039021	0.0357817	0.00432173	0.00254286	0.0216015	0.000957438	0.00290849	0.00438936			233	336	761	746	379	654	488	493			0.033875	0.0582312	0.0249568	0.0461541	0.0388752	0.0223157	0.00503977	0.00316373	0.00476169	0.000691547	0.00167324	0.00526378	0.009584	0.0497433	0.00547713	0.000261282	0.00168194	0.000929091	0.00574332	0.000349394	0.00263277	0.00328601	0.00473177	0.0051503	0	0	0.000132811
sp|Q65M82|GSA1_BACLD	Q65M82	Glutamate-1-semialdehyde 2,1-aminomutase 1	0.0120936	0.0170045	0.00152817	0.00225297	0.0192462	0.00363675	0.000848981	0.00438429	0.000327556		468	503	1003	775	391	458	667	494	606		0.00745277	0.0172275	0.0116007	0.0284025	0.0129221	0.00968882	0.00154845	0.00125912	0.00177692	0.000227923	0.00422118	0.0023098	0.0216818	0.0101099	0.0259468	0.00244818	0.00443304	0.00402902	0.00115235	4.70519e-05	0.00134754	0.000425946	0.00133226	0.0113947	0	0.000354473	0.000628195
tr|Q65KA5|Q65KA5_BACLD	Q65KA5	Aminotransferase	0.00526209	0.0131442	0.00201296	0.00150978	0.00128972	0.0050635	0.00484461	0.00437752	0.000836517		669	576	942	880	959	413	412	495	536		0.00540958	0.00365492	0.00672177	0.0147185	0.0109428	0.0137713	0.00333966	0.00140312	0.0012961	0.000341301	0.00247842	0.00170962	0.000905242	0.00208984	0.000874079	0.00546397	0.0028008	0.00692575	0.00461316	0.00263173	0.00728894	0.00303399	0.00356598	0.00653258	0	0.000473593	0.00203596
tr|Q65GU0|Q65GU0_BACLD	Q65GU0	Putative cysteine synthase YrhA						0.00117961		0.00437649								626		496			0	0	9.34678e-05	0	0	0	0.000913047	0	0	0	0	0	0	9.92654e-05	0	0.00109349	0.0011748	0.00127054	0	0	0.000713222	0.000981795	0.00144824	0.0106994	0	0	0
tr|Q65E82|Q65E82_BACLD	Q65E82	Glycosyl transferase family 4	0.00972534	0.0172574	0.00562207	0.00208415	0.00580646	0.00812143	0.00414522	0.00436419	0.00102552		525	496	697	797	627	353	432	497	517		0.0116931	0.00867692	0.00880602	0.0220831	0.0186927	0.0109963	0.00956705	0.003395	0.00390416	0.00155183	0.00225124	0.00244939	0.00253736	0.0134418	0.00144023	0.0107773	0.00711981	0.0064672	0.00525387	0.00297063	0.00421117	0.00418751	0.00414858	0.00475648	0	0.00108685	0.00198969
tr|Q65F87|Q65F87_BACLD	Q65F87	Cysteine desulfurase	0.11689	0.161085	0.0100901	0.00913181	0.0248827	0.0841898	0.0179164	0.0043496	0.00150187		116	111	556	510	346	121	272	498	484		0.10148	0.155112	0.0940799	0.145591	0.233591	0.104074	0.0143519	0.00806588	0.00785248	0.00240812	0.00470269	0.0202846	0.0248389	0.0429544	0.00685475	0.0720216	0.0966587	0.0838891	0.0190396	0.00683391	0.0278757	0.00451408	0.00634672	0.00218801	0	0.00113818	0.00336742
tr|Q65K07|Q65K07_BACLD	Q65K07	Uncharacterized protein	0.00808233	0.061574	0.023356	0.0328349	0.0112464	0.0120392	0.019362	0.00427534	0.0212057		567	252	373	281	505	311	265	499	176		0.00572453	0.00840666	0.0101158	0.0599161	0.066865	0.0579409	0.0269496	0.01879	0.0243283	0.024882	0.0325293	0.0410933	0.0192237	0.00963311	0.00488244	0.0088106	0.0130651	0.014242	0.0314869	0.0023846	0.0242146	0.00692093	0.00104936	0.00485574	0.00212592	0.023425	0.0380661
tr|Q65H99|Q65H99_BACLD	Q65H99	DEAD-box ATP-dependent RNA helicase CshB	0.00533958	0.00845674	0.000552444	0.000245725	0.00495479			0.00425812	0.00654309		666	682	1224	1150	664			500	302		0.00159442	0.00851049	0.00591383	0.00767214	0.0121292	0.00556885	0.000862402	2.62373e-05	0.000768693	0	4.25864e-05	0.000694588	0.00392083	0.0101493	0.000794228	0	0	0	0	0	0.000121541	0.00565541	0.00680979	0.000309159	0	0.00970315	0.00992612
tr|Q65KZ6|Q65KZ6_BACLD	Q65KZ6	Gamma-glutamyltranspeptidase	0.0358548	0.0825919	0.00647836	0.0179837		0.0878165	0.250528	0.00421686			252	204	663	382		113	55	501			0.0300518	0.0286122	0.0489004	0.0402283	0.0499804	0.157567	0.00168907	0.00969534	0.00805068	0.00657685	0.0192509	0.0281234	0.00377414	0	0	0.104458	0.0462397	0.112752	0.135569	0.46637	0.149643	0.0062425	0.00237318	0.00403489	0	0.00043597	0
tr|Q65PL3|Q65PL3_BACLD	Q65PL3	D-alanyl-D-alanine carboxypeptidase (Penicillin-binding protein 5)	0.0412475	0.034413	0.021395	0.0315657	0.0132909	0.0183461	0.0115741	0.00412482			223	346	390	287	476	270	319	504			0.0354205	0.0496467	0.0386752	0.0388388	0.0434599	0.0209404	0.0219815	0.0238869	0.0183165	0.0384704	0.0213672	0.0348596	0.00578903	0.0298594	0.00422409	0.00578543	0.0165166	0.0327362	0.00291678	0.00595893	0.0258466	0.00484195	0.00429521	0.00323728	0	0	0
tr|Q65JF0|Q65JF0_BACLD	Q65JF0	Uncharacterized protein	0.00114611	0.00080139	0.000758855		0.000680093	0.000716566	0.00271578	0.00401737			1062	1270	1169		1058	697	496	506			0.000826913	0.000570583	0.00204083	0.000916324	0.00148785	0	0.00151365	0.000373871	0.000389044	0	0	0.000829277	0.000429151	0.00161113	0	0.000976335	0	0.00117336	0.00449083	0.00127333	0.0023832	0.00207907	0.00426456	0.00570848	0	0	0
tr|Q65I19|Q65I19_BACLD	Q65I19	Stage IV sporulation protein A	0.0463279	0.116407	0.602955	0.293393	0.00196529	0.000361241	0.00269454	0.0039853			209	147	23	57	872	780	498	507			0.0538122	0.0383977	0.0467737	0.0772562	0.10798	0.163985	0.617102	0.62172	0.570042	0.17459	0.308092	0.397497	0.000110282	0.00578558	0	0.000440007	0.000307881	0.000335835	0.000602525	0.00434288	0.00313821	0.00726293	0.00205445	0.00263851	0	0	0.0014185
sp|Q65K99|YKUD_BACLD	Q65K99	Putative L,D-transpeptidase YkuD			0.0107584	0.0021635				0.00395426					549	786				508			0	0	0	0	0	0	0.0134647	0.00867234	0.0101381	0.00385299	0	0.00263751	0	0	0	0	0	0	0	0	0	0.00985015	0.00201262	0	0	0.00102112	0
tr|Q65I67|Q65I67_BACLD	Q65I67	Penicillin-binding proteins,Glycosyl Transferase Family 51	0.0137339	0.0135788	0.00583932	0.00601605	0.00754004	0.09657	0.0242162	0.0039212			442	570	685	571	591	106	245	510			0.0101559	0.0202869	0.0107589	0.0166958	0.0142807	0.00975985	0.00433406	0.00602903	0.00715488	0.00802012	0.00359572	0.00643232	0.00667386	0.00957647	0.0063698	0.0751355	0.0964965	0.118078	0.0225153	0.0212703	0.0288631	0.00597507	0.00333858	0.00244994	0	0	0
tr|Q65K82|Q65K82_BACLD	Q65K82	Alkyl hydroperoxide reductase	0.123538	0.202921	0.0305123	0.0833025	0.485106	0.0186604	0.000589506	0.00388744	0.00293518		111	93	316	150	28	269	713	511	400		0.114974	0.117597	0.138042	0.258203	0.178265	0.172295	0.0269943	0.0382997	0.0262431	0.0247287	0.068767	0.156412	0.667336	0.502357	0.285625	0.0162083	0.0112042	0.0285685	0.000185628	0	0.00158289	0	0.000503082	0.0111592	0	0.00669772	0.00210782
tr|Q65DW3|Q65DW3_BACLD	Q65DW3	Ribose/galactose isomerase	0.00785224	0.0214753	0.00489605	0.00300315	0.00710684	0.0508655	0.0317182	0.00385754	0.00600788		574	445	741	707	602	167	217	512	310		0.00417524	0.00873863	0.0106429	0.0196862	0.0303231	0.0144167	0.00572112	0.00656163	0.0024054	0.000392437	0.00102785	0.00758915	0.0087235	0.011131	0.001466	0.0227943	0.0753435	0.0544587	0.0374889	0.00784117	0.0498246	0.00139361	0.00738594	0.00279306	0.000440073	0.00883429	0.00874928
tr|Q65IF3|Q65IF3_BACLD	Q65IF3	Carboxy-terminal processing protease	0.00671248	0.000500385	0.00488427	0.00271155	0.00420062	0.000153283	0.000154062	0.00384639	0.000120258		606	1358	742	735	701	845	826	513	626		0.00369631	0.00986061	0.00658053	0.00113725	0.000363901	0	0.00554009	0.0046835	0.00442921	0.00225729	0.00142529	0.00445205	0.000502925	0.0116909	0.000408015	0.000170201	0.000107766	0.000181881	0.000440169	0	2.20181e-05	0.00283608	0.00653228	0.00217081	0.000282742	0	7.80312e-05
sp|Q65I56|PANB_BACLD	Q65I56	3-methyl-2-oxobutanoate hydroxymethyltransferase	0.000178711	0.00119776			0.00094396	0.0111225		0.00384212	0.010215		1395	1175			1005	317		514	253		0.000125149	0	0.000410984	0.000893245	0.00098075	0.00171927	0	0	0	0	0	0	0.0014056	0.000943083	0.000483193	0.00290127	0.00740253	0.0230638	0	0	0	0.00397462	0.00646394	0.0010878	0.0162333	0.00141658	0.0129953
tr|Q65HV7|Q65HV7_BACLD	Q65HV7	Uncharacterized protein	0.0908127	0.0614814	0.00979156	0.0142101	0.0150779	0.101939	0.020674	0.00380959	0.0018405		128	253	565	426	444	101	258	515	468		0.0666812	0.112777	0.0929799	0.0643669	0.0784136	0.0416637	0.004058	0.0131999	0.0121168	0.0198095	0.00678977	0.0160311	0.0248629	0.0111342	0.00923668	0.0714523	0.0888074	0.145557	0.0175227	0.0153545	0.0291448	0.00606575	0.00242126	0.00294177	0.000347114	0.00197928	0.00319511
tr|Q62ZD4|Q62ZD4_BACLD	Q62ZD4	Carbohydrate deacetylase			0.0119357	0.0321272		0.0253395	0.024158	0.00379638	0.00975488				519	285		234	246	517	260		7.45194e-05	0	0	0	0	0	0.0159763	0.00892885	0.0109018	0.025589	0.0044086	0.066384	0	0	0	0.0202335	0.0137885	0.0419966	0.0211097	0.0374058	0.0139587	0.00682269	0.00242893	0.00213752	0	0.00853643	0.0207282
tr|Q65NM7|Q65NM7_BACLD	Q65NM7	Cephalosporin C deacetylase, Carbohydrate Esterase Family 7	0.00576666	0.0128353	0.00496605	0.00623677	0.00440099	0.00107925		0.00368552	0.00487516		648	584	735	565	691	638		518	336		0.00704856	0.00756225	0.00268919	0.0155725	0.0112612	0.0116721	0.00912696	0.00087221	0.00489899	0.0013992	0.00662146	0.0106896	0.00229835	0.00873932	0.00216528	0.000829085	0.000874683	0.00153397	0	0	0	0.00296454	0.00606962	0.00202239	0.000561905	0.00546947	0.0085941
tr|Q65MQ9|Q65MQ9_BACLD	Q65MQ9	PRD domain-containing protein			0.00625028					0.00368308					668					519			0	0	0	0	0	0	0.00657481	0.0060489	0.00612713	0	0.000564751	0	0	0.000208639	0	0	0	0.000483838	0	0	0	0.00212894	0.00814226	0.000778047	0	0.00160054	0
tr|Q65IR6|Q65IR6_BACLD	Q65IR6	Glutamate synthase (Large subunit)	0.00982072	0.00550986	0.000406875	0.00043038	0.0206159	0.0207709	0.0098474	0.00367403	0.000728185		523	791	1264	1087	382	254	333	520	551		0.00953852	0.0130192	0.00690447	0.00673089	0.00578653	0.00401217	0.000641035	0.000185115	0.000394476	0.000500042	0.000130917	0.00066018	0.0150954	0.0404246	0.00632771	0.0193369	0.0268284	0.0161475	0.00820903	0.00737533	0.0139578	0.00283585	0.00453462	0.00365162	0.000412335	0.000522496	0.00124972
sp|Q65E87|TAGU_BACLD	Q65E87	Polyisoprenyl-teichoic acid--peptidoglycan teichoic acid transferase TagU	0.0235291	0.0231841	0.0191068	0.00938908	0.0116277	0.00638224	0.00391061	0.00366993	0.00278433		334	433	410	502	500	387	441	521	410		0.0219437	0.0222758	0.0263677	0.0398248	0.0142378	0.0154897	0.0119121	0.0160914	0.0293168	0.0074845	0.00916786	0.0115149	0.00537219	0.0291016	0.000409383	0.00568899	0.00451674	0.00894099	0.00181292	0.00161034	0.00830857	0.0103239	0.000685908	0	0	0.00329432	0.00505866
tr|Q65KA9|Q65KA9_BACLD	Q65KA9	3-hydroxyisobutyrate dehydrogenase	0.00515753	0.0129009	0.00570199	0.00545469	0.00982389	0.000206356	0.000944759	0.00357999	0.00064637		675	580	692	588	533	825	650	522	562		0.00323148	0.00704689	0.00519421	0.0140045	0.0160197	0.00867863	0.00491879	0.00595909	0.00622808	0.000148299	0.00768496	0.0085308	0.00500242	0.0177775	0.00669177	0.000161692	0.000299669	0.000157707	0.00121542	0	0.00161886	0.0101675	0	0.000572464	0.00104085	0	0.000898257
tr|Q65M19|Q65M19_BACLD	Q65M19	HAD-superfamily hydrolase YhcW	0.000360542	0.000438543	0.000357232		0.00131727			0.00357956			1292	1387	1288		954			523			0.000156593	0.000571344	0.000353689	0.000344973	0.000632431	0.000338225	0.000325173	0.000746523	0	0	0	0	0.00137106	0.00169554	0.000885221	0	0	0	0	0	0	0.00388855	0.00504532	0.00180481	0	0	0
sp|Q65JN2|CODY_BACLD	Q65JN2	GTP-sensing transcriptional pleiotropic repressor CodY	0.354508	0.193394	0.1194	0.072692	0.225612	0.00014154	0.00392804	0.00357405	0.0024189		36	95	125	165	76	851	440	524	436		0.285772	0.44262	0.335132	0.215802	0.170895	0.193484	0.114247	0.0545463	0.189406	0.0155238	0.101122	0.10143	0.316046	0.275735	0.0850562	0	0.000104617	0.000320003	0.000692636	0	0.0110915	0.00934026	0.00138188	0	0	0.0015131	0.00574361
tr|Q65HV8|Q65HV8_BACLD	Q65HV8	Peptidyl-prolyl cis-trans isomerase	0.0728669	0.131256	0.316259	0.149289	0.209023			0.00356462			154	134	52	107	83			525			0.0485185	0.0716564	0.0984257	0.132715	0.101937	0.159116	0.160237	0.498267	0.290274	0.287487	0.0490182	0.111363	0.158343	0.111698	0.357026	0	0	0	0	0	0	0.00475719	0.00593667	0	0	0	0
tr|Q65F86|Q65F86_BACLD	Q65F86	Conserved protein involved in Fe-S cluster formation YurX	0.21812	0.204309	0.0438369	0.0326479	0.0809056	0.0850225	0.00451064	0.00356327	0.0160708		62	91	260	282	183	120	421	526	204		0.195384	0.277614	0.181362	0.234746	0.248274	0.129906	0.0511797	0.0361089	0.0442221	0.0146926	0.0335527	0.0496982	0.0528348	0.158615	0.0312666	0.0425135	0.0960885	0.116466	0.000716076	0.000145383	0.0126704	0.00101912	0.00520561	0.0044651	0.00929485	0.0241387	0.0147789
tr|Q65LD5|Q65LD5_BACLD	Q65LD5	3-oxoacyl-[acyl-carrier-protein] synthase 3	0.00712335	0.0160307	0.00585234	0.00302127	0.0105388			0.0035464	0.000641593		593	520	684	706	517			527	564		0.00995984	0.00551104	0.00589917	0.0211747	0.0142915	0.0126258	0.00497928	0.00396649	0.00861125	0.00186755	0.00339566	0.0038006	0.0126582	0.0129396	0.00601869	0	0	0.000228557	0.000354211	0	0	0.00540868	0.00233399	0.00289653	0	0.00165312	0.000271663
tr|Q65MY5|Q65MY5_BACLD	Q65MY5	Phage shock protein A homolog	0.0601281	0.159612	0.0113732	0.00165988	0.0614263	0.00852984	0.00991211	0.00352995	0.00144861		176	113	533	859	211	350	331	528	488		0.0270963	0.0610479	0.0922402	0.227709	0.194722	0.0564059	0.00675295	0.014761	0.0126058	0.0016054	0.00125825	0.00211599	0.0864379	0.0649813	0.0328596	0.0026474	0.0127387	0.0102035	0.0237715	0.000681214	0.00528359	0.00616497	0.00152946	0.00289542	0.00397675	0	0.000369071
sp|Q65N62|CSHA_BACLD	Q65N62	DEAD-box ATP-dependent RNA helicase CshA	0.0625955	0.0400636	0.0536994	0.0155061	0.0882968	0.00115446		0.00351795			170	314	223	414	169	630		529			0.04184	0.082727	0.0632195	0.0500324	0.0423712	0.0277871	0.0725853	0.0485688	0.0399441	0.00563145	0.0187778	0.0221091	0.0417676	0.191044	0.0320789	0.0033986	0	6.47922e-05	0	0	0	0.00114882	0.00349204	0.00591299	0	0	0.000895976
sp|Q65I63|SYN_BACLD	Q65I63	Asparagine--tRNA ligase	0.00902706	0.0118285	0.0117953	0.00160303	0.0297563	0.000555831	0.000181884	0.00349327	0.00102576		539	602	523	867	312	726	815	530	516		0.00460949	0.0140291	0.00844255	0.0151141	0.0134643	0.00690707	0.0228433	0.00475996	0.0077828	0.000620253	0.00046734	0.00372148	0.0102251	0.0691832	0.00986062	0.000104946	0.000896521	0.000666026	0.000151091	0	0.00039456	0.0025197	0.00483863	0.00312149	0	0.00224718	0.000830087
sp|Q65K35|Y5149_BACLD	Q65K35	UPF0637 protein BLi01683/BL05149	0.00665987	0.0235023	0.00202987	0.00180809	0.00393876	0.0103483	0.0256829	0.00347392	0.0157601		607	429	939	840	709	326	242	532	206		0.00536954	0.0088021	0.00580798	0.0311438	0.0313039	0.00805932	0.00312952	0.00158883	0.00137127	0.000352443	0.00242648	0.00264536	0.0016352	0.00686114	0.00331995	0.00845429	0.00640791	0.0161826	0.0538952	0.00438683	0.0187666	0.00590444	0.00226901	0.00224831	0.0002449	0.0195786	0.0274567
tr|Q65D24|Q65D24_BACLD	Q65D24	Pyrimidine-nucleoside phosphorylase	0.0236782	0.026343	0.00887592	0.00923791	0.00866168		0.000667205	0.00344235	0.00205003		332	405	588	508	561		700	533	455		0.011585	0.0358413	0.0236081	0.0286073	0.0335773	0.0168443	0.0105586	0.00611883	0.00995036	0.00346265	0.0102195	0.0140316	0.00446323	0.0188929	0.00262887	0	0.000174544	0	0.00046708	0	0.00153453	0.00286565	0.003974	0.00348741	0.000179766	0.00298608	0.00298426
sp|Q65L57|CYSI_BACLD	Q65L57	Sulfite reductase [NADPH] hemoprotein beta-component	0.00986998	0.00994102	0.00236473	0.00209235	0.0217597	0.137367	0.115981	0.00341722	0.00458413		521	641	908	793	376	90	100	534	349		0.0094334	0.0111818	0.00899478	0.00931054	0.00595234	0.0145602	0.00419546	0.00182619	0.00107255	0.00137806	0.00221316	0.00268582	0.0119964	0.0476051	0.00567746	0.174186	0.118426	0.119487	0.0605484	0.173686	0.113707	0.00354325	0.00355836	0.00315005	0.00177682	0.00430669	0.00766889
sp|Q65DX8|MURA1_BACLD	Q65DX8	UDP-N-acetylglucosamine 1-carboxyvinyltransferase 1	0.000375854	0.000183567	0.000980389		0.00339725	0.00100789	0.00043201	0.00339268	0.00234948		1284	1490	1102		748	646	750	535	440		6.4633e-05	0.000954531	0.000108399	0.000198806	0.000351895	0	0.00196093	0.000912355	6.78866e-05	0	0	0	0.00149061	0.00706341	0.00163772	0.000696397	0.00117017	0.00115712	0.000388154	0	0.000907876	0.00331197	0.00459799	0.00226808	0.00132916	0.000344592	0.0053747
tr|Q65PF6|Q65PF6_BACLD	Q65PF6	YabS	0.00141709	0.00332541	0.00865496	0.0019114	0.00395359	0.00028503		0.00338028	0.00578017		1011	925	590	819	708	801		536	315		5.23271e-05	0.00419894	0	0.0042075	0.00067714	0.0050916	0.00241162	0.0107173	0.012836	0.000835668	0.00130401	0.00359451	0.00749742	0.00436335	0	0.00039481	0	0.00046028	0	0	0	0.00340297	0.0039699	0.00276796	0.00111322	0.00817562	0.00805167
tr|Q65HK4|Q65HK4_BACLD	Q65HK4	Phosphate butyryltransferase		0.00365434	0.00113508	0.00186587		0.017629	0.112157	0.00337274	0.0224031			892	1065	829		273	102	537	173		0	0	0	0.00175671	0.00530908	0.00389723	0.00258003	0	0.000825203	0	0.000481844	0.00511578	0.000298253	0	0	0.0108962	0.0224278	0.0195631	0.0658466	0.0769411	0.193683	0.0021525	0.00492396	0.00304178	0.0391452	0.0086018	0.0194622
sp|Q65PF0|HSLO_BACLD	Q65PF0	33 kDa chaperonin	0.0258123	0.0286151	0.00791214	0.00334643	0.0189781	8.207e-05	0.00030681	0.00334148			312	392	617	684	392	880	782	538			0.0381215	0.0218526	0.0174628	0.0261543	0.0265554	0.0331357	0.0042769	0.00868975	0.0107698	0.000361229	0.00777883	0.00189922	0.0262817	0.0172267	0.0134258	0.000165914	0	8.02961e-05	0.000741354	0	0.000179075	0.00157428	0.0032719	0.00517827	0	0	0
tr|Q62Z28|Q62Z28_BACLD	Q62Z28	YcgP	0.000156308	0.00144933	0.000513934			0.00135337	0.00116312	0.00331371	0.00244918		1409	1137	1237			601	626	539	433		0	0.000298746	0.000170177	0.000974846	0.00218428	0.00118887	0.00087912	0.000553399	0.000109282	0.000231065	0	0	0	0.000571168	0	0.00188718	0.000619031	0.00155391	0.000922646	0.00101457	0.00155215	0.00192742	0.00485893	0.00315477	0	0.00423007	0.00311747
tr|Q65F26|Q65F26_BACLD	Q65F26	Glycoside Hydrolase Family 28						0.0038962	0.0471178	0.00331356	0.00292326							448	175	540	401		0	0	0	0	0	0	0	0	0	0	0	0	0	0	0	0.00558249	0.00360607	0.00250004	0.0212261	0.0809011	0.0392263	0.00295958	0.00356573	0.00341537	0	0.00467319	0.00409658
tr|Q65EV9|Q65EV9_BACLD	Q65EV9	Uncharacterized protein	0.00229879	0.00956835	0.020142	0.0126444	0.00848794			0.00329181			889	648	397	440	567			541			0.000689046	0.00324573	0.0029616	0.0144175	0.0102214	0.00406607	0.0209558	0.0104662	0.0290041	0.00679833	0.00501079	0.0261239	0.0121546	0.00545817	0.00785106	0	0	0	0	0	0	0.00111932	0.00567034	0.00308576	0	0	0.002057
tr|Q62UA2|Q62UA2_BACLD	Q62UA2	Penicillin-binding protein (D-alanyl-D-alanine carboxypeptidase)			6.25427e-05					0.00328486	0.000663003				1405					542	558		0	0	0	0	0	0	7.79391e-05	0.000109689	0	0	0	0.000184852	0	0	0	0	0	0	0	0	0	0.00330999	0.00363941	0.00290516	0.000674122	0.00101374	0.000301144
sp|Q65MR2|DNLJ_BACLD	Q65MR2	DNA ligase	0.00132662	0.000580066	0.000153606		0.000389916	0.0191926	0.0348565	0.00327202	0.00358029		1026	1334	1366		1138	263	204	543	376		0.000760962	0.00218277	0.00103613	0.000572325	0.000989799	0.000178074	0.00024885	0.000114368	9.75984e-05	0	0	0.000454424	0.000172401	0.000997347	0	0.0245852	0.0187749	0.0142177	0.0615593	0.0144861	0.028524	0.00182117	0.00474337	0.00325153	0.00322854	0.00353741	0.00397492
tr|Q65LF1|Q65LF1_BACLD	Q65LF1	N-6 Adenine-specific DNA methylase YitW	0.130722	0.0424078	0.0143488	0.0240513	0.034824	0.0608622	0.0261012	0.0032459	0.0108416		104	307	477	338	284	153	240	545	250		0.122162	0.15016	0.119845	0.0406577	0.0437776	0.0427881	0.0218973	0.0159957	0.00515328	0.0405639	0.019385	0.0122049	0.0422302	0.0185278	0.0437139	0.0520604	0.0629048	0.0676214	0.0365572	0.00237236	0.0393739	0.0006528	0.00748245	0.00160244	0	0.0188965	0.0136283
tr|Q65IT3|Q65IT3_BACLD	Q65IT3	AMP-dependent synthetase and ligase			0.00437612	0.00171867				0.00322917	0.00442443				759	850				546	353		0	0	0.00414491	0	0	0.000195054	0.0069907	0.00277157	0.00336607	0.000545664	0.00175401	0.00285633	0.000119844	0	0	0	0	0	0	0	0	0.00348018	0.00309566	0.00311167	0	0.00433773	0.00893556
tr|Q65IX0|Q65IX0_BACLD	Q65IX0	3-hydroxyisobutyrate dehydrogenase		0.0659502	0.153753	0.0530081			0.0029282	0.00322172	0.000833488			240	109	211			485	547	537		0	0	0	0.0937236	0.0710821	0.0330451	0.182513	0.0887778	0.189968	0.0016253	0.043804	0.113595	0	0	0	0	0	0	0.00872031	0	6.4304e-05	0.00446348	0.00243166	0.00277003	0	0.000389942	0.00211052
tr|Q65ND4|Q65ND4_BACLD	Q65ND4	4-aminobutyrate aminotransferase	0.00138843	0.00373165	0.0523372	0.0309038	0.00234791	0.00267225	0.000145337	0.00320655			1015	887	228	289	828	502	831	548			0.000821699	0.00111844	0.00222515	0.00534217	0.00473235	0.00112044	0.0991859	0.0349032	0.0229224	0.0250238	0.0378068	0.0298808	0.000587484	0.00525255	0.0012037	0.000811928	0.00233581	0.00486901	0	0.000189793	0.000246218	0.00414316	0.00366037	0.00181611	0	0	0.00386088
tr|Q65MD1|Q65MD1_BACLD	Q65MD1	Acetoin dehydrogenase E1 component (TPP-dependent alpha subunit)		0.0224661	0.10158	0.0644248				0.00320451				439	143	186				550			0	0	0	0.0163879	0.0174735	0.0335369	0.0848253	0.130723	0.0891904	0.0384246	0.0939073	0.0609426	0	0	0	0	0	0	0	0	0	0.0010204	0.00506189	0.00353125	0	0	0
tr|Q65ED2|Q65ED2_BACLD	Q65ED2	Isocitrate/isopropylmalate dehydrogenase	0.0760258	0.0980545	0.0116021	0.00181527	0.00279262	0.0283551	0.00164305	0.00319628	0.00363532		149	167	528	839	800	218	567	551	373		0.0566821	0.101987	0.0694081	0.112551	0.111318	0.070295	0.0122049	0.0103035	0.0122979	0.000563808	0.0033505	0.00153149	0.00399222	0.00438563	0	0.0301448	0.0269121	0.0280085	0.00106013	0.00010858	0.00376044	0.003994	0.00288119	0.00271364	0.00208553	0.00682812	0.0019923
tr|Q65K76|Q65K76_BACLD	Q65K76	Molybdopterin molybdenumtransferase	0.00196881	0.00318239	0.000157279			0.0232938	0.000906895	0.00310636			927	936	1362			248	654	552			0.00120005	0.00260717	0.00209921	0.00223873	0.00542795	0.00188051	0.000235174	0.000236663	0	0	0	0	0	0.0017319	0	0.0120422	0.0242321	0.033607	0.0014244	0	0.00129628	0.00234472	0.0040503	0.00292406	0	0	0
tr|Q65EZ3|Q65EZ3_BACLD	Q65EZ3	Manganese ABC transporter (ATP-binding protein)	0.314576	0.528211	0.0716403	0.0832733	0.152487	0.00794128	0.0401519	0.0031006	0.000344916		40	35	185	151	113	355	191	553	603		0.237791	0.351452	0.354486	0.606834	0.51183	0.465968	0.0657508	0.068238	0.080932	0.0897718	0.0930025	0.0670456	0.123388	0.205947	0.128124	0.00712354	0.00766564	0.00903466	0.043866	0.02534	0.0512496	0.00271137	0.00290633	0.0036841	0.000691398	0	0.000343351
tr|Q65JM0|Q65JM0_BACLD	Q65JM0	Flagellar hook protein	0.4648	0.169176	0.166664	0.292594	0.418904	0.00385933	0.00183284	0.00304988			30	107	106	58	35	450	549	555			0.522228	0.396846	0.475326	0.168185	0.153309	0.186034	0.110986	0.197693	0.191312	0.400583	0.245037	0.232162	0.478624	0.290854	0.487234	0.0020895	0.000509238	0.00897925	0.00332229	0.00115966	0.00101657	0.00220257	0.00167861	0.00526846	0	0	0
tr|Q62NU6|Q62NU6_BACLD	Q62NU6	Lantibiotic modifying enzyme	0.00355444	0.0166777	0.000129176		0.00779943	0.00911161	0.0150671	0.00304266			781	509	1383		584	341	288	556			0.00207974	0.00619165	0.00239193	0.022433	0.0218848	0.0057152	0.000162727	7.80531e-05	0.000146749	0	0	0.000159231	0.0023406	0.0185208	0.00253691	0.00505654	0.0078712	0.0144071	0.0155552	0.000493236	0.029153	0.00262605	0.00381657	0.00268537	0.0020749	0	0
tr|Q65LY4|Q65LY4_BACLD	Q65LY4	1-acyl-sn-glycerol-3-phosphate acyltransferase	0.00881071	0.0234024	0.00726827	0.00254428	0.00447815		0.000451839	0.00303657			545	432	634	745	686		740	557			0.00906297	0.00776348	0.00960567	0.0198227	0.0184513	0.0319331	0.00712247	0.00691187	0.00777046	0.00132418	0.00224492	0.00406375	0.00169728	0.00820046	0.0035367	0	0	0	0	0.000437738	0.000917777	0.00292666	0.00311691	0.00306613	0	0	0
tr|Q65G06|Q65G06_BACLD	Q65G06	RNA 2',3'-cyclic phosphodiesterase		0.000745085			0.000282437	0.00141743	0.00622376	0.00299484	0.00362388			1286			1164	594	384	558	375		0	0.000304303	0	0.00039616	0.00120072	0.000638377	0	0	0	0	0	0	0.000361514	0.000485798	0	0.00182812	0.00152816	0.000896005	0.0059197	0.00458196	0.00816963	0.00323522	0.00266626	0.00308303	0	0.00846473	0.00240692
tr|Q65DI0|Q65DI0_BACLD	Q65DI0	2-keto-3-deoxygluconate-6-phosphate aldolase			0.00122681	0.000436964		0.0160307	0.00146625	0.00299159					1051	1083		281	593	559			0	0	0	0	0.000149747	0	0.00319562	0.000484803	0	0	0.000348243	0.000962648	0	0	0	0.00365205	0.00198593	0.042454	0	0.000771793	0.00362697	0.00209044	0.00368527	0.00319905	0	0	0.00109799
sp|Q65JF3|CINA_BACLD	Q65JF3	Putative competence-damage inducible protein	0.00101598	0.00147002			0.000493599	0.000395434		0.0029895	0.0022314		1088	1133			1105	768		560	446		0.000585843	0.00127516	0.00118694	0.00192864	0.00170925	0.000772164	0.00080058	0	0	0	0.000152617	0	0.00035027	0.000723818	0.00040671	0.000185829	0.000703429	0.000297046	0.00039378	0	0	0.00246333	0.00309193	0.00341323	0.0054325	0.0012617	0
tr|Q65GE5|Q65GE5_BACLD	Q65GE5	Probable transcriptional regulator YsiA	0.00137497	0.0183668	0.00325498	0.00330384	0.00308542			0.00297988	0.000504167		1017	481	831	686	780			561	586		0.00157123	0.00164272	0.000910956	0.0151531	0.0200089	0.0199384	0.00950042	0.00026452	0	0	0.00535944	0.00455208	0.00595284	0.00330343	0	0	0	0	0	0	0	0.000631609	0.006956	0.00135202	0	0.000856201	0.000656299
tr|Q65HX4|Q65HX4_BACLD	Q65HX4	D-alanyl-D-alanine carboxypeptidase (Penicillin-binding protein 5*)			0.00307506	0.000779074			0.000269623	0.00297737					846	992			788	562			0	0	0	0	0	0.00155361	0.00524649	0.00234922	0.00162948	0.00059703	0.000397735	0.00134246	0	0	0	0.000126282	0	0	0.000365586	0.000443284	0	0.00190337	0.00452095	0.0025078	0	0	0
tr|Q65IR7|Q65IR7_BACLD	Q65IR7	Glutamate synthase (Small subunit)	0.0105372	0.00339587	0.000256739	0.000596333	0.0154157	0.0332141	0.0101761	0.00296373	0.000353427		499	919	1325	1033	438	201	328	563	602		0.0113031	0.0117173	0.00859113	0.00492413	0.00361963	0.00164385	0.000219762	0.000550454	0	0	0.000349353	0.00143965	0.00548384	0.0363818	0.00438139	0.0326072	0.0291666	0.0378685	0.00227739	0.0149844	0.0132664	0.00320062	0.00334778	0.00234277	4.33088e-05	0.000261171	0.000755802
tr|Q65F09|Q65F09_BACLD	Q65F09	Putative 2,5-diketo-D-gluconic acid reductase YvgN	0.176407	0.483612	0.16854	0.182091	0.186993	0.000548124	0.00503302	0.00296152	0.00101953		80	40	103	94	96	728	406	564	520		0.204048	0.181795	0.143379	0.630907	0.361743	0.458187	0.162595	0.149365	0.193658	0.104374	0.260342	0.181556	0.213103	0.125065	0.22281	0.000759681	0.000258097	0.000626592	0.00343604	0.00201016	0.00965285	0.00445428	0.00177553	0.00265475	0	0.00217646	0.000882134
tr|Q62P56|Q62P56_BACLD	Q62P56	Transcriptional antiterminator		0.00214177				0.00241688	0.00642769	0.0029421	0.0076382			1043				512	380	565	285		0	0	0	0.00304222	0.0033831	0	0	0	0.00111881	0	0	0.00118809	0	0.000930677	0	0.000766653	0.00335918	0.00312482	0.00438066	0.000854321	0.0140481	0	0.00399227	0.00483404	0	0.00627023	0.0166444
tr|Q65GB0|Q65GB0_BACLD	Q65GB0	Phosphodiesterase/alkaline phosphatase D						0.000226035	0.00342886	0.00284537	0.00287861							815	459	566	405		0	0	4.80682e-05	0	0	0	0	0	0	0	0	0	0	0	0	0.000200619	0.000208923	0.000268562	0.000358481	0.00793729	0.0019908	0.00133842	0.00605181	0.00114589	0.00340302	0.000513095	0.00471972
tr|Q65MQ8|Q65MQ8_BACLD	Q65MQ8	Uncharacterized protein		0.000348241	0.0319084	0.00711263				0.00276958				1407	309	545				568			0	0	0	0.00036183	0.000682893	0	0.0301669	0.0275126	0.0380458	0.00664091	0.00810451	0.00659248	0	0	0	0	0	0	0	0	0	0.0067813	0.00152743	0	0	0	0
tr|Q62SU0|Q62SU0_BACLD	Q62SU0	Conserved protein YqgU								0.00276356	0.000269358									569	610		0	0.0144968	0	0	0	0	0	0	0	0	0	0	0	0.000754348	0	0	0	0	0	0	0	0.00202016	0.00507473	0.00119578	0.000361774	0.0004463	0
tr|Q65KB7|Q65KB7_BACLD	Q65KB7	Phosphotransferase system (PTS) glucose-specific enzyme IICBA component	0.00383889	0.0089847	0.0231567	0.0105029	0.000479799		0.00040765	0.0027197			752	667	376	473	1108		756	570			0.00410495	0.0041618	0.00324993	0.0121838	0.00864284	0.00612748	0.0199897	0.0251549	0.0243255	0.0110616	0.0120113	0.00843589	0.000225319	0.00121408	0	0	0.000302676	0	0.000731971	3.43602e-05	0.000456619	0.00270463	0.00194196	0.0035125	0	0	0.000173379
sp|Q65FV8|METK_BACLD	Q65FV8	S-adenosylmethionine synthase	0.0133545	0.0480259	0.0298915	0.0106881	0.0265553			0.00271925			445	289	320	470	334			571			0.0126859	0.0147048	0.0126729	0.0502471	0.0655185	0.0283122	0.0429136	0.0209141	0.0258467	0.00678574	0.0124769	0.0128017	0.0235032	0.0410956	0.0150672	0	0	0	0	0	0	0.000666368	0.00298739	0.00450399	0	0.000759795	0
tr|Q65NL9|Q65NL9_BACLD	Q65NL9	Putative Glycoside Hydrolase Family 1 YckE	0.000152126	0.000216511	9.52643e-05			0.0406112	0.0452862	0.00271556	0.000864029		1413	1474	1396			183	179	572	533		6.44912e-05	0.000237847	0.000154041	0.000260827	0.000215452	0.000173255	0.000111433	0.000129493	4.48668e-05	0	0	0	0	0	0	0.0369922	0.0479083	0.0369332	0.0372428	0.0500137	0.048602	0.00525525	0.00189345	0.000997984	0	0.00155758	0.0010345
tr|Q65P55|Q65P55_BACLD	Q65P55	Probable transcriptional regulator YbbH	0.00266802	0.00355472	0.0020509		0.00484972		0.00171546	0.00267743			851	905	938		672		561	573			0.00110836	0.000536772	0.00635893	0.00456273	0.00357548	0.00252595	0.00494115	0	0.00121156	0	0	0	0	0.0101434	0.0044058	0	0	0.000908846	0.00123798	0.00160734	0.00230106	0.00200229	0.00278232	0.00324769	0	0	0.00162329
tr|Q65IX7|Q65IX7_BACLD	Q65IX7	Putative DNA binding		0.00270617					0.00476509	0.00267023				982					416	574			0	0.000937771	0	0.000910877	0.00542615	0.00178149	0.00256968	0	0	0	0	0	0	0	0.00319674	0	0	0.000956153	0	0.00210592	0.0121893	0.00589655	0.00211414	0	0	0	0
sp|Q65H78|PDRP_BACLD	Q65H78	Putative pyruvate, phosphate dikinase regulatory protein	0.0126536	0.0141063	0.00431629	0.00205407	0.00284333			0.00263836	0.000762845		460	558	762	801	796			575	545		0.0149368	0.0103824	0.0126417	0.0192369	0.0156298	0.00745214	0.00862823	0.00197012	0.00235053	0.000156998	0.00229624	0.00370898	0.00229184	0.00623814	0	0	0	0	0	0	0	0.00145991	0.00438923	0.00206593	0	0.00211121	0.000177326
tr|Q65G55|Q65G55_BACLD	Q65G55	Probable transcriptional regulator YxaD	0.00128463	0.0107342	0.00524619	0.0046333	0.00283616			0.00263037	0.000504764		1034	623	713	623	797			576	585		0.000477593	0.00234598	0.00103033	0.0160796	0.0131584	0.00296451	0.00784221	0	0.00789637	0	0.00612454	0.00777534	0.0045993	0.00390918	0	0	0	0.0010774	0	0	0	0.00324107	0.00428071	0.000369325	0	0.000945535	0.000568758
tr|Q65K23|Q65K23_BACLD	Q65K23	Putative Flavoprotein monooxygenase	0.00168262	0.0144253	0.00219497	8.13675e-05	0.000219708	8.21789e-05	0.00108025	0.00258268			973	550	923	1192	1177	879	635	578			0.00279494	0.000889482	0.00136345	0.0207373	0.0134315	0.00910698	0.00366008	0.00172173	0.00120311	0.000210283	0	3.38195e-05	0.000108559	0.000550563	0	0.000181011	1.41797e-05	5.13464e-05	0.00279079	0	0.000449972	0.00345356	0.00154673	0.00274774	0	0	0
sp|Q65PB7|RL7_BACLD	Q65PB7	50S ribosomal protein L7/L12	0.110985	0.231169	0.18674	0.283757	1.58318			0.00257757			118	80	92	59	4			579			0.0853027	0.122005	0.125648	0.214609	0.228077	0.250821	0.190587	0.17625	0.193384	0.174718	0.338857	0.337695	1.7919	1.25059	1.70706	0	0	0	0	0	0	0.00650894	0	0.00122375	0	0	0
tr|Q65FW2|Q65FW2_BACLD	Q65FW2	Conserved protein YtoA						0.00473092	0.0495589	0.00256399								423	171	580			0	0	0	0	0	0.000470502	0.000306096	0	0	0	0	0	0	0	0	0.00543725	0.00456303	0.00419248	0.0797903	0.0334511	0.0354355	0	0.00168081	0.00601115	0	0	0
sp|Q65MP7|GATB_BACLD	Q65MP7	Aspartyl/glutamyl-tRNA(Asn/Gln) amidotransferase subunit B	0.0244432	0.0303975	0.00622437	0.00178497	0.0250291	0.00592696	0.000336095	0.00252717			326	375	670	843	345	392	772	581			0.0199772	0.0263089	0.0270433	0.0394332	0.0378963	0.013863	0.00888413	0.00560146	0.00418753	0.000424698	0.002291	0.00263922	0.0137557	0.0512493	0.0100825	0.0052316	0.00585136	0.00669794	0.000812259	0	0.000196025	0.00302995	0.00307636	0.0014752	0	5.9386e-05	0
sp|Q65JU4|PYRF_BACLD	Q65JU4	Orotidine 5'-phosphate decarboxylase	0.00388543	0.00945337	0.00262244		0.00347368	0.00192222	0.00206208	0.00251688			749	653	882		741	555	526	582			0.00169838	0.00806065	0.00189725	0.0130531	0.0100698	0.00523724	0.00535555	0.000688358	0.00182342	0	0	0.00034747	0.00374971	0.00500804	0.00166329	0.00150705	0.0012396	0.00302001	0.00443963	0.000147979	0.00159864	0.00272868	0.00244723	0.00237473	0	0	0
tr|Q65GX1|Q65GX1_BACLD	Q65GX1	Cytochrome P450-like enzyme								0.00244179	0.00166725									585	476		0	0	0	0	0	0.000147765	0.000180391	0	0	0	0	0	0	0	0	0	0	7.23609e-05	0	0	0.00195997	0.00320391	0.00412145	0	0	0.00199655	0.0030052
tr|Q65FI4|Q65FI4_BACLD	Q65FI4	MrpE	0.00203878	0.00199134	0.00469114	0.00269484		0.000199622		0.00243427			921	1060	748	737		829		586			0.0016857	0.0016188	0.00281184	0.00247846	0.00187676	0.00161879	0.00557954	0.00849388	0	0.00238844	0	0.00569607	0	0.000565127	0	0	0.000514547	8.43201e-05	0	0	0	0.00326269	0	0.00404013	0	0	0
sp|Q65GQ8|APT_BACLD	Q65GQ8	Adenine phosphoribosyltransferase	0.005028	0.0167861	0.0134507	0.0057062	0.0435216	0.000915834	0.000607549	0.00243077			683	508	497	580	248	659	711	587			0.00230817	0.00544318	0.00733267	0.0196782	0.0221465	0.00853371	0.0187966	0.00945899	0.0120967	0.00466019	0.00443219	0.00802621	0.038206	0.0505756	0.0417832	0.000625096	0.00155036	0.000572044	0.000333679	0	0.00148897	0.00364576	0.00251661	0.00112995	0	0	0.000148487
tr|Q65IW9|Q65IW9_BACLD	Q65IW9	Acyl-CoA dehydrogenase		0.0111888	0.0119841	0.00510098			0.000618248	0.00240635				616	517	604			704	588			0	0	0	0.0146211	0.0124331	0.00651228	0.0209497	0.00829512	0.00670746	0.000768561	0.00448197	0.0100524	0	0	0	0	0	0	0.000566347	0.000101297	0.0011871	0.00291444	0.00245788	0.00184674	0	0	0.00542162
tr|Q65MW1|Q65MW1_BACLD	Q65MW1	Beta-phosphoglucomutase and glucose-1-phosphate phosphodismutase			0.00101689	0.00167822				0.00238958	0.02337				1095	854				589	170		0	0	0	0	0	0	0.00269697	0.000353689	0	0.000193487	0.00197642	0.00286474	0	0	0	0	0	0	0	0	0	0.00149388	0.00453959	0.00113526	0	0.0418853	0.0282247
tr|Q65K81|Q65K81_BACLD	Q65K81	Thioredoxin domain protein YkuV	0.00590109	0.00900533	0.0060126	0.00641311	0.0239604	0.0417784	0.15056	0.00238641			642	665	677	560	351	180	82	590			0.00225761	0.00833968	0.00710597	0.0105923	0.0106399	0.00578373	0.00362519	0.00562264	0.00878998	0.0045641	0.00671517	0.00796006	0.0191165	0.02652	0.0262446	0.0265883	0.0502987	0.0484483	0.0835919	0.100783	0.267306	0.00695904	0.000200206	0	0	0	0
sp|Q65LJ9|ADDA_BACLD	Q65LJ9	ATP-dependent helicase/nuclease subunit A	0.0267905	0.00319826	0.00821524	0.00156687	0.0317787	0.00142195	0.000492965	0.0023628	0.000126713		304	934	602	871	305	592	734	591	625		0.0318893	0.0218985	0.0265836	0.00735309	0.00203725	0.000204442	0.000367858	0.00724107	0.0170368	0.00454373	0	0.000156878	0.0774945	0.00547866	0.0123631	0.00169872	0.00150611	0.00106101	0.00102497	2.82078e-05	0.000425712	0.0035265	0.000702435	0.00285948	0	0.000232359	0.000147779
tr|Q65MG6|Q65MG6_BACLD	Q65MG6	NADH-dependent nitro/flavin oxidoreductase	0.00573074	0.0155013	0.0753117	0.0257386	0.118417	0.000664316	0.00264473	0.00235401	0.00116164		650	528	180	322	143	709	502	592	507		0.00415684	0.011502	0.00153333	0.0140613	0.00887358	0.023569	0.0773675	0.0584912	0.0900765	0.00227155	0.0392664	0.035678	0.181743	0.0469729	0.126535	0.000319287	0.000585894	0.00108777	0.00365227	0.00171308	0.00256882	0.00325404	0.00127796	0.00253002	0	0.00181565	0.00166928
tr|Q65K12|Q65K12_BACLD	Q65K12	Cytochrome c oxidase subunit 2	0.00462751	0.0863753	0.0631534	0.0457694	0.00210031		0.00297493	0.00234281			704	195	198	228	860		483	593			0.00266504	0.00557626	0.00564123	0.0633332	0.101571	0.0942217	0.0650065	0.0647226	0.059731	0.0342673	0.0432645	0.0597763	0.0010907	0.00497028	0.00023996	0	0	0	0.000461272	0.00319525	0.00526828	0.00358235	0.00309346	0.000352608	0	0	0
tr|Q65IV1|Q65IV1_BACLD	Q65IV1	DUF1801 domain-containing protein	0.00407634	0.018104	0.00971229	0.00298875	0.00883756	0.00148101	0.0031284	0.00231178	0.000579931		737	483	567	709	556	589	474	594	576		0.00396341	0.00445516	0.00381045	0.0203179	0.0170084	0.0169857	0.0152443	0.00996273	0.00392981	0.00111977	0.00267864	0.00516784	0.00844954	0.0106639	0.00739925	0.000877962	0.000500189	0.00306487	0.00502269	0.000286732	0.00407579	0.00388822	0.00304711	0	0.000133348	0	0.00160644
tr|Q65NG1|Q65NG1_BACLD	Q65NG1	Beta-galactosidase	0.000191568	0.00959945	0.00276034	0.00191025		0.000559642	0.0114783	0.00229121			1388	647	873	820		724	320	595			0.000328033	0.000139727	0.000106945	0.00988642	0.00791987	0.0109921	0.00140635	0.0032325	0.00364218	0.00206391	0.00115039	0.00251645	0	0	0	0.000752826	0.000469249	0.000456849	0.0181138	0.00271471	0.0136064	0.00172629	0.00311028	0.00203708	0	0	7.47396e-05
tr|Q65LL3|Q65LL3_BACLD	Q65LL3	Alpha-D-galactoside galactohydrolase, Glycoside Hydrolase Family 4,MelA		0.000138835	0.000877388			0.000152667	0.00250979	0.00222218	0.00446922			1512	1128			846	508	596	351		0	0	0	0.000252577	0	0.000163928	0.00111766	0.00069007	0.000824435	0.000183218	0	0	0	0	0	0.000244616	0	0.000213384	0.00368926	0.00132164	0.00251847	0.00228716	0.0017402	0.00263917	0.00196883	0	0.0114388
tr|Q65JG8|Q65JG8_BACLD	Q65JG8	Aspartokinase	0.0109266	0.0190225	0.00446718	0.00308028	0.00314601	0.00368623	0.00053835	0.00221229			489	474	758	701	772	456	726	597			0.00778274	0.0102487	0.0147482	0.0279811	0.0203945	0.00869184	0.00629507	0.00239347	0.004713	0.00220947	0.00269174	0.00433963	0.0029614	0.00485911	0.00161752	0.00216239	0.00395443	0.00494187	0.000584799	0.000198901	0.000831349	0.00185813	0.002934	0.00184474	0	0	0
tr|Q65K57|Q65K57_BACLD	Q65K57	Aminopeptidase	0.0355683	0.0560657	0.0230604	0.0388462	0.0694884	0.00350482		0.00217763			256	263	378	254	195	462		598			0.0254903	0.0513402	0.0298743	0.0846152	0.0504798	0.0331022	0.0230861	0.0215104	0.0245848	0.00458057	0.0452944	0.0666637	0.0721696	0.0725598	0.0637359	0.000124593	0.000285336	0.0101045	0	0	0.00272822	0.00276016	0.00291565	0.000857091	0	0.00221494	0
tr|Q65DZ7|Q65DZ7_BACLD	Q65DZ7	Triacetone hydrolase	0.00119855	0.00255566	0.00413661		0.00915598			0.0021697			1055	997	769		550			599			0.00169129	0	0.00190436	0.00318554	0.0039085	0.000572948	0.00780828	0.00295931	0.00164223	0	0	7.62575e-05	0.00365359	0.0210996	0.00271473	0	1.66764e-05	0	0	0	0	0.00347689	0.00207984	0.000952373	0	0	0.000575786
tr|A5A665|A5A665_BACLD	A5A665	Transcription attenuation protein MtrB	0.0247172	0.0352661	0.0340382	0.0596387	0.0616018	0.00297897	0.0292757	0.00215976			319	341	297	199	210	483	222	600			0.0237737	0.0231644	0.0272136	0.024389	0.0329241	0.0484851	0.0224944	0.0464244	0.0331958	0.111162	0.0483139	0.0194401	0.0749382	0.0300687	0.0797985	0.00441634	0.00126102	0.00325954	0.0579181	0.00195935	0.0279496	0.00295054	0.00285182	0.00067692	0	0	0
tr|A5A692|A5A692_BACLD	A5A692	Glycoside Hydrolase Family 1	0.000548177	0.000450945				0.00310104	0.00164074	0.00215252			1228	1381				479	568	601			0.000274571	0.000803988	0.000565972	0.000357079	0.000768554	0.000227202	0	9.31811e-05	0	0	0	0	0	0.000505097	0	0.00215089	0.00333093	0.0038213	0.00156629	0.000410832	0.00294511	0.00223194	0.00251305	0.00171256	0	0	0
tr|Q65IT4|Q65IT4_BACLD	Q65IT4	Carbamoyl-phosphate synthase L chain, ATP binding		0.00080867	0.0110269	0.00151645				0.00212467	0.000516725			1267	544	878				602	583		0	0	0	0.00152524	6.68849e-05	0.000833881	0.0187527	0.00693291	0.00739518	0.000977821	0.000812501	0.00275903	0	0	0	0	0	0	0	0	0	0.00138566	0.0022519	0.00273645	6.04978e-05	0.000604714	0.000884964
tr|Q65NB6|Q65NB6_BACLD	Q65NB6	Transcriptional regulator			0.00155503					0.00209388					996					603			0	0	0	0	9.16384e-05	0	0.00195005	0.0010381	0.00167693	0	0	4.12888e-05	0	0	0	0	0	0	0	0	0	0.00125001	0.00240051	0.00263113	0	0	0.000234771
tr|Q65N54|Q65N54_BACLD	Q65N54	RbsR	0.0117468	0.0188287	0.0100621	0.00996758	0.0147921	0.00154015	0.000697003	0.00209134			475	476	557	492	449	582	694	604			0.00573162	0.0119422	0.0175665	0.0233872	0.021729	0.0113701	0.00657701	0.00670541	0.0169037	0.00204529	0.0142499	0.0136076	0.0170439	0.0130459	0.0142865	0.00080515	0.0020988	0.00171648	0.000822514	0	0.00126849	0.00255985	9.5178e-05	0.003619	0	0	0
tr|Q65HS3|Q65HS3_BACLD	Q65HS3	Aldo/keto reductase YqkF	0.00440232	0.013709	0.00413292	0.00341471	0.00553542	0.00231241	0.00347858	0.00208719	0.00112194		717	567	770	679	640	520	457	605	510		0.00231718	0.00433349	0.00655629	0.0159482	0.0145368	0.0106419	0.00456033	0.00287675	0.00496167	0.000438243	0.00198644	0.00781945	0.00443439	0.00862066	0.00355122	0.000856506	0.00110439	0.00497632	0.000717416	0.00213948	0.00757886	0.00188254	0.00267015	0.00170887	0	0.00284857	0.000517251
tr|Q65DC3|Q65DC3_BACLD	Q65DC3	Lantibiotic modifying enzyme	0.0119327	0.0200331	0.00651911		0.0225202	0.0401817	0.0556517	0.00206357	0.00257323		472	462	661		367	185	164	606	424		0.0211419	0.0111464	0.00350978	0.0249914	0.0226978	0.0124102	4.72251e-05	0.000162133	0.019348	0	0	7.19903e-06	0.00809579	0.0529581	0.00650679	0.0515956	0.0245973	0.0443524	0.0681839	0.011643	0.0871281	0.00053249	0.00473301	0.000925213	0.00598223	0.000367918	0.00136953
sp|Q65G22|MURC_BACLD	Q65G22	UDP-N-acetylmuramate--L-alanine ligase	0.00415844	0.00298015	0.00114689		0.00588512	0.00424514	0.00270874	0.00204276	0.000732813		733	959	1062		626	435	497	607	549		0.0014332	0.00665905	0.00438308	0.0037827	0.00325924	0.0018985	0.00132824	0.00050806	0.00160437	0	0	0.000627806	0.0018725	0.0141948	0.00158806	0.00369833	0.00475709	0.00427999	0.00396292	0	0.00416331	0.00201533	0.00157113	0.00254183	0	0.000520036	0.0016784
tr|Q65KX6|Q65KX6_BACLD	Q65KX6	Lipoprotein	0.0125075	0.00123292	0.00411383	0.0163822	0.00417877	0.00215908	0.0181154	0.00198839			461	1168	772	397	702	536	269	608			0.022171	0.00659061	0.00876075	0	0.000226639	0.00347213	0	0.0114123	0.000929199	0	0.0409526	0.00819399	0.000273211	0.000224055	0.0120391	0.00148447	0.00265721	0.00233556	0.00315718	0.0394412	0.0117479	0.00305781	0.000444059	0.0024633	0	0	0
tr|Q62TW2|Q62TW2_BACLD	Q62TW2	Hypothetical DNA-binding							0.00102957	0.00197782									642	609			0	0	8.44861e-05	0	0.000566048	0	0	0	0	0	0	0	0	0	0.000136142	0.00116681	0	0	0.00201047	0.000791717	0.000286525	0	0.00211062	0.00382285	0	0	0.00197443
tr|Q65IA7|Q65IA7_BACLD	Q65IA7	Glutathione peroxidase	0.00358314	0.00983591	0.00639076	0.00276646	0.00477808	0.00296489	0.00380607	0.00194536	0.00555061		777	643	665	726	675	484	445	610	322		0.00189114	0.00454057	0.00431772	0.00986376	0.0167457	0.00289826	0.00690216	0.00604382	0.0062263	0.00237036	0.00258061	0.00334841	0.00472066	0.00609519	0.00351839	0.00333811	0.00324724	0.00230931	0.00646878	0.00139439	0.00355503	0.00283037	0.00198594	0.00101976	0	0.00713996	0.00951187
tr|Q65J81|Q65J81_BACLD	Q65J81	Uncharacterized protein	0.000176481	0.000267669	0.000130231		0.000707847			0.0019374			1397	1447	1382		1053			611			0.000159009	0.000370435	0	0.000360518	0.00044249	0	0.000316204	0	7.44895e-05	0	0	0	0.00160666	0.000516878	0	0	0	7.39426e-05	0	0	0	0.000343024	0.00524993	0.000219258	0	0	0
tr|Q65LF7|Q65LF7_BACLD	Q65LF7	Intracellular proteinase inhibitor Ipi	0.0277318	0.0794664	0.0479743	0.0974508	0.0162041	0.159903	0.0829259	0.00192928			295	209	238	140	426	84	125	612			0.0193891	0.0250515	0.0387549	0.0523503	0.0596013	0.126448	0.0264735	0.053155	0.0642943	0.134852	0.0692356	0.0882646	0.0164842	0.0110172	0.021111	0.135798	0.196584	0.147328	0.0994723	0.0897084	0.059597	0.0034828	0.00230504	0	0	0	0
tr|Q65K19|Q65K19_BACLD	Q65K19	Uncharacterized protein	0.00037104	0.00128471	0.00231707		0.00070308			0.00192887			1287	1156	912		1055			613			5.50678e-05	0.000427323	0.000630728	0.00152029	0.00170102	0.000632809	0.00140486	0.00476345	0.000782916	0	0	0.0149569	0.000397931	0.00107087	0.000640442	0.000174845	0	0	0	0	0	0	0.00057159	0.00521502	0	0	0
tr|Q62RR8|Q62RR8_BACLD	Q62RR8	Translation initiation factor IF-3	0.0199168	0.0362587	0.0403753	0.0249346	0.0544063	5.60394e-05		0.00192455			356	334	272	331	225	889		614			0.0139323	0.0266508	0.0191673	0.0385386	0.0435238	0.0267138	0.042655	0.0520755	0.0263953	0.0287693	0.0144829	0.0315517	0.0450078	0.0918055	0.0264055	0	3.20382e-05	0.00013608	0.000177644	0	0	0.00114757	0.0035444	0.00108168	0	0	0
tr|Q62SG3|Q62SG3_BACLD	Q62SG3	Sensor histidine kinase			7.24997e-05		6.67269e-05			0.00191702	0.00347112				1402		1212			615	380		0	0	0	0	0	0	9.53111e-05	0.000122188	0	0	0	0	5.18335e-05	0	0.000148347	0	0	0	0	0	0	0.00265713	0.00149893	0.00159499	0.00245418	0.0060584	0.00190079
tr|Q65DT4|Q65DT4_BACLD	Q65DT4	Acyl-CoA dehydrogenase							0.000626879	0.00190021									703	616			0	0	0	0	0	0	0.00019661	0	0	0	0	0	0	0	0	0	0	0	0	0.00109628	0.000784361	0.00117885	0.00294841	0.00157336	0	0	0
tr|Q65IQ9|Q65IQ9_BACLD	Q65IQ9	Cytochrome P450						0.001339	0.0139562	0.00188188								602	298	617			0	0	0	0	0	0	0	0	0	0	0	0	0	0	0	0.00247548	0.000881431	0.000660074	0.0120553	0.0111567	0.0186567	0.00127518	0.00351611	0.00085436	0	0	0
tr|Q65HH3|Q65HH3_BACLD	Q65HH3	Peptidase M24B, X-Pro dipeptidase YqhT	0.0313502	0.0914628	0.0538964	0.0511645	0.037691	0.000793023	0.0019743	0.0018769	0.00283554		276	184	222	215	271	688	534	618	408		0.0217964	0.0340923	0.0381619	0.0865216	0.0974217	0.0904451	0.0534994	0.0510033	0.0571866	0.0169515	0.0706582	0.0658839	0.0510395	0.0313331	0.0307005	0.000283791	0.000751395	0.00134388	0.00119352	0.000400036	0.00432933	0.00343024	0.000755452	0.00144502	9.4495e-05	0.00464182	0.00377031
tr|Q65FC2|Q65FC2_BACLD	Q65FC2	Homoserine dehydrogenase	0.0785528	0.0688598	0.0236469	0.00747328	0.0552539			0.00187204			143	233	369	537	222			619			0.0713866	0.100013	0.0642589	0.0773715	0.065952	0.0632559	0.0180926	0.0251622	0.027686	0.00605175	0.00723721	0.00913087	0.0361584	0.108408	0.0211951	0	0	0	0	0	0	0.00150791	0.00198922	0.002119	0	0	0
sp|Q65H59|DEOC1_BACLD	Q65H59	Deoxyribose-phosphate aldolase 1	0.000701878	0.00492334	0.0015386	0.000905233	0.00296504	0.00054316	0.00211906	0.0018692			1175	822	1002	968	790	730	523	620			0.000619841	0.00092575	0.000560041	0.00603196	0.00450421	0.00423384	0.00243327	0.000791311	0.00139123	0.000355715	0.00108812	0.00127187	0.000998882	0.0066292	0.00126704	0.000157602	0.000765361	0.000706516	0.00181672	0.000107208	0.00443326	0.00240747	0.00219234	0.0010078	0	0	0
tr|Q65M52|Q65M52_BACLD	Q65M52	Uncharacterized protein		0.00279873	0.000789031			5.29742e-05		0.00185384	0.000730665			974	1159			890		621	550		0.000234679	0	0	0.0032088	0.0043432	0.000844197	0.00106129	0	0.0013058	0	0	0	0	0	0	4.50503e-05	0	0.000113872	0	0	0	0.00219192	0.00336961	0	0	0.00106226	0.00112973
tr|Q65GV2|Q65GV2_BACLD	Q65GV2	Putative Uroporphyrinogen III synthase YjjA	0.0104573	0.0271044	0.0015977	0.000424789	0.00555599	0.00578193	0.0197886	0.0018421	0.00253487		500	401	991	1089	636	397	263	622	427		0.00434252	0.016341	0.0106885	0.0365607	0.033843	0.0109096	0.00169819	0	0.00309491	0	0.000690121	0.000584248	0.00255358	0.0127438	0.00137057	0.0037213	0.006053	0.0075715	0.0167411	0.00146467	0.0411599	0.00212878	0.00177678	0.00162075	0	0.00209121	0.0055134
tr|Q65G64|Q65G64_BACLD	Q65G64	Putative RNA methylase YtxK	0.000841334	0.00148894	0.001664	0.000470357	0.00219559	0.00192158	0.000510967	0.00182837	0.000773659		1137	1129	985	1072	848	556	730	623	543		0.000252896	0.00121648	0.00105462	0.00123623	0.00261559	0.000614997	0.00256468	0.00161277	0.000814532	0	0.000761792	0.000649279	0.00108669	0.0041114	0.00138867	0.00094814	0.00184161	0.002975	0.000395772	0	0.00113713	0.00240577	0.00113813	0.0019412	0	0.00121098	0.00111
sp|Q65PD4|DISA_BACLD	Q65PD4	DNA integrity scanning protein DisA	0.00693282	0.00994879	0.00546472	0.00719197	0.00214065	0.0066648	0.00367298	0.00178902			599	640	703	542	855	380	451	624			0.00449644	0.0114471	0.00485497	0.0141072	0.0105355	0.00520368	0.00726957	0.00407211	0.00505247	0.00323294	0.0101808	0.00816217	0.00175966	0.0040306	0.000631709	0.00241506	0.00728719	0.0102922	0.00293282	0.00335501	0.00473111	0.0011207	0.0014105	0.00283586	0	0	0.000460187
tr|M1E1H1|M1E1H1_BACLD	M1E1H1	Transcriptional regulator	0.000844922	0.00317689	0.00579868	0.00578468	0.0141477	0.0111841	0.00810703	0.00176593			1135	938	687	574	457	315	354	626			0.000628226	0.00126644	0.000640102	0.00222143	0.00270309	0.00460614	0.00520012	0.00422561	0.0079703	0.00726485	0.00602158	0.00406761	0.0204783	0.0129391	0.00902561	0.0152726	0.0146646	0.00361504	0.0109515	0.00810572	0.0052639	0.00455909	0	0.000738709	0	0	0.00137279
tr|Q65DG7|Q65DG7_BACLD	Q65DG7	Branched-chain-amino-acid aminotransferase	0.0482936	0.0234475	0.00803903	0.000526815	0.059906	0.0076187		0.00176253			206	431	607	1059	214	363		627			0.0340427	0.0604775	0.0503607	0.021278	0.0323447	0.0167197	0.0100291	0.00966211	0.00442592	0	0.000593095	0.000987349	0.0495155	0.0868053	0.0433972	0.00537025	0.0100182	0.00746771	0	0	0.00236673	0.00217356	0.00172459	0.00138944	0	0	0
sp|Q65I51|MGSA_BACLD	Q65I51	Methylglyoxal synthase	0.00568506	0.0309152	0.00903306	0.0101112	0.0350324		0.000506459	0.00175849	0.00578422		652	371	583	483	282		731	628	314		0.00384628	0.00636598	0.00684293	0.0378687	0.0356609	0.0192159	0.00773499	0.00769011	0.0116741	0.00306637	0.0086173	0.01865	0.0465187	0.0318784	0.0267002	0	0	0.000265455	0.000957512	0	0.000561864	0.00188248	0.000995975	0.00239702	0	0.0171618	0.000190815
tr|Q65IF0|Q65IF0_BACLD	Q65IF0	Putative carboxypeptidase	0.00686334	0.0006434	0.0132507	0.00389969	0.0164885	0.0821818	0.00170599	0.0017371	0.000339992		602	1316	502	660	425	123	562	629	604		0.00402398	0.0101587	0.0064074	0.000866806	0.000490375	0.000573019	0.013882	0.0120209	0.0138492	0.0011399	0.00528515	0.00527401	0.0113426	0.0312532	0.0068698	0.051522	0.102794	0.0922289	0.00125029	0.000517226	0.00335045	0.00391516	0.000404147	0.000892001	7.5863e-05	0	0.000944113
tr|Q65GZ2|Q65GZ2_BACLD	Q65GZ2	Putative carbohydrate esterase family 6 protein	0.0126816	0.0203242	0.000659289	0.000496457	0.00504805	0.00902839	0.00309311	0.0017158	0.00242117		458	454	1195	1068	659	343	475	630	435		0.00804304	0.0174009	0.0126009	0.0281302	0.0199664	0.0128761	0.00182189	0.000155981	0	0.000199369	0.00106306	0.000226945	0.0119073	0.00323687	0	0.00569287	0.0117179	0.00967441	0.0046826	0.000120247	0.00447648	0.00103886	0	0.00410855	0	0.00200704	0.00525648
tr|Q65F60|Q65F60_BACLD	Q65F60	Peptidase M, neutral zinc metallopeptidases	0.0129267	0.0574699	0.00956933	0.0114837	0.00247804	0.000528023	0.0041792	0.00169762	0.001527		455	260	569	459	820	735	431	631	483		0.0116109	0.0156059	0.0115633	0.0775722	0.0559615	0.0388759	0.0116991	0.00618906	0.0108198	0.00489151	0.0119963	0.0175633	0.00552449	0.0012048	0.000704835	2.79496e-05	0.000477487	0.00107863	0.00164737	0.000173428	0.0107168	0.00406135	0.000625187	0.000406323	0.000432671	0.00250306	0.00164526
tr|Q65KM6|Q65KM6_BACLD	Q65KM6	Cupin_2 domain-containing protein			0.090154	0.101191		0.0101713	0.0802118	0.00169641	0.00184585				162	136		329	128	632	467		0	0	0	0	0	0	0.0882101	0.0820995	0.100152	0.216641	0.0101387	0.0767929	0	0	0	0.00878233	0.0125098	0.00922172	0.0278061	0.167372	0.0454567	0.00231542	0.00144496	0.00132885	0.000715586	0.00278452	0.00203745
tr|Q65LC1|Q65LC1_BACLD	Q65LC1	Oligopeptide ABC transporter (ATP-binding protein)	0.0144796	0.148337	0.0747186	0.0597656	0.00355774	0.000176155	0.00221052	0.00167758	0.00391426		430	121	181	198	724	837	519	635	367		0.00685041	0.0167633	0.0198251	0.153463	0.161148	0.130399	0.0690812	0.0664027	0.088672	0.0308376	0.0709048	0.0775545	0.00115448	0.00806831	0.00145043	0.000398257	0.000130209	0	0.000403332	0.00216639	0.00406184	0.00135616	0.00181699	0.00185958	0.0029148	0.00181117	0.0070168
tr|Q65IA3|Q65IA3_BACLD	Q65IA3	Uncharacterized protein	0.00476837	0.0167891	0.00858733	0.00508316	0.00327476	0.0022021	0.0132602	0.00167437			697	507	592	607	761	532	304	636			0.000854028	0.012402	0.00104905	0.0111278	0.0133946	0.0258449	0.00764294	0.00130307	0.016816	0.00203627	0.0127061	0.000507133	0.000213844	0.00961045	0	0.00330542	0	0.00330088	0.00654246	0.0182802	0.0149581	0.000585779	0	0.00443735	0	0	0.000451409
sp|Q65JE7|TDH_BACLD	Q65JE7	L-threonine 3-dehydrogenase		0.0173512	0.00254291	0.000370591			0.0015848	0.00167101				493	894	1105			574	637			0	0	0	0.0195454	0.0241921	0.00831597	0.00291973	0.00214175	0.00256725	0	0.000270561	0.000841213	0	0	0	0	0	0	0.00221842	0	0.00253598	0.00170359	0.000937449	0.002372	0	0	0
tr|Q65MY2|Q65MY2_BACLD	Q65MY2	Conserved protein YdjI	0.00196565	0.00638601	0.000254862		0.00783309	0.00300182	0.00200394	0.00167079	0.00271961		928	755	1326		581	481	533	638	413		0.000608995	0.00161397	0.00367399	0.00349207	0.0112219	0.00444408	0.000477853	0.000286732	0	0	0	0	0.00574768	0.0177516	0	0.00171901	0.00201959	0.00526687	0.00339693	0.000419253	0.00219565	0.00110454	0.00190928	0.00199855	0	0.00404764	0.0041112
tr|Q62R70|Q62R70_BACLD	Q62R70	DinB_2 domain-containing protein	0.0159506	0.0475706	0.0438972	0.0122838	0.0180603			0.00165116	0.00747928		413	291	259	447	409			639	286		0.0084531	0.0234051	0.0159936	0.043876	0.0612914	0.0375445	0.0355505	0.0656816	0.0304594	0.00296959	0.00313148	0.0307504	0.0121396	0.0253695	0.0166718	0	0	0	0	0.000267051	0	0.00250186	0.000825409	0.00162621	0	0.0139068	0.00853108
sp|Q65FE6|AMPA_BACLD	Q65FE6	Probable cytosol aminopeptidase	0.00339087	0.00795324	0.00487776	0.00200961	0.00129751	0.000390356	0.00035963	0.0016117	0.0001363		792	696	743	805	956	769	765	642	623		0.00335271	0.00342268	0.00339723	0.00895153	0.00782978	0.00707841	0.00832096	0.00388031	0.00243201	0.000932885	0.00136264	0.00373331	0.000581546	0.0030011	0.000309867	0	0.000527545	0.000643524	0.000335518	0.000157904	0.000585467	0.00125671	0.000842888	0.00273549	3.8441e-05	2.95099e-05	0.000340949
tr|Q65MS5|Q65MS5_BACLD	Q65MS5	Phosphoribosylglycinamide formyltransferase	0.00162312	0.000891001	0.000927345		0.011933	0.00666957		0.00156163			982	1244	1121		494	379		644			0.0017355	0.001741	0.00139285	0.000893583	0.00103185	0.00074757	0.00189079	0.000559464	0.000331779	0	0	0	0.00954064	0.0182667	0.00799174	0.00734042	0.00490564	0.00776266	0	0	0	0.00239239	0.000767256	0.00152524	0	0	0
tr|Q65LR6|Q65LR6_BACLD	Q65LR6	ABM domain-containing protein	0.00136696	0.0035853	0.00093173	0.000630082	0.00154944	0.00124639	0.00116827	0.00155888	0.000854841		1018	898	1118	1026	922	615	625	645	534		0.000735474	0.00194688	0.00141852	0.00172077	0.00523177	0.00380335	0.00197443	0.00031353	0.000507236	0.000390653	0.000382522	0.00111707	0.000602123	0.00404618	0	0.000389426	0.00230628	0.00104346	0.00059115	0	0.00291366	0.00176102	0.00176427	0.00115135	0	0.00143265	0.00113187
tr|Q65LG9|Q65LG9_BACLD	Q65LG9	Siderophore biosynthesis protein						0.00400243	0.00265628	0.00155657	0.0026043							443	500	646	420		0	0	0	0	0	0	0	0	0	0	0	0	0	0	0	0.000896358	0.00268729	0.00842366	0.00245223	0.00324607	0.00227054	0.0022234	0.00147785	0.000968462	0.00115241	0.00481955	0.00184094
tr|Q65GI6|Q65GI6_BACLD	Q65GI6	Acetolactate synthase (Acetohydroxy-acid synthase) (Small subunit)	0.01974	0.00312721	0.000342873	0.000782083	0.0246816	0.0145588	0.00143938	0.00155523	0.00252673		358	943	1292	991	347	290	600	647	428		0.0102068	0.028454	0.0205591	0.0022922	0.00347919	0.00361024	0	0.000402438	0.000626182	0.000846879	0.000891092	0.000608278	0.0194029	0.0472761	0.0073659	0.01306	0.0191751	0.0114412	0.00108826	0.000995962	0.00223392	0.00195022	0.00184798	0.000867498	0	0.00622072	0.00135948
tr|Q65L09|Q65L09_BACLD	Q65L09	Phage related protein			0.000555734					0.00155424					1222					648			0	0	0	0	0	0	0.000523799	0	0.0011434	0	0	0.00112663	0	0	0.00119296	0	0	0	0	0	0	0.00238053	0.00172496	0.000557216	0	0	0
tr|Q62XT8|Q62XT8_BACLD	Q62XT8	Conserved protein YfjM	0.00859262	0.00532085	0.0193642	0.015791	0.00142431	0.0108946	0.00552328	0.00155236	0.00177913		548	803	406	407	936	321	393	649	471		0.0148747	0.00769533	0.00320784	0.00310802	0.00998629	0.00286824	0.0310182	0.00448401	0.0225905	0.0165745	0.0179424	0.0128562	0.00297412	0	0.00129881	0.000651471	0.0282616	0.00377058	0.0152248	0.000877859	0.000467149	0.000946905	0.00117669	0.00253349	0	0.00340133	0.00193607
sp|Q65PF1|COAX_BACLD	Q65PF1	Type III pantothenate kinase						0.00114368		0.00154955								632		650			0	0	0	0	0	0.000164399	0	0	0	0	0	0	0	0	0	0.00099051	0.000784871	0.00165565	0	0	0	0.00275431	0	0.00189434	0	0	0
tr|Q65EE4|Q65EE4_BACLD	Q65EE4	DUF4097 domain-containing protein	0.0173292	0.108114	0.0145628	0.00407329	0.000939106			0.00154562			387	156	472	650	1006			651			0.0113769	0.0172646	0.0233461	0.10145	0.171532	0.0513586	0.0127748	0.0160537	0.01486	0.00338921	0.00540074	0.00342992	0.00144816	0.00122826	0.000140898	0	0	0	0.00337876	0	0	0.00139815	0.000420409	0.0028183	0	0	0
sp|Q65JU6|PYRK_BACLD	Q65JU6	Dihydroorotate dehydrogenase B (NAD(+)), electron transfer subunit	0.00357768	0.00935028	0.000858843		0.0134524	0.0282739	0.0095943	0.00153924			778	658	1134		471	219	338	652			0.0036561	0.00273402	0.00434291	0.00970831	0.00922197	0.00912054	0.00091743	0.0011328	0.000526301	0	0	0	0.0186069	0.00958294	0.0121674	0.0253063	0.023928	0.0355875	0.013877	0.00478448	0.0101214	0.000477296	0.00217221	0.00196822	0	0	0
tr|Q65M50|Q65M50_BACLD	Q65M50	Amidase_6 domain-containing protein			0.0020947	0.00286006		0.000243346	0.000516328	0.00153911	0.00197486				931	720		811	729	653	460		0	0	0	0	0	0	0.0027373	0.00168647	0.00186032	0.00559598	0.00220238	0.00078182	0	0	0	0.000260449	0.000247644	0.000221945	0.000617373	0.000750843	0.000180768	0.00182331	0.00140259	0.00139144	0.000636568	0.00252001	0.00276801
sp|Q65M53|RS14_BACLD	Q65M53	30S ribosomal protein S14	0.0163855	0.0279511	0.0455905	0.0039326				0.00152655			404	397	248	658				654			0.00556935	0.0338875	0.00969973	0.0330323	0.0432522	0.00756886	0.0741808	0	0.0625908	0.0108209	0	0.000976959	0.000869165	0	0	0	0	0	0	0	0	0.00259283	0.00198681	0	0	0	0
tr|Q65IB5|Q65IB5_BACLD	Q65IB5	Dihydrofolate reductase	0.00479013	0.0135457	0.000607273		0.000710326	0.00199421	0.0003634	0.00151354			696	571	1206		1052	548	764	655			0.000780485	0.00498953	0.00860037	0.00871517	0.0272826	0.00463934	0	0.00125643	0.000565392	0	0	0.000957465	0.000582488	0.00122896	0.000319526	0.00131762	0.00206881	0.0025962	0.000960516	0	0.000129683	0.000270243	0.00316338	0.00110699	0	0	0
sp|Q65JN6|TRMFO_BACLD	Q65JN6	Methylenetetrahydrofolate--tRNA-(uracil-5-)-methyltransferase TrmFO	0.00321631	0.00473847	0.000643082	0.00280962	0.00225127	0.00393543	0.00304758	0.00149521	0.0019299		807	832	1198	722	840	446	478	656	464		0.00160431	0.00563944	0.00240516	0.00381232	0.00861068	0.00179241	0.000888939	0.000672906	0.0003674	0	0.00807075	0.000358121	0.00107989	0.00567393	0	0.00235437	0.00462292	0.00482899	0.00324149	0.00105335	0.0048479	0.00102845	0.00219698	0.00126021	0	0.00387122	0.00191848
tr|Q65GJ6|Q65GJ6_BACLD	Q65GJ6	Lon protease	0.005993	0.0058768	0.00287763	0.000144979	0.00990126		3.74366e-05	0.00147376	0.000501067		636	774	862	1182	532		856	657	587		0.0032027	0.0112107	0.00356558	0.0070905	0.00844846	0.00209143	0.00691838	0.00130446	0.000410043	0.000110279	0	0.000324657	0.00312601	0.0251926	0.0013852	0	0	0	0	8.04164e-05	3.18936e-05	0.000880771	0.00169841	0.00184209	0	5.13784e-05	0.00145182
tr|Q65E53|Q65E53_BACLD	Q65E53	Ribose ABC transporter (Ribose-binding protein)	0.000466712		0.0336907	0.0247475		0.00101838	0.00441516	0.00147084			1251		299	334		645	425	658			0	0.00119554	0.000204596	0	0.000372651	0	0.0242258	0.0357418	0.0411045	0.00996743	0.0307137	0.0335614	0	0	0	0.00198044	0.000340651	0.000734061	0.00174018	0.00379106	0.00771424	0.00216423	0.00125075	0.000997541	0	0	0
sp|Q65FR5|PCP_BACLD	Q65FR5	Pyrrolidone-carboxylate peptidase		0.0044321	0.00793213	0.00279674				0.00147028	0.00138707			846	616	724				659	494		0.000122525	0	0	0.00545151	0.00535183	0.00249297	0.00808399	0.00615322	0.00955918	0	0.00775448	0.000635741	0	0	0	0	0	0	0	0	0.00219584	0.000634698	0	0.00377613	0	0.00292749	0.00123371
tr|Q65FC1|Q65FC1_BACLD	Q65FC1	D-isomer specific 2-hydroxyacid dehydrogenase, NAD binding domain,D-isomer specific 2-hydroxyacid dehydrogenase, NAD binding domain		0.000107872				0.0177	0.0265717	0.00146495	0.000585385			1525				272	237	660	575		0	0	0.000110092	0.000105867	0.000217749	0	0.000153083	0	0	0	0	0	0	0	0	0.0137029	0.00684127	0.0325559	0.0119162	0.0273118	0.0404871	0.00255229	0.000251914	0.00159063	0	0.000930889	0.000825265
tr|Q65LA5|Q65LA5_BACLD	Q65LA5	Conserved protein YjbK	0.000743754	0.000386765			0.000591865	0.00374097		0.00143005			1162	1397			1077	455		661			0.000512717	0.00104216	0.000676386	0.000703921	0.000456374	0	0.00061193	0	0	0	0	0	0.000816478	0	0.000959116	0.000919983	0.00220763	0.00809528	0	0	0	0.0008331	0.00345704	0	0	0	0
tr|Q65KZ7|Q65KZ7_BACLD	Q65KZ7	Putative gamma glutamyl tranferase YkaA	0.00235314	0.00714184	0.00379079	0.00468769	0.012745			0.00140796			883	724	794	616	484			662			0.00278551	0.00230336	0.00197055	0.00454822	0.0121866	0.00469074	0.00414601	0.00593516	0.00129121	0.00194928	0.00669791	0.00541587	0.012486	0.0156291	0.01012	0	0	0	0	0	0	0.000649055	0.000375999	0.00319883	0.000618862	0	0
tr|Q65MP2|Q65MP2_BACLD	Q65MP2	Swarming and motility protein SwrC	0.0025313	0.00219591	0.00983556	0.00228708	0.00132948	0.00152244	4.96378e-05	0.00137874			863	1034	564	771	951	584	852	663			0.00132699	0.00237546	0.00389143	0.00108167	0.00258202	0.00292403	0.00614946	0.00908424	0.014273	0.00350269	0.00153104	0.00182749	0.000384243	0.00285158	0.000752615	0	0.00248507	0.00208224	5.20677e-05	0	9.68458e-05	3.88296e-05	0.00409739	0	0	0	0
sp|Q65JN3|CLPY_BACLD	Q65JN3	ATP-dependent protease ATPase subunit ClpY	0.0299979	0.0275586	0.0260824	0.00595137	0.0155651	0.00397121		0.00137665			283	399	349	572	436	444		664			0.0162713	0.0410447	0.0326778	0.0338274	0.032109	0.0167394	0.0434195	0.020386	0.0144417	0.00254311	0.00666493	0.00864606	0.00853936	0.0325893	0.00556646	0.00383927	0.00470897	0.00336539	0	0	0.00059184	0.00210476	0.0010709	0.000954292	0	0.000143505	0
tr|Q65PH4|Q65PH4_BACLD	Q65PH4	Transcriptional regulator	0.0100941	0.0184128	0.0033962	0.00134452	0.0107632			0.00136563			513	479	821	900	512			665			0.00871256	0.0140207	0.00754916	0.0140953	0.0269889	0.0141543	0.00350491	0.00326631	0.00341737	0	0.00235589	0.00167767	0.00746828	0.0185607	0.00626069	0	0	0	0	0	0	0.00128165	0.00184574	0.000969495	0	0	0
sp|Q65GJ3|TIG_BACLD	Q65GJ3	Trigger factor	0.183007	0.0694234	0.038956	0.0402976	0.225582			0.00135629			78	231	276	242	77			666			0.175569	0.211933	0.161518	0.0646253	0.0979012	0.0457437	0.0531303	0.0318709	0.0318667	0.0205	0.0466878	0.0537051	0.140871	0.375691	0.160184	0	0	0	0	0	0	0.00345554	0.00034039	0.000272958	0	0	0
tr|Q62TK1|Q62TK1_BACLD	Q62TK1	Putative carbohydrate esterase Family 14	0.00202608	0.00358836	0.000798881		0.000983818	0.0023486	0.0144687	0.00135549			923	897	1156		998	518	293	667			0.00313295	0.00262255	0.000322729	0.00384969	0.0045146	0.0024008	0.00190263	0.000494016	0	0.000232255	0	0	0.000471896	0.00247956	0	0.00367625	0.00212245	0.0012471	0.0220055	0.00637177	0.0150289	0.000842529	0.00108938	0.00213457	0	0	0
tr|Q65FG3|Q65FG3_BACLD	Q65FG3	Esterase/lipase/thioesterase						0.00389715		0.00135113								447		668			0	0	0	0	0	0	0	0	0	0	0	0	0	0	0	0.00104996	0.00390134	0.00674016	0	0	0	0.00113637	0.00176182	0.00115519	0	0	0
tr|Q65LI6|Q65LI6_BACLD	Q65LI6	Fumarylacetoacetate (FAA) hydrolase YisK	0.00229026	0.00673101	0.00228149	0.00530422	0.00282773			0.00134788			893	737	915	591	798			669			0.00245392	0.00176007	0.00265679	0.00499629	0.0116747	0.003522	0.00233833	0.00297802	0.00152811	0.000423234	0.00480241	0.010687	0.00156581	0.0060159	0.000901488	0	0	0	0	0	0	0.00335533	0.000688311	0	0	0	0
sp|Q65JJ1|SYP_BACLD	Q65JJ1	Proline--tRNA ligase	0.015184	0.045763	0.00923816	0.00366045	0.0132687	0.000310619	0.000812587	0.00133991			424	296	578	669	477	796	673	670			0.0112334	0.0194358	0.0148828	0.0501477	0.0524935	0.0346478	0.0088815	0.00940342	0.00942956	0.00221078	0.00428407	0.00448649	0.00659046	0.0287623	0.00445325	0.000197293	0.000285441	0.000449124	0.000426632	1.83352e-05	0.00199279	0.000840394	0.00152797	0.00165137	0	0	0
sp|Q65H75|SYGA_BACLD	Q65H75	Glycine--tRNA ligase alpha subunit	0.00559458	0.00495824	0.00529328	0.000907047	0.0083447	0.000431372		0.00131849			655	820	712	965	572	758		671			0.00421403	0.0057813	0.00678841	0.00764113	0.00317394	0.00405964	0.00820857	0.00312891	0.00454237	0	0.00260034	0.000120798	0.00909367	0.0110674	0.00487307	0.000432223	0.000203402	0.000658491	0	0	0.000339777	0.00193041	0.00157676	0.000448296	0	0	0
tr|Q65CP2|Q65CP2_BACLD	Q65CP2	Ribosome-binding ATPase YchF	0.0269989	0.00932677	0.00515104	0.00163044	0.0290976	0.000635223		0.00130744			301	659	720	863	316	712		672			0.0140537	0.0444931	0.0224498	0.013785	0.011072	0.00312324	0.00697317	0.00335191	0.00512805	0.00109751	0.000641708	0.0031521	0.0135494	0.0615561	0.0121874	0.000284721	0.00152505	9.59026e-05	0.000219916	0	0	0.00111636	0.00255	0.000255969	0	0	0
tr|Q65LV4|Q65LV4_BACLD	Q65LV4	Multiple sugar-binding transport ATP-binding protein	0.00269037	0.0168462	0.0901126	0.0938191				0.00128628			847	506	163	142				673			0.000821616	0.0026869	0.00456259	0.0144098	0.0146843	0.0214444	0.109636	0.072801	0.0879011	0.110936	0.0966046	0.073917	0.000340016	0	0	0	0	0	0	0	0	0.000435474	0.00265359	0.00076978	0	0	0
tr|Q65HM4|Q65HM4_BACLD	Q65HM4	Glucose 1-dehydrogenase			0.00456879	0.00272171				0.00127262					754	733				674			0	0	0	0	0	0	0.0133735	0.000332826	0	0	0.00187901	0.00628614	0	0	0	0	0	0	0	0	0	0.00130659	0.00175573	0.000755536	0	0	0
tr|Q65EW7|Q65EW7_BACLD	Q65EW7	Putative oxidoreductase	0.0012801	0.00290009	0.000632896					0.00126131	0.00122126		1035	967	1201					675	503		0.00135507	0.0012082	0.00127702	0.00284045	0.00307026	0.00278956	0.000827967	0.000505289	0.000565433	0	0	0.000449002	0	0.00152143	0	0	0	0	0	0	0	0.000662754	0.00185013	0.00127106	0.000502433	0.00170394	0.00145741
sp|Q65J36|Y2936_BACLD	Q65J36	UPF0154 protein BLi02038/BL02936	0.00805124	0.017181	0.0134086	0.00780352	0.0189309	0.00686178	0.0112962	0.00124689			569	498	498	531	394	376	322	676			0.0041815	0.0113935	0.00857869	0.0132576	0.0230634	0.015222	0.0111608	0.0143613	0.0147037	0.00934967	0.00588919	0.00817171	0.00889722	0.0399467	0.00794881	0.0024505	0.00971896	0.00841589	0.0123747	0.00882789	0.012686	0.00207483	0	0.00166584	0	0	0
sp|Q65DX0|ATPF_BACLD	Q65DX0	ATP synthase subunit b	0.169206	0.640671	0.464011	0.341808	0.140914	0.000418344	0.00673894	0.00123297			83	27	31	49	126	760	374	677			0.127831	0.184006	0.19578	0.647386	0.611475	0.66315	0.477274	0.559566	0.355193	0.344023	0.203299	0.478101	0.122958	0.206875	0.0929087	0	0.00069438	0.000560653	0.00645713	0.00267256	0.0110871	0.00199263	0.000630862	0.0010754	0	0	0
tr|Q65MQ6|Q65MQ6_BACLD	Q65MQ6	Zin-ion binding putative hydrolase			0.000510284				0.00121711	0.00122878					1238				618	678			0	0.00150721	0	0.000912606	0	0	0.000597447	0.000763106	0.000170299	0	0	0	0	0	0.00053414	0	0	0	0.000828008	0.00188052	0.000942803	0.00161048	0.00075454	0.00132132	0	0	0
tr|Q65FE1|Q65FE1_BACLD	Q65FE1	FAD-dependent pyridine nucleotide-disulphide oxidoreductase YumB	0.00726604	0.0118174	0.0165338	0.0218717	0.000507729			0.00122836			588	603	444	353	1099			679			0.00595271	0.00694627	0.00889913	0.00977589	0.0117479	0.0139284	0.0158527	0.0169054	0.0168434	0.0236899	0.0227944	0.0191309	7.47339e-05	0.000746311	0.000702142	0	0	0	0	0	0	0.000624612	0.00156115	0.00149934	0	0	0
tr|Q65P15|Q65P15_BACLD	Q65P15	Uncharacterized protein	0.0372012	0.0296424	0.00733401	0.0101585	0.0811481	0.00678157	0.0280151	0.0012146			243	379	632	481	181	378	229	680			0.0393751	0.0230061	0.0492224	0.0365726	0.0223962	0.0299585	0.0198652	0.00158985	0.000546944	0.000590349	0.0132731	0.0166119	0.0766323	0.144289	0.022523	0.00293675	0.00320801	0.0141999	0.0135027	0.0253675	0.045175	0.00191487	8.88491e-05	0.00164008	0	0	0
tr|Q62QT8|Q62QT8_BACLD	Q62QT8	Threonine synthase	0.0462848	0.0196972	0.00140611	0.000125506	0.0304934			0.00120789			211	465	1025	1185	309			682			0.0263404	0.0665788	0.0459352	0.0260827	0.017836	0.0151727	0.000918044	0.00193849	0.00136179	0.000132411	6.5427e-05	0.00017868	0.014052	0.0700354	0.00739263	0	0	6.87913e-05	0	0	0	0.0003234	0.000980608	0.00231967	0	0	0
tr|Q65EA5|Q65EA5_BACLD	Q65EA5	Two-component response regulator	0.0797655	0.0333076	0.0099968	0.00168169	0.0216022	9.14966e-05		0.00120403			142	353	559	852	378	875		683			0.0348173	0.133435	0.0710438	0.0514279	0.0282355	0.0202593	0.0155415	0.00616352	0.00828536	0.000455083	0.00105447	0.00353552	0.0143454	0.0361472	0.0143139	0.000164938	0	0.000109552	0	0	0.000964082	0.00352026	9.18355e-05	0	0	0	0
tr|Q65LS3|Q65LS3_BACLD	Q65LS3	Cell-cycle regulation protein-Hit	0.00823794	0.0170286	0.00523203	0.00556377	0.0336833	0.000437828	0.00203654	0.00119493			561	501	714	584	295	753	530	684			0.00539164	0.00753914	0.011783	0.0225085	0.0207281	0.00784907	0.00241688	0.00492855	0.00835065	0.00269503	0.00522426	0.00877201	0.0429361	0.0235717	0.0345421	0.000387645	0.000925839	0	0	0.00177975	0.00432988	0.00280415	0.000780635	0	0	0	0
tr|Q65E31|Q65E31_BACLD	Q65E31	Transcriptional regulator	0.000511075	0.000245255				0.0100565		0.0011947			1241	1459				330		685			9.76503e-05	0.000972811	0.000462763	0.000380854	0.000354911	0	0	0	0	0	0	0	0	0	0	0.0294787	0	0.00069083	0	0.0038929	0	0.00138954	0.000727701	0.00146686	0.000399256	0	0
tr|Q65E48|Q65E48_BACLD	Q65E48	Transcriptional regulator YwrC	0.000244861	0.00160627		0.000559544			0.00103453	0.0011729			1346	1103		1048			641	687			0.0001151	0.000348089	0.000271396	0.00166883	0.00195906	0.00119091	0	0	0.000385341	0	0.000319806	0.00135883	0	0.000352977	0	0	0	0	0.00025197	0.00161432	0.00123729	0.00132981	0.00169568	0.000493198	0	0	0.00110963
tr|Q65EQ1|Q65EQ1_BACLD	Q65EQ1	Esterase/lipase/thioesterase	0.00407416	0.00937507	0.0014169		0.00484952	0.00839028	0.0128343	0.00116348			738	657	1021		673	351	306	688			0.00491067	0.00267462	0.0046372	0.0143979	0.0103746	0.0033527	0.00137435	0.00198303	0.000893317	0	0	0	0.00471425	0.00796259	0.00187173	0.00445042	0.00969281	0.0110276	0.00993624	0.00241052	0.0261562	0.0026502	0.000356602	0.000483633	0	0	0.000223377
tr|Q65MV5|Q65MV5_BACLD	Q65MV5	YdjN	0.000565138	0.00238606	0.00135574	0.00105266		0.00696049	0.0124922	0.00114433			1221	1011	1038	944		375	309	689			0.000306967	0.000628876	0.000759571	0.00199899	0.00426509	0.0008941	0.00136847	0.000905623	0.00179311	0.000536924	0.000538811	0.00208223	0	0.000670579	0	0.00480054	0.00562356	0.0104574	0.00443106	0.0161313	0.0169142	0.000998583	0.0019997	0.000434723	0	0	0
tr|Q65IW3|Q65IW3_BACLD	Q65IW3	ABC transporter	0.0163445	0.0130579	0.00603698	0.00105327				0.00113606			408	577	676	943				690			0.0174214	0.0176288	0.0139833	0.0174109	0.0153247	0.00643803	0.00713272	0.00236243	0.00861578	0	0.000415891	0.00274391	0	0.000845506	0	0	0	0	0	0	0.000975597	0.00180708	0	0.00160111	0.000497432	0	0
tr|Q65M86|Q65M86_BACLD	Q65M86	Oligopeptide ABC transporter (Binding protein)	0.00919155	0.0165735	0.171124	0.110714		0.00559118	0.000793772	0.001135	0.000132811		534	510	100	128		404	676	691	624		0.0158917	0.00595533	0.00572763	0.0114234	0.0123648	0.0259324	0.235323	0.175945	0.102103	0.0579916	0.102358	0.171791	0	0.00017319	0	0.000716498	0.00420394	0.0118531	0	0.000999207	0.00138211	0.00250232	0.000574075	0.000328607	0	0.000206082	0.000192351
tr|Q65PK5|Q65PK5_BACLD	Q65PK5	Deoxyguanosine kinase	0.000610548	0.00091449	0.000793381		0.00197204	0.00195612		0.00113347			1203	1236	1157		870	551		692			0.000409419	0.000692433	0.000729791	0.00093813	0.00143057	0.000374767	0.00161876	0.000587117	0.000174263	0	0.00044644	0	0.00134883	0.00309318	0.00147411	0.00245279	0.0010428	0.00237279	0.000426039	0	0	0.000202811	0.00120597	0.00199161	0	0	0
tr|Q65M04|Q65M04_BACLD	Q65M04	Putative NADPH-dependent FMN reductase YhdA	0.0144758	0.0311275	0.00495979	0.000792464	0.00856671	0.000531991	0.000477422	0.00112792	0.00161398		431	367	736	988	562	734	737	694	479		0.00880851	0.0181286	0.0164904	0.0389442	0.0304829	0.0239556	0.00632795	0.00527081	0.00328062	0.000699944	0	0.00167745	0.00408314	0.0128938	0.00872321	0.000517157	8.98404e-05	0.000988975	0.00064167	0	0.000790597	0.00138934	0.00141676	0.00057766	0	0.00224259	0.00259933
sp|Q65H55|DNAJ_BACLD	Q65H55	Chaperone protein DnaJ	0.00589622	0.00496125	0.00330237	0.00263478	0.00331621		0.000660516	0.00111647			644	819	825	740	758		701	696			0.00350851	0.00553736	0.00864278	0.00571768	0.00507395	0.00409213	0.0030294	0.0029464	0.00393131	0.00256301	0.0026697	0.00267162	0.00229735	0.00688002	0.00077127	0	0	0	0.000755858	0	0.00122569	0.00111643	0.00108664	0.00114633	0	0	0
sp|Q65NB0|PXPA_BACLD	Q65NB0	5-oxoprolinase subunit A		0.00305277						0.0011121				950						697			5.68699e-05	0	0	0.00411487	0.00404414	0.000999294	0	0	0	0	0.000397596	0	0	8.77115e-05	0	0	0	0	0	0	8.26836e-05	0.00123263	0.00174231	0.000361339	0	0	0
tr|Q65F74|Q65F74_BACLD	Q65F74	Uncharacterized protein	0.0034326	0.00509578	0.0388575	0.0411954	0.00833586	0.0144169	0.0440181	0.00110956			787	813	277	241	573	294	183	698			0.00175248	0.00391289	0.00463242	0.00590513	0.00540717	0.00397505	0.0188693	0.0476707	0.0500323	0.0634256	0.0262639	0.0338968	0.00632552	0.00573919	0.0129429	0.00910533	0.0143638	0.0197816	0.0656041	0.0302379	0.0362122	0.0021137	0	0.00121497	0	0.00114737	0
tr|Q65FV9|Q65FV9_BACLD	Q65FV9	Asparagine synthetase	0.00529077	0.0174268	0.00094391	0.000825402	0.00261043	0.000348652	0.000548131	0.00109921			668	490	1113	983	808	782	725	699			0.0060499	0.00604863	0.00377378	0.0199283	0.0207661	0.011586	0.000512534	0.000526225	0.00179297	0.000633912	0.000725155	0.00111714	0.00103333	0.00612216	0.000675795	0.000183257	0	0.000862698	0.000669555	9.23416e-05	0.000882495	0.000444048	0.000468	0.00238558	0	0	8.41212e-05
tr|Q65IF8|Q65IF8_BACLD	Q65IF8	Phospholipase/carboxylesterase family protein	0.000224525	0.0011954			0.000401862	0.000855364		0.00108885	0.00262791		1365	1176			1133	674		700	418		0.000418567	0.000255008	0	0.000785761	0.00185554	0.000944894	0.000826941	0	0	0	0	0.000969309	0.000316466	0.000522277	0.000366843	0.00126514	0.000697989	0.000602961	0	0	9.02078e-05	0.00161193	0.000707115	0.000947502	0	0.00494284	0.00294088
tr|Q62NB3|Q62NB3_BACLD	Q62NB3	Uncharacterized protein	0.0021949	0.0088948	0.000301825		0.000417333	0.0170314	0.0284628	0.00108765	0.0172679		902	670	1309		1129	276	227	701	194		0.00239381	0.00338437	0.000806536	0.0178174	0.00673164	0.00213537	0.000456637	0.000448836	0	0	0	0	0.0004285	0.000823499	0	0.0211162	0.0127442	0.0172337	0.0539443	0.0076748	0.0237693	0.00119873	0.00107036	0.000993851	0.00747837	0.0131023	0.0312231
tr|Q65M29|Q65M29_BACLD	Q65M29	Putative amine dehydrogenase	0.0003274	0.00212622		0.000219599		0.00038748	0.000473074	0.00105013	0.000604262		1305	1045		1159		770	738	702	569		0.000447267	0.000318138	0.000216795	0.00180362	0.00219387	0.00238117	0	0	0	0	0.000222241	0.000436555	0	0	0	7.62121e-05	0.000376194	0.000710034	0.000731334	4.97714e-05	0.000638117	0.000321426	0.000786641	0.00204232	0	0.000676538	0.00113625
tr|Q65GI4|Q65GI4_BACLD	Q65GI4	Branched-chain-amino-acid aminotransferase	0.00552554				0.0429338	0.0864946		0.0010482			657				251	116		703			0.00308473	0.0133418	0.000150094	0	0	0	0	0	0	0	0	0	0.0434568	0.0708445	0.0145001	0.0668241	0.0699976	0.122662	0	0	0	0.000472598	0	0.00267202	0	0	0
tr|Q62PD0|Q62PD0_BACLD	Q62PD0	SpoIIR								0.00103426	0.00243228									704	434		0	0	0	0	0	0	0	0	0	0	0	0	0	0	0	0	0	0	0	0	0	0.00117997	0.000965118	0.000957687	0	0.0036066	0.00369025
tr|Q65EC9|Q65EC9_BACLD	Q65EC9	Cell division ATP-binding protein FtsE	0.0257809	0.0352712	0.0155558	0.00360768	0.0177326		0.0012836	0.00102902			314	340	456	672	413		615	705			0.0402394	0.0205332	0.0165701	0.05141	0.0387394	0.0156642	0.0195163	0.00969316	0.0174579	0.00225132	0.00230934	0.00626238	0.00455805	0.0486397	0	0	0	0.000583596	0.00171015	0.000460414	0.00168023	0.00131486	0.000781753	0.000990456	0	0	0.000389514
tr|Q65F00|Q65F00_BACLD	Q65F00	Thiol-disulfide oxidoreductase	0.0324064	0.0951551	0.0525187	0.0542021	0.0264596	0.0011317	0.00750079	0.00102131			269	172	226	208	337	635	364	706			0.0405669	0.0324075	0.0242449	0.0624804	0.105283	0.117702	0.0608432	0.0746943	0.0220185	0.0491508	0.0496779	0.0637775	0.0183566	0.0446125	0.0164098	0.000898953	0.000862338	0.0016338	0.0129937	0.000556046	0.00895268	0.00214957	0	0.000914363	0	0	0
tr|Q65JJ0|Q65JJ0_BACLD	Q65JJ0	DNA polymerase III PolC-type	5.25983e-05	0.000120339	7.80092e-05		4.94497e-05	0.000420562	0.000216581	0.00100825			1482	1519	1398		1214	759	803	708			1.50378e-05	9.4523e-05	4.8234e-05	0.000144668	0.000188721	2.76283e-05	0	0.000137625	9.64024e-05	0	0	0	3.36892e-05	0.00011466	0	0.000504918	0.000435798	0.00032097	0.00018773	6.54266e-06	0.00045547	0.00296428	3.26995e-05	2.77859e-05	0	0	0
tr|Q65JX3|Q65JX3_BACLD	Q65JX3	Cell division protein FtsZ	0.183553	0.138267	0.0281167	0.0155124	0.149026	0.000180103		0.00100756	9.87191e-05		76	129	336	413	118	835		709	627		0.0863706	0.28929	0.174998	0.169523	0.190772	0.0545069	0.0328907	0.0235909	0.0278684	0.0133493	0.0167941	0.0163937	0.0832538	0.315591	0.048232	0	0.000318395	0.000221916	0	0	0.000974284	0.00154451	0.00147818	0	0	0.000125711	0.000170447
tr|Q65IU0|Q65IU0_BACLD	Q65IU0	Uncharacterized protein			0.0226866	0.0360366				0.000998553					384	263				710			0	0	0	0	0	0	0.0205657	0.0190976	0.0283965	0.0897124	0.0143644	0.00403294	0	0	0	0	0	0	0	0	0	0	0.0015792	0.00141646	0	0	0
tr|Q65DR7|Q65DR7_BACLD	Q65DR7	Metal-dependent phosphohydrolase, HD region	0.000433645	0.000619065	0.000156276			0.00228387	0.00158327	0.00099144	0.000649613		1256	1323	1363			522	575	711	561		0.000353992	6.53211e-05	0.000881623	0.000196965	0.00120026	0.000459972	0	0.000272412	0.000196415	0	0	0	0	0	0	0.0026218	0.0022194	0.00201041	0.00360964	0.000261234	0.000878939	0.000132032	0.00237396	0.000468326	0	0.00138565	0.000563191
tr|Q65EQ2|Q65EQ2_BACLD	Q65EQ2	Ribonuclease R	0.00483147	0.00774598	0.00206823	0.000434744	0.00221505	0.0234954	0.0385242	0.000964415	0.00103983		694	701	934	1085	845	247	198	712	515		0.00264635	0.00842947	0.0034186	0.00952145	0.00791348	0.00580301	0.00379482	0.000921133	0.00148875	0.000106657	0.000152526	0.00104505	0.000801509	0.00579151	5.21124e-05	0.0121011	0.0324802	0.0259048	0.0698408	0.0137479	0.0319838	0.000341973	0.00117578	0.00137549	0.00144641	0.000340045	0.00133304
tr|Q65LE4|Q65LE4_BACLD	Q65LE4	Ornithine carbamoyltransferase	0.0144089	0.0168854	0.000631491	0.00275049	0.0264739	0.00945228	0.00191405	0.000940289			433	505	1203	729	336	340	536	713			0.00956396	0.0176662	0.0159965	0.0176792	0.0224961	0.0104809	0.000345511	0.000973886	0.000575076	0.00222407	0.00319698	0.00283041	0.0323205	0.0355819	0.0115193	0.00434236	0.00770722	0.0163073	0.000972235	0.000354981	0.00441494	0.000247443	0.00141543	0.00115799	0	0	0
tr|Q65EC6|Q65EC6_BACLD	Q65EC6	Peptide chain release factor 2	0.0072372	0.00374455			0.0050913	0.00452955	0.000378977	0.00093283	0.00104295		589	884			658	427	759	714	514		0.00338649	0.0110431	0.00728197	0.00527319	0.00402316	0.0019373	0.00133569	0	0	0.000297371	0	0	0.000518135	0.0147558	0	0.00104632	0.00649631	0.00604603	5.96446e-05	0	0.00107729	0.00105723	0.00107239	0.000668868	0	0.00178362	0.00134523
tr|Q65IU2|Q65IU2_BACLD	Q65IU2	Uncharacterized protein	0.0358895	0.0527291	0.0523721	0.129057	0.295821	0.00152277		0.000927445			251	274	227	117	60	583		715			0.0373527	0.0304801	0.0398358	0.0424209	0.0642899	0.0514764	0.0181294	0.0313138	0.107673	0.0855002	0.155672	0.145999	0.345153	0.239449	0.30286	0	0.00122755	0.00334076	0	0	0.023815	0.00184354	0	0.000938793	0	0	0
tr|Q65FU3|Q65FU3_BACLD	Q65FU3	Putative Carbonic anhydrase	0.00573055	0.0070785	0.00158813		0.00764315	0.00132206	0.0213322	0.000903384			651	726	993		587	608	256	717			0.00167085	0.00725777	0.00826304	0.00551293	0.0112556	0.00446693	0.00300898	0.000900705	0.000854706	0	0	0	0.00826951	0.00696956	0.00769039	0.00167703	0.000967659	0.0013215	0.0240894	0.000626127	0.039281	0.000806784	0.00095439	0.000948978	0	0	0
sp|Q65PG8|PTH_BACLD	Q65PG8	Peptidyl-tRNA hydrolase	0.00105847	0.00301437	0.00138374	0.000370674	0.00176272	0.0022731	0.00325321	0.000895128	0.00273861		1079	954	1032	1104	894	524	470	718	412		0.000666103	0.00108937	0.00141995	0.0031106	0.00348958	0.00244293	0.00166821	0.00162336	0.000859658	0.000337663	0.000234603	0.000539757	0.00080277	0.00269143	0.00179397	0.00216781	0.00269958	0.00195192	0.00446263	0.000941409	0.00435559	0.00121722	0.000869563	0.000598598	0	0.00657038	0.00164545
tr|Q65D93|Q65D93_BACLD	Q65D93	Uncharacterized protein								0.00089506										719			0	0	0	0	0	0	0	0	0	0	0	0	0	0	0	0	0	0	0	0	0	0.000716371	0.000942337	0.00102647	0	0	0
tr|Q62NC5|Q62NC5_BACLD	Q62NC5	ABC transporter	0.0353196	0.145796	0.0320216	0.0179244	0.0140368	0.00138762	0.00935244	0.000890146			259	123	308	383	460	596	341	720			0.0245379	0.0391874	0.0422335	0.127953	0.152243	0.157192	0.0513191	0.0257077	0.019038	0.0190233	0.0188255	0.0159242	0.0125241	0.0185121	0.0110742	0.00132142	0.0011578	0.00168365	0.0129922	0.00395858	0.0111065	0.00230113	0.000369309	0	0	0	0
sp|P35140|KAD_BACLD	P35140	Adenylate kinase	0.0157788	0.0408107	0.0265445	0.0196608	0.104494	0.0311669	0.00672875	0.000882087	0.0037263		417	311	343	371	156	207	375	721	370		0.0148793	0.0175004	0.0149568	0.0361194	0.0501602	0.0361524	0.0192717	0.0416076	0.0187541	0.00649951	0.0217201	0.0307629	0.154308	0.0607146	0.0984589	0.0246712	0.049114	0.0197156	0.0139276	0.000302527	0.00595614	0.00120333	0.00144293	0	0.000155606	0.00634685	0.00467644
tr|Q65MK3|Q65MK3_BACLD	Q65MK3	Putative ATP binding helicase	0.00508289	0.0029806	0.00141921	0.00025717	0.00198506	0.00227204		0.000880864			678	958	1020	1145	867	525		722			0.00589389	0.00526886	0.00408593	0.0033889	0.00334215	0.00221076	0.00195794	0.00123575	0.00106395	0	0.000296147	0.000475362	0.00127103	0.00394947	0.000734686	0.00393996	0.000542348	0.0023338	0.00114796	0	0	0.000240412	0.000644157	0.00175802	0.00106363	0	0
tr|Q65FX3|Q65FX3_BACLD	Q65FX3	Possible acetoin transport system substrate binding protein YtrF	0.339971	0.140777	0.0292834	0.0134403	0.00476752	0.00969533	0.00978066	0.000861596			38	127	323	436	676	337	335	724			0.230933	0.388423	0.400558	0.188662	0.172397	0.0612712	0.0265498	0.0324498	0.0288505	0.0174004	0.010836	0.0120844	0.00633092	0.0031798	0.00479184	0.00452749	0.0161373	0.00842116	0.0141254	0.00287274	0.0123439	0.00152286	0.000938071	0.000123859	0	0	0
tr|Q65GY8|Q65GY8_BACLD	Q65GY8	3-hexulose-6-phosphate synthase HxlA	0.0106905	0.0293858	0.0341453	0.00271702	0.0134404			0.000852186			494	384	296	734	472			725			0.0159668	0.00961638	0.00648838	0.0462734	0.0185334	0.0233505	0.0266462	0.0332986	0.0424912	0	0.00588811	0.00226297	0.0140721	0.00662812	0.0196211	0	0	0	0	0	0	0.000228546	0	0.00232801	0	0	0
tr|Q65NT0|Q65NT0_BACLD	Q65NT0	Glutamyl-tRNA(Gln) amidotransferase (Subunit A)	0.0011645	0.00366436			0.000582403	0.00259407	0.00277524	0.000841256	0.00121023		1060	891			1079	505	495	726	505		0.000445306	0.00211866	0.000929544	0.00675972	0.00370553	0.000527829	0	0	0	0	0	0	0.000517815	0.0012294	0	0.00116592	0.0026512	0.00396511	0.00114488	0.000868575	0.00631225	0.000439416	0.00149251	0.000591838	0	0.000378804	0.00325189
tr|Q65KC3|Q65KC3_BACLD	Q65KC3	Thioredoxin type domain, electron transporter protein			0.000859178					0.000829401					1133					727			0	0	0	0	0	0	0.000522414	0.00113851	0.000916607	0	0	0	0	0	0	0	0	0	0	0	0	0.000870685	0.00161752	0	0	0	0
tr|Q65EG7|Q65EG7_BACLD	Q65EG7	Thioredoxin reductase	0.0765902	0.0507144	0.00531507	0.00529884	0.018137	0.00660746	0.0043462	0.000821845	0.00194744		147	279	709	592	408	382	427	728	461		0.0604448	0.0753797	0.093946	0.0653489	0.0402117	0.0465826	0.00735443	0.00463737	0.0039534	0	0.00577944	0.0101171	0.0242011	0.0106666	0.0195432	0.00376525	0.0110055	0.00505167	0.00921913	0.000928222	0.00289123	0.00152385	0.000367226	0.000574464	0.000143356	0.00410229	0.00159667
tr|A5A657|A5A657_BACLD	A5A657	Malate dehydrogenase (Decarboxylating)								0.000820205	0.00073458									729	548		0.000317116	0	0	0	4.89656e-05	0	0.00072374	0	0	0	0	0.000159594	0	0	0	0	0	0	0	0	0	0.000921837	0.000751061	0.000787715	0	0.00194354	0.000260203
tr|Q65DL0|Q65DL0_BACLD	Q65DL0	UDP-glucose 4-epimerase	0.0607666	0.0474876	0.0152337	0.0166457	0.0347257			0.000813823			172	292	461	395	285			730			0.0988767	0.0399683	0.0434546	0.0618463	0.0325025	0.0481139	0.0206157	0.0146899	0.0103956	0.00284215	0.0391539	0.00794108	0.0525825	0.0142644	0.0373303	0	0	4.89086e-05	0	0	0.0002481	0.000592908	0.000827108	0.00102145	0	0	0
tr|Q65EZ0|Q65EZ0_BACLD	Q65EZ0	Uncharacterized protein		0.00158876	0.0032539			1.61176e-05	0.000560941	0.000806316	0.000193304			1106	833			903	723	732	616		0	0.00403954	0	0.00207016	0.000311082	0.00238503	0.00784203	0.00085332	0.00106635	0	0.000254362	0	0	0	0	2.69953e-05	0	2.13575e-05	0.000592446	0.000259792	0.000830584	0.000945131	0.000477236	0.000996582	0.000191321	0	0.000388592
tr|Q65DD4|Q65DD4_BACLD	Q65DD4	Lantibiotic immunity protein,ABC transporter	0.0310108	0.0700117	0.138607	0.0701979	0.174814	0.000290359	0.00136775	0.000804486			278	226	115	174	102	799	611	733			0.0208153	0.0213559	0.0508613	0.0549981	0.0285431	0.126494	0.111047	0.0890607	0.215713	0.0400422	0.0826881	0.0878633	0.205974	0.22139	0.0970785	0.000145298	0	0.000725778	0.000160247	0.00167097	0.00227204	0.00122255	0.000695559	0.000495353	0	0	0
tr|Q65HT3|Q65HT3_BACLD	Q65HT3	Phosphotransferase system, lactose/cellobiose-specific IIB subunit			0.473956	0.226265				0.000795607					28	73				734			0	0	0	0	0	0	0.23506	0.551093	0.635715	0.528527	0.0972581	0.0530106	0	0	0	0	0	0	0	0	0	0.00163124	0.000755576	0	0	0	0
tr|Q65LQ9|Q65LQ9_BACLD	Q65LQ9	3-oxoacyl-[acyl-carrier-protein] synthase 3	0.00063024	0.00257564	0.00169887	0.000926086			0.00391038	0.00078895			1195	993	981	959			442	735			0.000714367	0.00117635	0	0.00229101	0.00257323	0.00286267	0.00150199	0.00117154	0.00242309	0.00077364	0.000527574	0.00147704	0	0.00178152	0	0	0.00066208	0	0.00227849	0	0.00945265	0.00174485	0.000621998	0	0	0	0.00142343
tr|Q65FC5|Q65FC5_BACLD	Q65FC5	Putative acylaminoacyl-peptidase YuxL	0.00325389	0.0530262	0.00508289	0.00878787	9.56376e-05	8.99577e-05	0.000832234	0.000775741			804	273	724	514	1206	877	670	736			0.00405777	0.0044148	0.0012891	0.0675673	0.0463066	0.0452047	0.00489179	0.00662446	0.00373243	0.00426757	0.0072574	0.0148386	0	0.000121079	0.000165834	7.46668e-05	0	0.000195206	0.000302233	0.000659196	0.00153527	0.000778333	0.000885758	0.000663133	0	0	8.14476e-05
tr|Q65H96|Q65H96_BACLD	Q65H96	GTP cyclohydrolase 1 type 2 homolog	0.00303372	0.00290551	0.000305911		0.00156286			0.000775374			816	965	1303		920			737			0.00108263	0.0055318	0.00248672	0.00375169	0.00402137	0.000943466	0.000307078	0	0.000610655	0	0.000253345	0	0	0.0043257	0.000362866	0	0.000103888	0	0.000320187	0	0	0.000685883	0.00113519	0.000505051	0.000322423	0	0
sp|Q65PH9|RSMA_BACLD	Q65PH9	Ribosomal RNA small subunit methyltransferase A	0.00244612	0.00273239		0.000524462	0.010876			0.000761065	0.00274651		871	979		1062	510			738	411		0.0012152	0.00351423	0.00260894	0.00289591	0.00280936	0.0024919	0.000246825	0	0	0.000860859	0	0.000712526	0.0173583	0.00244471	0.012825	0	0	0	0	0	0	0.000181848	0.000242951	0.0018584	0	0.000790804	0.00744873
tr|Q65DG4|Q65DG4_BACLD	Q65DG4	Phosphotransferase system (PTS) lichenan-specific enzyme IIA component		0.00240484	0.00300095					0.000759687				1010	855					739			0	0	0	0.00054849	0.00491274	0.00175329	0.00262193	0.00424462	0.00213629	0.00176146	0	0	0	0	0	0	0	0	0	0	0	0.000535086	0.000871385	0.00087259	0	0	0
tr|Q65JR2|Q65JR2_BACLD	Q65JR2	L-serine dehydratase		0.0045179			0.000665234	0.00215028	0.00882551	0.000749259				842			1062	537	345	740			0	0	0	0.0041262	0.0028631	0.00656439	0	0	0	0	0	0.000733862	0.000974461	0.00102124	0	0.000712702	0.00151853	0.0042196	0.00805594	0.0026929	0.0157277	0.000252026	0.00120324	0.000792512	0	0	0
sp|Q65M66|AROD_BACLD	Q65M66	3-dehydroquinate dehydratase		0.000866948			0.000848119			0.000739486				1253			1021			741			0	0.000447095	0	0.00111294	0.0011457	0.000342202	0	0	0	0	0	0	0	0.00202555	0.00051881	0	0	0	0	0	0.000462089	0.00160897	0.000609489	0	0	0	0
sp|Q65GY3|FENR1_BACLD	Q65GY3	Ferredoxin--NADP reductase 1	0.0083353	0.00696174	0.00226414	0.00466797	0.0301168			0.000737739			558	729	916	618	310			742			0	0.0247213	0.000284625	0.00272714	0.00186811	0.01629	0.0023215	0.00202699	0.00244394	0.00254242	0	0.0114615	0.0322794	0.0327787	0.0252923	0	0	0	0	0	0	0.00117261	0.000746174	0.000294435	0	0	0
tr|Q65CR7|Q65CR7_BACLD	Q65CR7	Putative two-component response regulator YycF	0.066459	0.0324961	0.00686468	0.000450237	0.0122856	0.0663003	0.0714199	0.000730044	0.0364455		166	359	652	1076	491	142	137	743	133		0.0560189	0.0976906	0.0456674	0.0712151	0.02606	0.000213152	0.0130921	0.00691782	0.000584087	0	0.000547488	0.000803224	0.0345403	0.00124946	0.00106712	0.0376738	0.0567691	0.104458	0.0704026	0.00185817	0.141999	0.0016296	0.000560531	0	0.000798929	0.0501455	0.0583922
tr|Q65H40|Q65H40_BACLD	Q65H40	ComER	0.000624183	0.00194769	0.0317596	0.0150953		0.000916596		0.000729552	0.000181093		1199	1065	310	417		658		744	618		0.00125904	0	0.000613511	0.000171025	0.00172447	0.00394756	0.0547136	0.0155183	0.025047	0.0109856	0.0178761	0.0164244	0	0	0	0.000782648	0.000657634	0.00130951	0	0	0	0.000707337	0.000427243	0.00105408	0	7.20314e-05	0.000471246
tr|Q65FM9|Q65FM9_BACLD	Q65FM9	Alpha-amylase						0.00331653	0.00144097	0.000707897								472	599	745			0	0	0	0	0	0	8.89552e-05	0	0	0	0	0	0	0.000231526	0	0.00286239	0.00337408	0.00371311	0	0.00389774	0.000425165	0.000254694	0.000924154	0.000944845	0	0	0.000661409
tr|Q65HY1|Q65HY1_BACLD	Q65HY1	Two-component response regulator ResD	0.00215805	0.00526378	0.00141662		0.00735931			0.000703308			905	807	1022		596			746			0	0.00545722	0.00101694	0.00521336	0.00960593	0.000972058	0.000326847	0.00106018	0.00286283	0	0	0.0011307	0.00928321	0.0099918	0.00280291	0	0	6.29495e-05	0	0	0	0.000609466	0.000755327	0.00074513	0	0	0
tr|Q65LZ9|Q65LZ9_BACLD	Q65LZ9	Stage V sporulation protein R, spoVR			0.00828364	0.00381464		0.000412757	0.000128894	0.000701217					600	663		763	834	747			0	0	0	0	0	0.000122353	0.0136155	0.00621328	0.00502216	0.00605427	0.00366662	0.00172303	0	0	0	0.000337207	0.000185063	0.000716	0.000112672	0.000104743	0.000169267	0.000762334	0.000635583	0.000705733	0	0	0.00156809
tr|Q65LR3|Q65LR3_BACLD	Q65LR3	Ferrochelatase	0.00903104	0.00641917	0.000584845	0.00192343	0.00331844	0.00388791	0.0406231	0.000689441	0.00577364		538	754	1213	818	757	449	189	749	316		0.0234888	0.00233896	0.00126538	0.00751192	0.00726723	0.00447835	0.000528112	0.00122642	0	0	0.00298228	0.00278802	0.00316917	0.00253134	0.00425481	0.00336843	0.00490852	0.00338679	0.0521863	0.00900576	0.0606773	0.0018922	0.000176124	0	0.000748483	0.00672078	0.00985165
tr|Q65M70|Q65M70_BACLD	Q65M70	Uncharacterized protein	0.00267586	0.00477845	0.00159006	0.0013539	0.00703818	0.0143647	0.00334057	0.000684698			849	828	992	898	603	295	463	750			0.00130772	0.00325918	0.00346068	0.00699408	0.00488118	0.00246009	0.00125477	0.00175249	0.00176293	0	0.00165506	0.00240665	0.0102391	0.00524602	0.00562938	0.00412122	0.0181726	0.0208004	0.00655037	0	0.00347134	0.00143458	0.000619513	0	0	0.000899322	0
tr|Q65EQ8|Q65EQ8_BACLD	Q65EQ8	Uncharacterized protein	0.00104665	0.00859243	0.000864556		0.00253247	0.00185439	0.00202	0.000684328			1082	677	1131		813	562	531	751			0.000502414	0.000337091	0.00230046	0.0134037	0.00779562	0.00457794	0.000818753	0.000706305	0.00106861	0	0.00134527	0	0.00407092	0.00104481	0.00248167	0.00236061	0.00126955	0.001933	0.00190243	0	0.00415757	0.00164149	0.000411491	0	0	0	0
tr|Q65MN3|Q65MN3_BACLD	Q65MN3	Type I restriction enzyme R Protein	0.000180376	0.000162233	1.68477e-05		0.00042114	4.75684e-05	4.45156e-05	0.000680809			1392	1498	1413		1126	892	853	752			0.000121382	0.000269243	0.000150502	0.000345868	6.37326e-05	7.70986e-05	0	2.97962e-05	2.0747e-05	0	0	0	0.000176156	0.00108726	0	3.11402e-05	9.52359e-05	1.63292e-05	7.63182e-05	0	5.72284e-05	0	0.00117951	0.000862922	0	0	0.000229214
tr|Q65JI4|Q65JI4_BACLD	Q65JI4	Transcription termination/antitermination protein NusA	0.0290994	0.026135	0.0152245	0.00464657	0.0705594	0.000159111	0.000237037	0.000679894			290	409	463	621	193	843	797	753			0.0232185	0.0356688	0.0284108	0.0316368	0.028649	0.0181194	0.018033	0.0113621	0.0162783	0.00127846	0.0024513	0.01021	0.0507772	0.133296	0.027605	0.000145976	4.80338e-05	0.000283325	0.000229438	0	0.000481672	0.00049415	0.000537585	0.00100795	0	0	0.000318766
tr|Q65FB7|Q65FB7_BACLD	Q65FB7	Conserved protein YutE	0.00472399	0.0178175	0.000358002		0.0368774	0.00994152	0.00220978	0.00065599			698	486	1287		276	332	520	756			0.00348803	0.00474969	0.00593424	0.0270468	0.0196136	0.00679213	0.00017436	0.00036753	0.000532117	0	0	0.000221352	0.0415343	0.0354406	0.0336572	0.00104438	0.00827737	0.0205028	0.00192147	0	0.00470786	0.00112898	0.00031785	0.000521141	0	0	0
sp|Q65CX4|BGAL2_BACLD	Q65CX4	Beta-galactosidase GanA	0.000141768	0.000320371						0.000655419	0.000954758		1419	1426						757	530		0.000313057	5.93573e-05	5.28891e-05	0.000347438	0.00047709	0.000136585	0	0.00011108	0	0	0.000142778	0	0	0	0	0	0	0	0	0	0	0.000482191	0.000658488	0.000825577	0.00143554	0.000547242	0.000881491
tr|A5A671|A5A671_BACLD	A5A671	Endoglucanase						0.0304972	0.0389711	0.00065033								208	196	758			0	0	0	0	0	0	0	0	0	0	0	0	0	0	0	0.0304279	0.0306495	0.0304141	0.0064668	0.0648967	0.0455497	0.00145995	0.000241439	0.000249607	0	0	0.0015868
tr|Q65I27|Q65I27_BACLD	Q65I27	Methyl-accepting chemotaxis proteins (MCPs) methyltransferase	0.00113064	0.00125222	0.000277058		0.00108577	0.00121476	0.000698037	0.000649179			1063	1162	1316		981	620	692	759			0.000404463	0.00298746	0	0.00178074	0.00146453	0.000511373	0.000397208	0	0.000433964	0	0	0	0.00254837	0.000708931	0	0.000384194	0.000975244	0.00228483	0.00166525	0.000428865	0	0.000163184	0.00164378	0.000140575	0	0	0.000609019
tr|Q65LR8|Q65LR8_BACLD	Q65LR8	Putative amidohydrolase YhaA	0.00177194	0.00362504	0.00467516	0.00147377	0.00119957			0.000642921			962	893	750	887	970			760			0.00188977	0.00253776	0.000888286	0.00401667	0.00459311	0.00226534	0.00729701	0.00372971	0.00299876	0.00171135	0.00140558	0.00130438	0.000621007	0.00258787	0.000389833	0	0	0	0	0	0	0.000613671	0.000743647	0.000571446	0	0	0
tr|Q65HQ7|Q65HQ7_BACLD	Q65HQ7	Uncharacterized protein						0.00136519	0.0224309	0.000632477								599	253	761			0	0	0	0	0	0	0	0	0	0	0	0	0	0	0	0.00258365	0.000662027	0.000849886	0.0310532	0.0220418	0.0141977	0.00116679	0.000332972	0.000397666	0	0	0
tr|Q65K48|Q65K48_BACLD	Q65K48	Putative HAD hydrolase	0.000978249	0.00158022	0.000660616		0.000788357			0.00063201			1098	1112	1194		1032			762			0.000159718	0.00277503	0	0.00376938	0.000971281	0	0.00104946	0.000932392	0	0	0	0	0.00108039	0.00128468	0	0	0	0	0	0	0	0.000269639	0.000465225	0.00116117	0	0	0
tr|Q65IG1|Q65IG1_BACLD	Q65IG1	Short-chain dehydrogenase/reductase protein								0.000626364										763			0	0	0	0.000124148	0	0	0	0	0	0	0	0	0	0	0	0	3.08404e-05	0	0	0.00108855	0	0.00103124	0.000485355	0.000362498	0	0	0
tr|Q65DT2|Q65DT2_BACLD	Q65DT2	Acetyl-CoA acetyltransferase			0.00949734	0.00120086				0.000625912					573	922				764			0	0	0	0	0.000311581	0	0.0121225	0.00704419	0.00932532	0.00128741	0.000259664	0.00205552	0	0	0	0	0	0	0	0	0	0	0.000431095	0.00144664	0	0	0
tr|Q65NR7|Q65NR7_BACLD	Q65NR7	Chitinase, Glycoside Hydrolase Family 18						0.00011727	2.83145e-05	0.000625062	0.000249681							862	857	765	611		0	0	0	0	0	0	0	0	0	0	0	0	0	0.00271409	0	0.000196541	1.13666e-05	0.000143901	6.8159e-05	1.67845e-05	0	0.000852188	0.000239418	0.000783582	0.000524466	0	0.000224578
sp|Q65I16|GPDA_BACLD	Q65I16	Glycerol-3-phosphate dehydrogenase [NAD(P)+]	0.0018979	0.0089908	0.000698184		0.00639895	0.00263942	0.000704409	0.000621385	0.00433373		941	666	1179		615	504	691	766	357		0.00170192	0.00205282	0.00193896	0.0081864	0.0138197	0.00496631	0.000187861	0.000666494	0.0012402	0	0	0.000175793	0.00367662	0.0141522	0.00136805	0.00270662	0.00220556	0.00300608	0.00128376	0	0.000829462	0.000843942	0.000349743	0.000670469	0.000230758	0.00578164	0.00698878
tr|Q65NM2|Q65NM2_BACLD	Q65NM2	Putative extracellular solute-binding protein YckB	0.0430444	0.0319937	0.00379807	0.00494662	0.00296839	0.0137964	0.00490049	0.000605259			219	363	793	609	789	299	410	768			0.0646789	0.0362362	0.0282182	0.0631145	0.0156903	0.0171763	0.00370566	0.0025432	0.00514533	0.00417216	0.00509803	0.00556967	0.00340797	0.00427257	0.00122463	0.0106344	0.0121753	0.0185795	0.000511535	0.00413666	0.0100533	0.00137561	0.000440166	0	0	0	0
sp|Q65NP0|LDH_BACLD	Q65NP0	L-lactate dehydrogenase						0.000680975		0.000599799	0.00300816							706		770	395		0	0	0	0	0	0	0.000635416	0	0	0	0	0	0	0	0	0.000691246	0.000759711	0.000591966	0	0	0	0.00108262	0.000369591	0.000347184	0.000717325	0.00311528	0.00519187
tr|Q65IE0|Q65IE0_BACLD	Q65IE0	Lysine 2,3-aminomutase		0.000533454	0.0764836	0.0110637				0.000590121				1348	177	462				771			0	5.51923e-05	0	9.7089e-05	0.000119147	0.00138413	0.163104	0.0353515	0.0309957	0.00837704	0.0149589	0.00985507	0	6.66264e-05	0	0	0	2.85963e-05	0	0	0	0.000541591	0.000820398	0.000408375	0	0.000422111	0
sp|Q65GK4|GSA2_BACLD	Q65GK4	Glutamate-1-semialdehyde 2,1-aminomutase 2	0.016602	0.0244275	0.00161827	0.00193776	0.00486062			0.000586774			399	420	989	815	671			772			0.00867335	0.0237412	0.0173914	0.0332927	0.0327762	0.00721369	0.00166654	0.00196141	0.00122685	0.00121584	0.00161005	0.00298739	0.00316186	0.00927009	0.00214992	0	5.76976e-06	0	0	0	0	0	0.00124275	0.000517568	0	0	0
tr|Q65CW7|Q65CW7_BACLD	Q65CW7	Galactose-1-phosphate uridylyltransferase								0.000586716										773			0.000304076	0	0	0	0	0	0	0	0	0	0	0	0	0	0	0	0	0	0	0.00902712	0	0.00109984	0.000660311	0	0	0	0.000352232
tr|Q65E07|Q65E07_BACLD	Q65E07	Putative phosphinothricin acetyltransferase	0.00264115	0.00196173			0.00803615	0.0211256	0.016032	0.000579332			853	1064			579	252	281	774			0.00131865	0.00312434	0.00348045	0.00287007	0.0026915	0.000323611	0	0	0.000421784	0	0	0	0.00337083	0.0129385	0.00779908	0.02751	0.0237334	0.0121334	0.0244828	0.00409443	0.0195188	0.000558379	0	0.00117962	0	0	0
tr|Q65P65|Q65P65_BACLD	Q65P65	Polysaccharide deacetylase,Carbohydrate Esterase Family 4	0.00126399	0.017021	0.0190011	0.0373502			0.000497463	0.000571371			1039	502	413	256			733	775			0.00142064	0.00162374	0.000747583	0.00867224	0.0194662	0.0229247	0.021886	0.0228132	0.0123042	0.0131933	0.0418897	0.0569675	0	0	0	0	0	0	0.000457052	0.000387593	0.000647745	0.000733587	0.000980526	0	0	0	0.00053761
tr|Q65MK2|Q65MK2_BACLD	Q65MK2	Putative oxidoreductase	0.00354652	0.0062718	0.000844102	0.000672155		0.00150498	0.00296671	0.000562354			783	759	1141	1021		585	484	776			0.00256822	0.00651193	0.00155941	0.0127334	0.00496088	0.00112109	0.00132184	0.000595576	0.000614894	0	0.000579886	0.00143658	0	0	0	0.00149578	0.00107149	0.00194766	0.00144901	0	0.00745113	0.00143422	0.000252842	0	0	0	0.000238523
sp|Q65HG7|MNTR_BACLD	Q65HG7	HTH-type transcriptional regulator MntR	0.00611576	0.0547992	0.00663226	0.0113752	0.0428866	0.00532912	0.00385604	0.000561585	0.00288645		630	266	656	460	252	408	443	777	404		0.001439	0.00769796	0.00921031	0.0640548	0.0840811	0.0162618	0.00559865	0.00864187	0.00565625	0.00312769	0.0137381	0.0172598	0.0611194	0.0353678	0.0321725	0.00302486	0.00606242	0.00690009	0.0027612	0.00360292	0.005204	0.00117057	0.000514183	0	0	0.001976	0.00668335
tr|Q65KM0|Q65KM0_BACLD	Q65KM0	Hypothetical DNA-binding protein	0.00106446	0.0466453	0.011699	0.00569255	0.00407074			0.000559926	0.00208251		1076	294	526	581	706			778	451		0	0.00190412	0.00128926	0.0547218	0.0478908	0.0373232	0.0137803	0.00928503	0.0120318	0.0019866	0.00333061	0.0117604	0.00321703	0.00708769	0.0019075	0	0	0	0	0	0.000137273	0.000687986	0.000991792	0	0	0.00299646	0.00325105
sp|Q65JP7|RIMM_BACLD	Q65JP7	Ribosome maturation factor RimM	0.000190146	0.0010262		0.00078781	0.000731693	0.00209169		0.000555947			1389	1214		989	1040	541		779			0.000246889	0.000323549	0	0	0.00206922	0.0010094	0	0.000689954	0	0	0.000427836	0.00193559	0.000762729	0.00076109	0.00067126	0	0.00492238	0.00135268	0	0	0.00043627	0.00143399	0.000233851	0	0	0	0
tr|Q65KT7|Q65KT7_BACLD	Q65KT7	Intracellular serine protease	0.0243637	0.146105	0.332654	0.475092	0.0260418			0.000554232			327	122	47	32	338			780			0.0365902	0.0192179	0.017283	0.119613	0.169065	0.149635	0.298119	0.351179	0.348664	0.600508	0.559495	0.265275	0.0251403	0.00188692	0.0510981	0	0	0	0	0	0	0.000634303	0	0.00102839	0	0	0
tr|Q65PM1|Q65PM1_BACLD	Q65PM1	Beta sliding clamp	0.00498476	0.00540373	0.00176586		0.0152938			0.0005535			688	795	973		441			781			0.00405206	0.00592929	0.00497294	0.0061395	0.00583927	0.00423241	0.00155547	0.00193283	0.00180929	0	0	0	0.00745357	0.0375086	0.000919186	0	0	0.000382379	0	0	0	0.000997171	0.000327505	0.000335825	0	0	0
sp|Q65JH9|RBFA_BACLD	Q65JH9	Ribosome-binding factor A	0.00286928	0.0173303	0.00500011	0.00490854	0.0133266			0.000552799			828	494	729	611	475			782			0.00147938	0.00300267	0.00412578	0.00324439	0.0452439	0.00350279	0.00641377	0.00285282	0.00573375	0.00335283	0.00483431	0.00653849	0.0181072	0.00856348	0.013309	0	0	0	0	0	0	0.000608908	0.00104949	0	0	0	0
sp|Q65EQ3|SSRP_BACLD	Q65EQ3	SsrA-binding protein	0.00362321	0.0047399	0.00152776		0.00388144	0.000376327		0.000543794			773	831	1004		714	775		783			0.00238267	0.00166317	0.0068238	0.00372406	0.00573779	0.00475785	0.00384742	0.000735844	0	0	0	0	0	0.0100625	0.00158185	0.0007134	0	0.000415583	0	0	0	0.000956202	0.000675181	0	0	0	0
tr|Q65JW9|Q65JW9_BACLD	Q65JW9	RNA polymerase sigma factor		0.00346538	0.000850999					0.000540817				913	1140					784			0.000474381	0	0	0.00411884	0.00368236	0.00259495	0.000799116	0	0.00175388	0	0	0.00169268	0	0	0	0	0	0	0	0	0	0	0.00101623	0.000606222	0	0	0
sp|Q65JY4|MURE_BACLD	Q65JY4	UDP-N-acetylmuramoyl-L-alanyl-D-glutamate--2,6-diaminopimelate ligase	0.000486207	0.00114483	0.000207614		0.000909976	0.000816558	0.00058378	0.000534002			1246	1187	1343		1012	683	717	785			9.40336e-05	0.0012085	0.000156091	0.00197975	0.000440053	0.00101468	0.000445206	0	0.000177637	0	0	0	0	0.0025671	0.000162825	0.000689542	0.000738919	0.00102121	0.00120546	0.000246581	0.000299298	0.000456763	0.000899592	0.000245651	0	0	0
tr|Q65J58|Q65J58_BACLD	Q65J58	YoaW						0.0474562	0.00872461	0.000532615	0.0141917							175	347	786	224		0	0	0	0	0	0	0	0	0	0	0	0	0	0	0	0.0207668	0.0519647	0.0696371	0.0130186	0.0079603	0.00519498	0.00116219	0.000435651	0	0	0.0208006	0.0217745
tr|Q65LA3|Q65LA3_BACLD	Q65LA3	Conserved protein YjbM	0.000207344	0.000208469				0.00379891	0.00145961	0.00052464			1376	1477				454	596	787			0.000158967	0.000463065	0	0.000313366	0.00031204	0	0	0	0	0	0	0	0	0.00326293	0	0.00366684	0.0036827	0.0040472	0.00189437	0	0.00248445	0	0.000692991	0.00088093	0	0	0.00031359
tr|Q65DH3|Q65DH3_BACLD	Q65DH3	Putative GTP-pyrophosphokinase YwaC	0.00748437	0.0124345	0.00691992	0.00023697	0.0019286	0.000834288	0.00477493	0.000518501			582	594	651	1153	875	677	415	788			0.00546423	0.0102324	0.00675653	0.00894338	0.0249632	0.00339681	0.00017372	0.0141924	0.00639363	0.000133347	0	0.000577564	0.000747589	0.00136273	0.00367548	0.000305565	0.000932796	0.0012645	0.0141298	0	0.000195035	0.00123618	0.000319324	0	0	0	0
tr|Q62UW0|Q62UW0_BACLD	Q62UW0	Putative DNA binding protein, transcriptional regulator	0.0085103	0.00921568	0.00819629	0.00456832	0.0153113	0.00223029	0.00192315	0.000513794	0.000198883		549	661	603	627	440	528	535	789	615		0.00313717	0.0107928	0.011601	0.013032	0.0103926	0.00422241	0.0100492	0.00416178	0.0103779	0.00681571	0.00382352	0.00306571	0.0103042	0.0311173	0.00451228	0.00194922	0.00227254	0.0024691	0.0015564	0.000328998	0.00388406	0.000767853	0.000145859	0.00062767	0	0.000148358	0.000448291
tr|Q65KX1|Q65KX1_BACLD	Q65KX1	Uncharacterized protein	0.0035916	0.000619943		0.000352932	0.0010419		0.00701054	0.00051205			775	1322		1113	989		369	790			0.00117778	0.00353938	0.00605763	0.000744334	0.00111549	0	0	0.000361567	0	0.000652537	0.000406258	0	0.00121856	0.00190715	0	0	0	0	0	0.00317549	0.0178561	0	0.000587909	0.00094824	0	0	0
tr|Q65DD7|Q65DD7_BACLD	Q65DD7	Transcriptional regulator (Fur family)	0.009435	0.00850407	0.000519582					0.000509914			532	680	1233					791			0.00319356	0.0129665	0.0121449	0.00775464	0.014769	0.0029886	0.000643841	0	0.000914906	0	0	0	0	0	0	0	0	0	0	0	0	0.000534264	0.000995478	0	0	0	0
tr|Q65G71|Q65G71_BACLD	Q65G71	Transcriptional regulator	0.000936566	0.00263389	0.000821027	0.0004989	0.000242426	0.000843577	0.00604681	0.000504895			1108	988	1150	1067	1172	676	386	792			0.000886983	0.00108162	0.000841098	0.0037819	0.00228936	0.00183039	0.000168933	0.000850389	0.00144376	0	0.000951249	0.000545452	0	0.000385108	0.000342169	0.000396746	0.00157691	0.000557077	0.00815629	0.00577407	0.00421008	0.000218975	0	0.00129571	0	0	0
tr|Q65L11|Q65L11_BACLD	Q65L11	Hypothetical phage related protein								0.000500889										793			0	0	0	0	0	0	0	0	0	0	0	0	0	0	0	0	0	0	0	0	0	0.00102326	0	0.000479412	0	0	0
tr|Q65LD0|Q65LD0_BACLD	Q65LD0	Oligopeptide ABC transporter (Oligopeptide-binding protein)	0.104274	0.293794	0.576447	0.658991	0.138437	3.75276e-05	0.00540298	0.000500739	0.00204445		123	58	25	23	130	896	396	794	457		0.105447	0.155164	0.0522099	0.296827	0.205863	0.378693	0.818876	0.454335	0.45613	0.577811	0.643111	0.75605	0.0838526	0.200618	0.130839	8.63671e-05	0	2.62156e-05	0.00120487	4.71012e-05	0.014957	0.000514125	0.000499727	0.000488364	0	0.00533721	0.000796128
sp|Q65K17|Y1701_BACLD	Q65K17	UPF0358 protein BLi01701/BL02974	0.00337979	0.0094428	0.00147507		0.0222072	0.00107936		0.000493575			793	654	1009		372	637		795			0.00201904	0.00517468	0.00294566	0.0111928	0.0137645	0.00337101	0.000901387	0.000909816	0.00261402	0	0.0034792	0	0.0285546	0.0184668	0.0196	0.000177583	0.00174121	0.0013193	0	0	0.00279633	0.000896047	0	0.000584679	0	0	0
sp|Q65ED8|UVRB_BACLD	Q65ED8	UvrABC system protein B	0.00619059	0.00219604	0.000168987	0.000333671	0.000350122	0.00218618		0.000489582	0.000172595		625	1033	1355	1122	1147	534		796	620		0.00329335	0.0105956	0.00468279	0.00207195	0.00322528	0.00129089	0.000422342	0	8.46175e-05	0.000544589	0	0.000456424	0.000746438	0.000303929	0	0.000333179	0.00369394	0.00253141	0	0	0.000112411	8.88031e-05	0.000620051	0.000759891	0	0.000371142	0.000146644
tr|Q65GK5|Q65GK5_BACLD	Q65GK5	SpoVID	0.00422178	0.0201689	0.046619	0.0393662			7.12169e-05	0.000487662			726	457	244	249			848	797			0.00689546	0.00338905	0.00238084	0.0150477	0.018206	0.0272531	0.0517224	0.0505826	0.037552	0.0261106	0.0294698	0.0625181	0	0.000235922	0	0	1.70326e-05	0	0	0.000131022	8.26289e-05	0.00022618	0.000805818	0.000430988	0	0	0
sp|Q65KX8|BGAL1_BACLD	Q65KX8	Beta-galactosidase YesZ		0.000337697				0.00325708	0.00119338	0.000484405				1414				474	622	798			0	0	0	0	0.000846624	0.000166466	0	0	0	0	0	0	0	0.000155632	0	0.00385042	0.00332727	0.00259356	0.00109031	0.000375245	0.00211459	0.000488631	0.00065563	0.000308953	0	0	0
tr|Q65GC7|Q65GC7_BACLD	Q65GC7	Glycoside Hydrolase Family 51		0.00262622	0.00337572	0.00423365				0.000475495	0.000426298			990	822	636				799	592		0	0	0	0.00343383	0.00210517	0.00233966	0.0045875	0.00109318	0.00444649	0.00208416	0.00443172	0.00618508	0	0	0	0	0	0	0	0	4.86349e-05	0.000383926	0.000758434	0.000284125	5.24811e-05	0.00051291	0.000713502
tr|Q65CP4|Q65CP4_BACLD	Q65CP4	Single-stranded DNA-binding protein	0.0262594	0.0491621	0.0142104	0.00679658	0.0431333	0.000827797	0.0425771	0.00047413	0.00780629		306	284	481	553	250	679	188	800	283		0.0182094	0.0300004	0.0305684	0.047651	0.0596173	0.0402181	0.0178989	0.0121664	0.0125657	0.00462816	0.0069533	0.00880827	0.0374641	0.0522477	0.0396883	0.000134702	0.0014152	0.000933489	0.0127175	0.00516816	0.109846	0.00054895	0.000688435	0.000185006	0.00136362	0.0142544	0.00780089
sp|Q65I15|DER_BACLD	Q65I15	GTPase Der	0.00129056	0.00260644	0.00158128	0.00027914	0.00546777			0.000473749			1033	991	994	1138	645			801			0.000445014	0.00192211	0.00150457	0.0029305	0.00372251	0.00116631	0.00242459	0.0018777	0.000441563	0	0.000319159	0.000518261	0.00238476	0.0121774	0.00184111	0	0	0	0	0	0	0.000207519	0.00100463	0.000209095	0	0	0
tr|Q65G28|Q65G28_BACLD	Q65G28	Transcriptional regulator	0.046286	0.0610375	0.0165291	0.000970511	0.0763199		0.000612334	0.000443728	0.000366272		210	255	445	954	188		710	803	599		0.0137868	0.0828791	0.042192	0.0883305	0.0784995	0.0162825	0.0251726	0.0144785	0.0099361	0.000581883	0.000922627	0.00140702	0.0260665	0.197894	0.00499912	0	0	0	0.000688227	0.000110244	0.00103853	0.000696988	0.000323147	0.000311049	0	0.000507838	0.000590978
tr|Q65N83|Q65N83_BACLD	Q65N83	GCN5-related N-acetyltransferase	0.0163995	0.0301903	0.00486842	0.00244505	0.0137366	0.0032107	0.0901609	0.000442286			403	377	744	756	466	475	120	804			0.0101038	0.017775	0.0213198	0.0295555	0.0395484	0.0214669	0.00578354	0.00225115	0.00657057	0	0.000546348	0.00678879	0.00824829	0.0194356	0.0135258	0.00325457	0.00474637	0.00163117	0.140917	0.0013547	0.128211	0.000861321	0	0.000465536	0	0.0023825	0
tr|Q65NN4|Q65NN4_BACLD	Q65NN4	Uncharacterized protein	0.000568556	0.00339187	0.00133125		0.000722274	0.0117357	0.00707455	0.000438279	0.00284216		1219	920	1040		1044	313	367	805	407		0.000341803	0.00136387	0	0.00476351	0.00383778	0.00157431	0.00225452	0.000825507	0.000913713	0	0.000708724	0	0.000957839	0.000903114	0.000305869	0.00339361	0.0171832	0.0146302	0.00605499	0	0.0151687	0.000354555	0.00060075	0.000359531	0	0.00247082	0.00605565
tr|Q65GC2|Q65GC2_BACLD	Q65GC2	L-ribulose-5-phosphate 4-epimerase								0.000437636										806			0	0	0	0	0	0	0	0	0	0	0	0	0	0	0	0	0	0	0	0	0.000132248	0.000680758	0	0.00063215	0	0	0
sp|Q65JJ7|PYRH_BACLD	Q65JJ7	Uridylate kinase	0.0138905	0.0179241	0.012974	0.0076052	0.0160459			0.000431243			439	484	506	534	429			807			0.0174522	0.0163869	0.00783229	0.0211111	0.0176485	0.0150128	0.019334	0.008334	0.0112541	0.0033963	0.00984773	0.00957158	0.0084955	0.033844	0.00579815	0	0	0	0	0	0	0.000525361	0.000477112	0.000291255	0	0	0
tr|Q65HW4|Q65HW4_BACLD	Q65HW4	Riboflavin biosynthesis protein RibD		0.00488756				0.000138155	0.00042125	0.000424138				824				854	752	808			0	0	0	0.00536046	0.00881065	0.000491562	0	0	0	0	0	0	0	0	0	0.000134477	0.000159749	0.00012024	0.00060391	3.18153e-05	0.000628025	0	0.000557839	0.000714575	0	0	0
tr|Q65DY2|Q65DY2_BACLD	Q65DY2	Oxidoreductase alpha (Molybdopterin) subunit		0.00361831	0.00138255	0.0013827		9.6855e-05	0.0022584	0.000421089	0.000717859			894	1033	895		871	518	809	552		0	0	0	0.0032915	0.00348059	0.00408285	0.00192893	0.00112277	0.00109596	0.00200534	0.00103322	0.00110953	0	0	0	0.000132273	4.57506e-05	0.000112541	0.00260913	0.00191285	0.00225323	0.000172323	0.000616323	0.000474622	0	0.000617229	0.00153635
tr|Q65D07|Q65D07_BACLD	Q65D07	IolH		0.0135326	0.0390992	0.054643			0.000341061	0.000421007				572	275	207			767	810			0	0	0	0.0189244	0.00664514	0.0150281	0.0447897	0.0229351	0.0495728	0.0396784	0.0651234	0.0591272	0	0	0	0	0	0.00118041	0	0.000397756	0.000625427	0.000669358	0.000202161	0.000391503	0	0	0
tr|Q65J66|Q65J66_BACLD	Q65J66	Uncharacterized protein	0.00229304	0.00672858	0.0101931		0.00250219			0.000420115			891	739	555		818			811			0.000236102	0.00356776	0.00307527	0.0030613	0.010433	0.00669147	0.0159527	0.0128199	0.00180682	0	0	0.000630284	0.000851633	0.00480814	0.00184679	0	0.000208081	0	0	0	0	0.000927423	0.000332922	0	0	0	0
tr|Q65GL4|Q65GL4_BACLD	Q65GL4	Cell-shape determining protein	0.0190953	0.0312761	0.0207596	0.00728169	0.0147094			0.000415199			364	366	393	540	451			813			0.011812	0.0285771	0.0168969	0.036014	0.0374289	0.0203853	0.0232807	0.0197737	0.0192245	0.00666585	0.00857538	0.00660385	0.00816808	0.029456	0.00650427	0	0	0	0	0	0.000208663	0	0.000223405	0.00102219	0	0	0
tr|Q65CW2|Q65CW2_BACLD	Q65CW2	6-phosphogluconate dehydrogenase, decarboxylating			0.000276554	0.000114587	4.64364e-05			0.000413063					1317	1188	1215			814			0	0	0	0	0	0.000108921	5.78389e-05	0.000192906	0.000578916	0	0.00023246	0.000111301	6.49904e-05	0	7.43187e-05	0	0	0	0	0	0	0.000299039	0.000115163	0.000824986	0	0	0
sp|Q65N05|MOAC_BACLD	Q65N05	Cyclic pyranopterin monophosphate synthase	0.000553072	0.00131691						0.000411676			1226	1150						815			0.000170685	0.000889687	0.000598844	0.00123116	0.00211037	0.000609214	0	0	0	0	0	0	0	0.000541609	0	0	0	0	0.000282397	0	0	0	0.00055117	0.000683857	0	0	0
tr|Q65GV1|Q65GV1_BACLD	Q65GV1	Uncharacterized protein	0.0039957	0.04956	0.0112959	0.0100261	0.00144516		0.00034051	0.000410857			743	283	535	487	934		768	816			0.0026584	0.00534257	0.00398613	0.05567	0.042533	0.0504769	0.0159448	0.00742983	0.0105131	0	0.0182167	0.0118616	0.000991102	0.00268129	0.000663074	0	0	0	0.000398702	0	0.000622828	0.000431203	0	0.000801369	0	0	0
tr|Q65N53|Q65N53_BACLD	Q65N53	Antagonist of RsbT	0.00102931	0.00627517	0.00234284	0.00201961	0.0040819	0.00061646	0.00201776	0.000403183			1087	758	909	804	705	713	532	817			0.00104233	0.00128568	0.000759922	0.00749721	0.00640482	0.00492347	0.00153425	0	0.00549427	0	0.00507306	0.000985757	0.00323135	0.0023953	0.00661906	0.000602672	0.000231405	0.0010153	0.00363594	7.98495e-05	0.00233749	0.000769003	0	0.000440546	0	0	0
sp|Q65P46|GLMS_BACLD	Q65P46	Glutamine--fructose-6-phosphate aminotransferase [isomerizing]	0.00060902	0.00795315	0.0014458		0.00593373		9.74061e-05	0.00039991			1205	697	1014		625		841	818			0.000366006	0.000910131	0.000550923	0.0115449	0.00917922	0.00313535	0.00330959	0.000753052	0.000274748	0	0	0	0.0105005	0.00404926	0.00325145	0	0	0	0.000117514	0	0.000174705	0.00012073	9.38568e-05	0.000985142	0	0	0
tr|Q65EJ1|Q65EJ1_BACLD	Q65EJ1	Putative transcriptional regulator		9.60194e-05				0.000891044	0.000695846	0.000395286				1532				663	695	819			0	4.12933e-05	0	0.000172318	0.000115741	0	0	0	0	0	0	0	0	0	0	0.000400697	0.00115753	0.0011149	0.000852546	0.000258847	0.000976144	0.000344338	0.000841522	0	0	0	0.00066571
tr|Q65HU1|Q65HU1_BACLD	Q65HU1	Penicilin binding protein (Putative D-alanyl-D-alanine carboxypeptidase)	7.51186e-05		0.0443767	0.00714579				0.000393907			1467		253	543				820			7.90371e-05	0	0.000146319	0	0	0.00151092	0.0614183	0.0323918	0.03932	0.00461832	0.00939381	0.00742523	0	0	0	0	0	0	0	0	0	0	0.000999661	0.000182061	0	0.00165519	0
tr|Q65G69|Q65G69_BACLD	Q65G69	Short-chain dehydrogenase/reductase YtkK	0.000307946	0.00130043	0.000898768		0.000504059	0.000255851	0.00184034	0.000391551			1315	1152	1126		1101	810	546	821			8.45852e-05	0.000494332	0.00034492	0.00184296	0.00123927	0.000819068	0.0002598	0.00108035	0.00135615	0.000513038	0	0	0.000501313	0.000571977	0.000438886	0.000661231	0.000106322	0	0.00324054	0.000570013	0.00171045	0	0.000562933	0.000611721	0	0	0
tr|Q65NT2|Q65NT2_BACLD	Q65NT2	Peptidase M20 domain-containing protein 2	0.0015124	0.00656335	0.00362199	0.00228461	0.000696313			0.000379511			1000	743	810	772	1056			822			0.000682789	0.00230877	0.00154564	0.00604687	0.00767955	0.00596364	0.00516908	0.00348655	0.00221035	0.00051965	0.000745192	0.00558899	0.000438543	0.0016504	0	0	5.81762e-05	0	0	0	0	9.34749e-05	0.000812694	0.000232366	0	0	0
tr|Q65GN6|Q65GN6_BACLD	Q65GN6	Spore cortex protein			0.0175919	0.00464812				0.000376856					429	620				823			0	0	0	0	0	0	0.0278622	0.0146261	0.0102874	0.0101102	0.00291076	0.000923386	0	0	0	0	0	0	0	0	0	0.000686343	0.000444225	0	0	0	0
tr|Q65MD3|Q65MD3_BACLD	Q65MD3	Conserved protein YbcI	0.00559492	0.00504321	0.000955556	0.000657578	0.00960929	0.00330555	0.000449002	0.000375749			654	817	1112	1023	539	473	742	824			0.00359599	0.00704952	0.00613925	0.00499489	0.00718472	0.00295001	0.00126529	0.00107243	0.000528948	0.000402207	0.000535959	0.00103457	0.0149912	0.00497843	0.00885821	0.00293598	0.00350433	0.00347636	0.000354262	0	0.000992745	0.00054435	0.000582898	0	0	0	0
tr|Q65JA4|Q65JA4_BACLD	Q65JA4	Ribonucleoside-diphosphate reductase subunit beta	0.00956465	0.00509298	0.000997286	0.00061384	0.0128981	0.00144598	0.000629301	0.000371625	0.000823012		527	814	1098	1029	481	591	702	825	539		0.00755873	0.0119896	0.00914559	0.00524238	0.00712239	0.00291418	0.000859465	0.00095356	0.00117883	0.000244084	0.000997365	0.000600071	0.00761998	0.0277029	0.00337129	0.000676568	0.00136041	0.00230096	0.000831963	0.000614255	0.000441685	3.40954e-05	0.000453627	0.000627153	0	0.000783186	0.00168585
tr|Q62YR5|Q62YR5_BACLD	Q62YR5	Transketolase		0.00070736	0.0264168					0.000371297				1296	345					826			0	0	0	0.00095123	0.00117085	0	0.0358907	0.0151513	0.0282086	0	0	0	0	0	0	0	0	0	0	0	0	0	0.000199526	0.000914363	0	0	0
sp|Q65FN2|TGL_BACLD	Q65FN2	Protein-glutamine gamma-glutamyltransferase			0.0379374	0.00459399				0.000370092					279	624				827			0	0	0	0	0	0	0.0903579	0.0180109	0.00544352	0.0136381	0.000143897	0	0	0	0	0	0	0	0	0	0	0.000862603	0	0.000247673	0	0	0
tr|Q65PI9|Q65PI9_BACLD	Q65PI9	Putative signal peptidase II YaaT	0.00271203	0.0018142			0.00112197	0.000369655	0.000164717	0.000363487			844	1082			977	778	822	828			0.00206105	0.00294447	0.00313059	0.00182497	0.00246915	0.00114847	0.0004171	0	0	0	0	0	0	0.0029053	0.000460592	0.000347099	0.000456538	0.000305329	0.000442791	0	5.1359e-05	0.000181151	0.000230384	0.000678927	0	0	0
sp|Q65GC0|ARAA1_BACLD	Q65GC0	L-arabinose isomerase 1		0.000372234						0.000363139				1402						829			0	0	0	0	0.000626998	0.000489706	0.000450562	0	0	0	0	0	0	0	0	0	0	0	0	0	0	0.000512318	0.000577099	0	0	0	0
tr|Q65CT6|Q65CT6_BACLD	Q65CT6	HsdS	0.000528175	0.000647166	0.000365788					0.000361582			1234	1314	1283					830			0.000905838	0.000151836	0.00052685	0.00041258	0.00113809	0.000390829	0.000522493	0	0.00057487	0	0	0	0	0.000202517	0	9.04801e-05	0	0	0	0	5.88777e-05	0.000215408	0.000448698	0.000420641	0.00179996	0	0
tr|Q65JS8|Q65JS8_BACLD	Q65JS8	Coenzyme A biosynthesis bifunctional protein CoaBC	0.000235946	0.000518289	9.51187e-05			0.001363		0.000358483			1354	1353	1397			600		831			7.98005e-05	0.000316237	0.000311799	0.000944591	0.000158871	0.000451405	0	0.000226072	5.92838e-05	0	0	0.000137917	0	0.000138641	0	0.00123079	0.00178648	0.00107174	0	0	0	0.000243119	0.000317667	0.000514661	0	0	0
tr|Q65LG3|Q65LG3_BACLD	Q65LG3	Homocysteine S-methyltransferase	0.00285856	0.00063952	0.000114594		0.00699114			0.000356486			830	1317	1389		604			832			0.00154825	0.0046871	0.00234034	0.00124444	0.000630394	4.37269e-05	0.000291684	5.20987e-05	0	0	0	0	0.00243032	0.0155071	0.00303596	9.2587e-05	0	0	0	0	0	0.00034828	7.69244e-05	0.000644254	0	0	0
sp|Q65EF9|HISX_BACLD	Q65EF9	Histidinol dehydrogenase	0.00645844				0.0078007			0.000348344			612				583			833			0.00314776	0.00932214	0.00690542	0.000117681	0	0	0	0	0	7.34195e-05	0	0	0.00365169	0.0165741	0.00317632	0	0	0	0	0	0	0.000553155	0.000284967	0.000206911	0	0	0
sp|Q65N90|TOP3_BACLD	Q65N90	DNA topoisomerase 3	0.000453339	0.000734653	0.000263754		0.000565894			0.000347079			1252	1290	1321		1082			834			0.000148263	0.000940024	0.000271731	0.000499529	0.00114526	0.000559169	4.39008e-05	0.000132591	0.00061477	0	0	0	0.00053776	0.00115992	0	0	0	0	0	0.000234212	0	0.000173368	0.000175221	0.000692647	0	0	0.000133956
tr|Q65JG0|Q65JG0_BACLD	Q65JG0	Putative peptidase	0.0155046	0.054062	0.0277888	0.0326127	0.00610159	0.00696799	0.0238378	0.000346343			418	269	338	283	622	374	247	835			0.0154362	0.0166861	0.0143915	0.0554295	0.0543913	0.0523652	0.0392501	0.0262634	0.0178529	0.0140131	0.0436946	0.0401305	0.00711994	0.0065224	0.00466243	0.00399031	0.0092325	0.00768115	0.0332434	0.00499521	0.0332748	0.00031314	0	0.000725889	0	0	0.00709499
sp|Q65LU8|Y1058_BACLD	Q65LU8	UPF0342 protein BLi01058/BL02870	0.0148821	0.0363315	0.0226477	0.0424179	0.0630901			0.000345513			427	332	386	239	205			836			0.00896452	0.0166212	0.0190605	0.0376282	0.050302	0.0210642	0.0225952	0.027292	0.0180559	0.0566096	0.0366986	0.0339457	0.0639931	0.0479724	0.0773048	0	0	0.000689892	0	0	0	0.000365791	0.000670749	0	0	0	0
tr|Q65FK4|Q65FK4_BACLD	Q65FK4	Kinase-associated protein B	0.000234438	0.000741862			0.00209793		0.000112481	0.000344998			1356	1287			861		837	837			6.69523e-05	0.00030445	0.000331912	0.000326228	0.00177683	0.000122525	0	0	0	0	0.000447426	0	0.00118502	0.00292127	0.00218748	0	0	0	0.000194169	0	0.000143273	0.000233319	0.000801676	0	0	0	0
tr|Q62TJ2|Q62TJ2_BACLD	Q62TJ2	Menaquinol:cytochrome c oxidoreductase (Iron-sulfur subunit)	0.0105756	0.218063	0.0708289	0.111289	0.0042421	0.0565643	0.00953373	0.000343449	0.00193775		498	87	187	127	700	160	339	838	463		0.00882978	0.00933823	0.0135586	0.164346	0.201388	0.288455	0.0962316	0.0925689	0.0236864	0.0981985	0.0312315	0.204438	0.00145527	0.00650729	0.00476375	0.042773	0.0651697	0.0617503	0.00732205	0.00428372	0.0169954	0.000383664	0.000646684	0	0	0.000936944	0.0048763
tr|Q65MR1|Q65MR1_BACLD	Q65MR1	YerH	0.00706044		0.00105575	0.000350409	0.00180316	0.0155347	0.00116235	0.000342205			594		1085	1114	890	285	627	839			0.00251766	0.0128627	0.00580096	0	0.00190421	0	0.000849366	0.00134706	0.000970813	0.000639175	0.000412053	0	0	0.0041354	0.00127409	0.00744964	0.023073	0.0160815	0.000708766	0	0.00277828	0.000407055	0.000379768	0.000239791	0	0	0
tr|Q65CZ9|Q65CZ9_BACLD	Q65CZ9	Transcriptional regulator (DeoR family)	0.0512609	0.00191368		0.00228373				0.000333332			201	1068		773				840			0	7.03255e-05	0.153712	0.00133169	0.00145137	0.00295797	0	0.00110294	0	0	0.00637346	0.000477715	0	0	0	0	0	0	0	0	0	0.000350909	0.000649086	0	0	0	0
tr|Q65L73|Q65L73_BACLD	Q65L73	Conserved protein,putative carbohydrate esterase family 1, YjcH								0.000331563										841			0	0	0	0	0	0.000459864	0	0	0.000398138	0	0	0	0	0.000268884	0	0	0	0	0	0	0	0.000169321	0.000825368	0	0	0	0
sp|Q65LF6|GUAC_BACLD	Q65LF6	GMP reductase	0.00032601		0.00066452		0.00168688	0.00240405		0.000328417			1306		1193		901	514		842			0.000417732	0	0.000560296	0	0	0	0.00139171	0.000442337	0.000159518	0	0	0	0.000761647	0.00247357	0.00182543	0.0010811	0.000232059	0.00589899	0	0	0	0	0.000656335	0.000328917	0	0	0
sp|Q65K84|DAPEL_BACLD	Q65K84	N-acetyldiaminopimelate deacetylase	0.00188457	0.00306362	0.00182567	0.000229539	0.00128025		0.00155953	0.000328021			942	948	960	1155	960		581	843			0.00119659	0.00167671	0.00278041	0.00337519	0.00197057	0.00384511	0.000347309	0	0.00512969	0.000150601	0	0.000538018	0.000385945	0.00275568	0.000699143	0	0.00195208	0	0.000576544	0.000382356	0.00371968	0.000217139	0.000516005	0.00025092	0	0	0.00123213
tr|Q65NR3|Q65NR3_BACLD	Q65NR3	Hypotehtical protein		0.00126557				0.000611519	0.000711182	0.00032757				1158				714	690	844			0	0	0	0.0026848	0.000909712	0.000202197	0	0	0	0	0	0	0	0.00065429	0	0.000635592	0.000388016	0.00081095	0.00138734	0	0.000746207	0.000303695	0.000308008	0.000371008	0	0.000408153	0
sp|Q65N65|DDL_BACLD	Q65N65	D-alanine--D-alanine ligase	0.0323449	0.0698232	0.0185966	0.0156929	0.0232252	0.000257878		0.000324616			270	229	418	409	359	809		845			0.0224885	0.0424135	0.0321326	0.0770295	0.0852757	0.0471644	0.0179199	0.0153616	0.0225082	0.0190219	0.0143662	0.0136906	0.0254316	0.0295007	0.0147432	0.000167114	0.000117757	0.000488763	0	0	0.000620038	0.000476179	0.000229212	0.000268456	0	0	0.000870218
tr|Q65IT8|Q65IT8_BACLD	Q65IT8	Carboxyl transferase	0.000195724	0.0024475	0.0158394	0.0071456				0.00032425	0.00204845		1385	1004	454	544				846	456		0.000264697	0	0.000322474	0.00123112	0.00118078	0.00493061	0.0294884	0.0106623	0.00736748	0.00184879	0.0149888	0.00459925	0	0.000470263	0	0.00254581	0	0	0	3.2579e-05	0	0	0.000913799	5.89528e-05	0.000649187	0.000801571	0.00469459
tr|Q65KW8|Q65KW8_BACLD	Q65KW8	D-alanyl-aminopeptidase		0.0282314	0.00515253	0.00413856			0.000484407	0.000322269	0.00124674			395	719	646			736	848	501		0	0	0	0.0172896	0.00975995	0.0576446	0.00853162	0.00247124	0.00445472	0.00203597	0.00343018	0.00694952	0	0	0	0	0	0	0.000642263	0.000336261	0.000474697	0	0.00017769	0.000789117	0.000806848	0.001512	0.00142138
tr|Q65DE0|Q65DE0_BACLD	Q65DE0	Catalase			0.000833935	0.00582933				0.000320938					1145	573				849			0	0	0	0	0	0.00147247	0.00141064	0.00063295	0.000458214	0.000101566	0.00540321	0.0119832	0	0	0	0	0	0	0	0	0.000176034	7.76921e-05	0.000568111	0.000317012	0	0	0
sp|Q65GA0|NRDR_BACLD	Q65GA0	Transcriptional repressor NrdR	0.00423693	0.0062613	0.00113334		0.00574206	0.000174003		0.00031817			723	760	1066		632	838		850			0.00234266	0.00632269	0.00404543	0.00920697	0.00782658	0.00175036	0.00145456	0.000496062	0.00144938	0	0	0.000368181	0.00259193	0.0100053	0.00462897	0	0.000439434	8.25756e-05	0	0	0	0.000601614	0.000352895	0	0	0	0
tr|Q65KJ1|Q65KJ1_BACLD	Q65KJ1	Hypothetical DNA-binding protein	0.000889242	0.00108874			0.0021188			0.000318092	0.000685343		1126	1195			857			851	555		0.000134543	0.0015443	0.00098888	0.00187964	0.00138658	0	0	0	0	0	0	0	0.00431924	0.000998749	0.00103841	0	0	0	0	0	0	0	0.00037317	0.000581107	0	0.00115972	0.000896311
tr|Q65HI5|Q65HI5_BACLD	Q65HI5	Biotin carboxylase	0.0186919	0.0354302	0.00781193	0.000920713	0.0134917	7.50094e-05		0.000317688			366	339	620	960	469	883		852			0.0154695	0.0260618	0.0145445	0.0439993	0.0448743	0.0174169	0.00663469	0.00750513	0.00929596	0.000435223	0.000629917	0.001697	0.00753667	0.0277002	0.00523807	0	8.96547e-05	0.000135373	0	0	0	0.00028075	0.000610897	6.14171e-05	0	0	0
tr|Q65MR5|Q65MR5_BACLD	Q65MR5	Conserved protein YerC	0.00060917	0.00214805	0.000865332	0.000354133	0.00333579	0.000433572	0.000433048	0.0003089			1204	1042	1130	1111	755	757	748	853			0.000441385	0.000641921	0.000744203	0.00153445	0.00329141	0.00161829	0.000720873	0.000830063	0.00104506	0	0.000530179	0.00053222	0.00270027	0.00206913	0.00523797	0.000330317	0.000392226	0.000578172	0.00105955	0	0.000239597	0.000816049	0.000110652	0	0	0	0
tr|A5A677|A5A677_BACLD	A5A677	Polyphenol oxidase		0.00416669				0.00115653	0.00133331	0.000299458				860				629	613	855			0.00679743	0	0	0.00264385	0.0014421	0.00841413	0.000698632	0	0	0	0	0	0.00211812	0	0	0.0021586	0.00102771	0.000283295	0.00121528	0.000270982	0.00251369	0	0.000162646	0.000735727	0	0	0
tr|Q65PE5|Q65PE5_BACLD	Q65PE5	Aminodeoxychorismate lyase						0.00274617	0.00684975	0.000298987								496	373	856			0	0	0	0.000498495	0	0	0	0	0	0.000469794	0	0	0	0	0	0.00661037	0.000697936	0.000930191	0.0204453	0.000103971	0	0	0.000605927	0.000291033	0	0	0
sp|Q65LT6|YHAM_BACLD	Q65LT6	3'-5' exoribonuclease YhaM	0.039673	0.0120461	0.00768487	0.000516973	0.0144149	0.000218872		0.000297799			230	599	622	1064	455	820		857			0.018609	0.0505915	0.0498187	0.0173085	0.0137298	0.00510017	0.0103648	0.00475996	0.00792984	0	0.000293373	0.00125755	0.0123589	0.0187689	0.0121169	0.000218842	0.00016112	0.000276655	0	0	0	0	0.000214218	0.000679178	0	0	0
tr|Q65LW4|Q65LW4_BACLD	Q65LW4	Uncharacterized protein	0.007479	0.0382099	0.0228772	0.00982384	0.00166451			0.000297117			583	323	381	495	904			858			0.00738186	0.0102958	0.00475932	0.0339526	0.0412265	0.0394506	0.0214318	0.0163685	0.0308311	0	0.0177975	0.011674	0.00211802	0	0.00287551	0	0	0	0	0	9.56396e-05	0	0.000593335	0.000298015	0	0	0.000424283
sp|Q65GR0|DTD_BACLD	Q65GR0	D-aminoacyl-tRNA deacylase	0.00212275	0.00151087			0.00064952	0.00859204	0.00513975	0.000291816			910	1127			1069	347	402	859			0.000967659	0.00241419	0.00298641	0.00184581	0.00120076	0.00148604	0	0.000228292	0	0	0	0	0.000487926	0.00146064	0	0.00555847	0.0118534	0.00836428	0.00804934	0.00354849	0.00382143	0.000473354	0	0.000402094	0	0	0
tr|Q65MM1|Q65MM1_BACLD	Q65MM1	Putative chemotaxis sensory transducer YfmS	0.0591394	0.0200943	0.0117702	0.00258111	0.164072			0.000278187			178	461	524	743	108			861			0.0333702	0.0904925	0.0535554	0.0253074	0.022562	0.0124134	0.0101395	0.0038645	0.0213066	0.000893806	0.00279963	0.00404988	0.188722	0.17176	0.131733	0	0	8.71245e-05	0	0	0	0.000269061	0.000565501	0	0	0	0
sp|Q65JY0|MURG_BACLD	Q65JY0	UDP-N-acetylglucosamine--N-acetylmuramyl-(pentapeptide) pyrophosphoryl-undecaprenol N-acetylglucosamine transferase	0.00192994	0.00325343	0.00361345	0.000301425	0.00156995			0.000277642			932	930	812	1130	917			862			0.00124139	0.00218467	0.00236375	0.00379741	0.00349397	0.00246891	0.00552834	0.00295147	0.00236054	0.000392025	0	0.000512248	0.00104464	0.00336352	0.000301681	0	0	0	0	0	0	0.000708322	0.000124603	0	0	0	0
tr|Q65MJ0|Q65MJ0_BACLD	Q65MJ0	MOSC domain-containing protein	0.0129782	0.012775	0.000588741	0.000382503	0.0100051	0.0033365	0.000241319	0.000275243			453	587	1212	1101	530	468	794	864			0.0111533	0.0136003	0.014181	0.00944989	0.00917942	0.0196957	0.000722311	0.000592529	0.000451384	0	0.000677559	0.000469951	0.0126963	0.00784069	0.00947826	0.00227141	0.00449189	0.0032462	0.000569475	0	0.000154482	0.000197926	0	0.000627803	0	0	0.000561841
tr|Q65HV2|Q65HV2_BACLD	Q65HV2	Uncharacterized protein			0.0717108	0.0745207				0.000273281					184	160				867			0	0	0	0	0	0	0.104569	0.0536541	0.0569096	0.164377	0.0438764	0.0153092	0	0	0	0	0	0	0	0	0	0.000627141	0.0001927	0	0.00136298	0	0
tr|Q65LS7|Q65LS7_BACLD	Q65LS7	Uncharacterized protein	0.00841045	0.0152358	0.00806201	0.00303994	0.0114987			0.00027149			556	533	604	704	501			868			0.00490984	0.0100896	0.0102319	0.00849373	0.0282634	0.00895028	0.0106769	0.0065892	0.00691992	0.00197976	0.00134157	0.00579849	0.0197724	0.00490027	0.00982348	0	0	0	0	0	0	0.000607725	0.000206746	0	0	0	0
tr|Q65HK7|Q65HK7_BACLD	Q65HK7	Dihydrolipoyl dehydrogenase	0.00323755	0.0395375	0.0322115	0.021577	0.00631031			0.000269954	0.00205697		805	318	306	357	617			869	454		0.00471253	0.00291454	0.00208559	0.053865	0.0352594	0.029488	0.0377255	0.0300051	0.028904	0.0187952	0.0142079	0.0317279	0.00969925	0.00375297	0.00547871	0	7.43208e-05	0	0	0	0.000165367	0	0.000268867	0.000540994	0	0.00326579	0.00290513
tr|Q65MR3|Q65MR3_BACLD	Q65MR3	ATP-dependent DNA helicase	0.00288245	0.000374526			0.000812819	0.0011338	0.000552284	0.000267565			827	1401			1028	634	724	870			0.0012041	0.0058863	0.00155696	0.000219619	0.000903958	0	0	0	3.22082e-05	0	0	0	0.000606879	0.00183158	0	0.000710417	0.00133321	0.00135778	0.000690007	0	0.000966844	0.000148666	0.000176737	0.000477293	0	0	8.287e-05
tr|Q65NB1|Q65NB1_BACLD	Q65NB1	Putative hydrolase YcsE	0.00270356	0.00375147	0.00205836	0.0005832	0.00577951		0.000864172	0.000263457			846	883	936	1038	629		662	871			0.00173938	0.00190339	0.0044679	0.00480108	0.00488697	0.00156635	0.00220832	0.00222082	0.00174593	0	0.000367926	0.00138167	0.00476201	0.00529467	0.00728183	0	0	0.0003849	0.000452958	0	0.00213956	0.000458044	0.000332326	0	0	0	0
tr|Q65ID9|Q65ID9_BACLD	Q65ID9	GCN5-related N-acetyltransferase			0.00176213					0.000262883					974					872			0	0	0	0	0	0.000438162	0.00350605	0.00120536	0.000574993	0	0	0.000333455	0	0	0	0	0.000280629	0	0	0	0	0.00046882	0.00031983	0	0	0	0
sp|Q65PL0|SYS_BACLD	Q65PL0	Serine--tRNA ligase	0.00655375	0.00312154	0.0030305		0.00409583	0.000199236	0.000175604	0.000262578			609	944	849		703	830	818	874			0.00376143	0.0107694	0.00513044	0.003995	0.00335054	0.00201908	0.00539719	0.00323265	0.000461671	0	0	0.000521547	0.00128044	0.0108387	0.000168391	0.000462354	0	0.000135353	0.000412539	0	0.000114274	0	0.0003087	0.000479035	0	0	0
tr|Q65D60|Q65D60_BACLD	Q65D60	Uncharacterized protein	0.00244669	0.00212541	0.000307096	0.000556149		0.000385058	0.000233481	0.00025954			870	1046	1301	1049		771	799	875			0.000308173	0.000950992	0.0060809	0.00481797	0.00151911	3.91579e-05	0.000338217	0.000102388	0.000480681	0.000615105	0.000162932	0.00089041	0	0.000377897	0	3.8558e-05	0.000127729	0.000988887	0	0.000156495	0.000543949	0.00039053	0.000159822	0.00022827	0	0	0
tr|Q62ZI2|Q62ZI2_BACLD	Q62ZI2	ABC transporter,ATP/GTP-binding site motif A (P-loop)	0.0103612	0.00558866	0.00331578	0.000947912	0.00112519	0.000220978	0.00138852	0.000251085			505	787	824	958	976	817	609	876			0.00545338	0.00918438	0.0164457	0.00620331	0.00641021	0.00415245	0.00422053	0.00194197	0.00378483	0	0.000479147	0.00236459	0.000613097	0.00276247	0	0.000335995	0.000156347	0.000170593	0.00188558	0.000594455	0.00168554	0.00062977	0.000123484	0	0	0.000386991	0
tr|Q65GI5|Q65GI5_BACLD	Q65GI5	Acetolactate synthase	0.0163567	0.00301529	7.50723e-05	0.000687304	0.0153785	0.0163183	0.000750129	0.000249656			406	953	1401	1018	439	279	682	877			0.0121278	0.0239588	0.0129835	0.00240372	0.00114043	0.00550174	0.000153925	7.12921e-05	0	0	0.000449939	0.00161197	0.00909097	0.0321411	0.00490348	0.00870526	0.0183863	0.0218632	0.00022286	0.00022895	0.00179858	0.000376962	0.000215705	0.000156303	0.000768676	0	0
tr|Q65G79|Q65G79_BACLD	Q65G79	Malate dehydrogenase isozyme YtsJ	0.0149398	0.0143097	0.00164681	0.000240924	0.0112629			0.00024724			426	552	986	1151	504			878			0.00679577	0.0228359	0.0151876	0.0207453	0.0182709	0.00391294	0.00125617	0.00226725	0.00141701	0.000236144	0.000101225	0.000385402	0.00489348	0.0259499	0.00294537	0.00177366	0	0	0	0	0	0	0.000284826	0.000456894	0	0	0
sp|Q65JF1|RNY_BACLD	Q65JF1	Ribonuclease Y	0.0779061	0.0571541	0.0286199	0.0083253	0.0135735	0.00232088	0.00367977	0.000240018	0.000523766		145	261	330	521	468	519	450	879	582		0.0623929	0.0999691	0.0713563	0.0712051	0.0676241	0.0326331	0.0267304	0.0340893	0.0250402	0.00844728	0.00492618	0.0116024	0.00678411	0.0289009	0.00503553	0.00170255	0.00270873	0.00255134	0.00252365	0.0052117	0.00330395	0.000447104	0.000272951	0	0.000816751	0.000754548	0
tr|Q65D12|Q65D12_BACLD	Q65D12	Uncharacterized protein	0.00190809					0.0253081	0.00628554	0.00023186			937					235	383	880			0	0.00205285	0.00367144	0	0	0.00389473	0	0	0	0	0	0	0	0.00428719	0	0.0261123	0.0209663	0.0288455	0	0.00868411	0.0101725	0.000292469	0.000403112	0	0	0	0
tr|Q65J16|Q65J16_BACLD	Q65J16	Conserved protein YneT	0.0755381	0.0894948	0.00281949	0.00800873	0.0370615		0.00185477	0.000218629			151	187	867	529	275		543	881			0.0483642	0.10008	0.0781698	0.105945	0.070313	0.0922263	0.00433643	0.00173159	0.00239045	0.00109936	0.00538394	0.0175429	0.046721	0.015916	0.0485476	0	0.000114937	0	0.00229702	0	0.0032673	0.000241927	0.00041396	0	0	0	0
tr|Q65KM7|Q65KM7_BACLD	Q65KM7	Lysozyme				0.000391172		0.000331373	0.000830184	0.000217909						1096		789	672	882			0	0	0	0	0.000270888	0	0	0.000215495	0	0.000643362	0.000390521	0.000139634	0	0	3.93747e-05	0.000905808	4.77644e-05	4.05468e-05	0.000922646	0.000934877	0.00063303	0.000255499	0.000103566	0.000294664	0	0	0.000131284
sp|Q65GP8|QUEA_BACLD	Q65GP8	S-adenosylmethionine:tRNA ribosyltransferase-isomerase	0.000653252	0.0004448				0.000672113	0.0009986	0.000216348	0.00189698		1190	1385				708	645	883	465		0.000128294	0.000824345	0.00100712	0.000310603	0.000566967	0.00045683	0.000661847	0	0	0	0	0	0	0.00152962	0	0.000794964	0.000390239	0.000831136	0.00205793	0.000315011	0.000622856	0.000163607	0.00037278	0.000112655	0	0.00202879	0.00366214
sp|Q65D74|PEPT_BACLD	Q65D74	Peptidase T	0.0528392	0.11787	0.0286773	0.021896	0.0770586		0.00346393	0.000215309			199	145	328	352	186		458	884			0.0716077	0.0591555	0.0277543	0.127955	0.159602	0.0660544	0.0320816	0.0243715	0.0295788	0.00741059	0.0227405	0.0355371	0.114016	0.0421442	0.0750153	0	0	0	0.00549039	0.00268546	0.00221595	0.000625761	2.01651e-05	0	0	0	0
tr|Q65DG5|Q65DG5_BACLD	Q65DG5	Glycoside Hydrolase Family 4	0.000258869	0.0127778	0.00845523	0.0042004				0.000212363			1336	585	594	641				885			0	0.000393395	0.000383213	0.015918	0.0134477	0.00896777	0.0142669	0.00677346	0.00432538	0.00182163	0.00514705	0.00563253	0	0	0	0	0	0	0	0	0	0.000145564	0.000491526	0	0	0	0
tr|Q65PG6|Q65PG6_BACLD	Q65PG6	Transcription-repair-coupling factor	9.96118e-05	2.40053e-05		0.000879277	0.000131719	5.96919e-05	7.65538e-05	0.000210163	7.53318e-05		1445	1556		973	1197	888	845	886	628		0	9.65031e-05	0.000202332	4.56969e-05	0	2.6319e-05	1.02798e-05	0	0	0.000180258	0	0.00245757	2.73401e-05	0.000341547	2.62709e-05	7.08752e-05	7.13053e-05	3.68951e-05	0.000205933	0	2.37288e-05	2.0226e-05	0.000385567	0.000224698	0	0.000138313	8.76818e-05
sp|Q65LK0|ADDB_BACLD	Q65LK0	ATP-dependent helicase/deoxyribonuclease subunit B	0.000160626					0.000235962	0.000120116	0.000208368			1405					813	835	887			0.000397572	5.81142e-05	2.61923e-05	0	0	0	0	0	0	0	0	0	0	0	0.00190655	0.00013364	0.000314524	0.000259723	0.00029304	0	6.73071e-05	0.00012187	0.000346164	0.000157071	0	0	0
tr|Q65M93|Q65M93_BACLD	Q65M93	Enoyl-acyl carrier protein reductase	0.0106492	0.0133038	0.00295638	0.00127443	0.0149696			0.000203777			497	574	857	909	447			888			0.00824869	0.0130303	0.0106687	0.0133045	0.0198715	0.00673537	0.00534038	0.00197418	0.00155459	0.000112574	0.00173567	0.00197504	0.00962665	0.0256931	0.00958895	0	0	0	0	0.000282423	0	0.000146313	0.000465018	0	0	6.90496e-05	0
sp|Q65HJ2|DXS_BACLD	Q65HJ2	1-deoxy-D-xylulose-5-phosphate synthase	0.000523943	0.00023577			0.00104685			0.000192513			1235	1464			988			890			0	0.000717149	0.000854681	0.000278917	0.00018032	0.000248073	0.00067981	0	0	0	0	0	0.00156631	0.00110517	0.000469073	0	0	0	0	0	0.000469911	0.000168108	0.000178518	0.000230912	0	0	0
sp|Q65GJ0|LEUC_BACLD	Q65GJ0	3-isopropylmalate dehydratase large subunit	0.00301873		0.000823872		0.00960466			0.000188779			818		1149		540			891			0.00122383	0.00494683	0.00288553	0	0	0.00127247	0.00024715	0.000708699	0.00151577	0	0	0	0.00295529	0.0207776	0.00508109	0	0	0	0	0	0	0.000168851	0.000397487	0	0	0	0
tr|Q65JQ1|Q65JQ1_BACLD	Q65JQ1	Signal recognition particle protein	0.00875562	0.00683359	0.00127448	0.000145714	0.00924759	0.00026456		0.000187356	0.000381987		546	734	1047	1181	547	806		892	597		0.00418901	0.013605	0.00847284	0.00978086	0.00670987	0.00401003	0.00268698	0.000236112	0.00090034	0	6.79594e-05	0.000369182	0.00414582	0.0228759	0.000721091	0.000227409	0.000283636	0.000282636	0	0	4.97207e-05	0.000217579	0.000161122	0.000183367	0	0.00100643	0.000139532
tr|Q65JK9|Q65JK9_BACLD	Q65JK9	Flagellar biosynthesis protein FlhA	0.000236413		0.000323406					0.000175844			1353		1298					893			0.000471211	0.000198049	3.99793e-05	0	0.000368875	0	0	0.000801002	0.000169216	0	0	0.000915202	0	0	0.000360646	0	0.000110782	0	0	0	0	0.000223595	0.000303937	0	0	0	0
tr|Q65FH2|Q65FH2_BACLD	Q65FH2	Conserved protein YuzC		0.000592106	0.00122697	0.000390918				0.000174204				1331	1050	1097				894			0	0	4.89674e-05	6.55854e-05	0.000370653	0.00134008	0.00299434	0.000417948	0.000268617	0.000712734	0.000278931	0.00018109	0	0	0	0	0	0	0	0	0	0.000277655	0.000244955	0	0	0	0
sp|Q65IE9|DEOD_BACLD	Q65IE9	Purine nucleoside phosphorylase DeoD-type	0.0108978	0.040557	0.0227383	0.0221956	0.0275916		0.00174725	0.000172256			490	313	383	348	327		559	895			0.00937249	0.0112289	0.012092	0.0406756	0.0436937	0.0373017	0.0180505	0.0330577	0.0171067	0.0103276	0.0336468	0.0226126	0.0331586	0.0207992	0.0288171	0	0	8.01407e-05	0.00101238	0.000474668	0.00375469	0	0.000127013	0.000389754	0	0	0
sp|Q65DH1|DLTA_BACLD	Q65DH1	D-alanine--D-alanyl carrier protein ligase	0.00362846	0.00340305			0.00105105	0.00188004	0.000303435	0.000171389			771	917			986	558	784	896			0.00532657	0.00321472	0.00234408	0.00585961	0.00202327	0.00232627	0	0	0	0.000218785	0	0	0.00133581	0.00127675	0.000540579	0	0.00318892	0.00245122	0	0.000287369	0.000622938	7.66506e-05	0.000437515	0	0	0	0
tr|Q65L71|Q65L71_BACLD	Q65L71	Uncharacterized protein	0.0238557	0.0323497	0.00830982	0.00155298	0.0117135	0.00334464		0.000171028			330	361	599	874	499	467		897			0.0100324	0.028946	0.0325886	0.0279672	0.0417019	0.0273798	0.00273774	0.0101358	0.0120559	0	0.00150706	0.00315188	0.00659546	0.0165271	0.012018	0.00331378	0.00285676	0.00386337	0	0	0.00024795	0.000326045	0.000187038	0	0	0	0
sp|Q65JS3|RLMN_BACLD	Q65JS3	Probable dual-specificity RNA methyltransferase RlmN	0.00124135	0.00125893	0.00173462	0.00482871	0.000828547			0.000170369			1046	1160	977	614	1025			898			0.00162108	0.00166563	0.000437352	0.00167604	0.00109636	0.0010044	0.00197723	0.00121693	0.00200969	0.00314622	0.00838071	0.0029592	0.000562031	0.0018182	0.000105408	0	0	0	0	0	0	8.95719e-05	0.000193628	0.000227908	0	0	0
tr|Q65GE9|Q65GE9_BACLD	Q65GE9	Thioredoxin	0.478619	0.313017	0.127874	0.277259	0.341217	0.00178599		0.000162664			29	55	120	61	46	568		899			0.396504	0.491173	0.548181	0.230413	0.282255	0.426382	0.112976	0.119455	0.151193	0.384841	0.257753	0.189183	0.2731	0.129828	0.620724	0.00031328	0.00276601	0.00227868	0	0	0	0.000190265	0	0.000297727	0	0	0
tr|Q65P20|Q65P20_BACLD	Q65P20	Conserved protein YyaL						0.000436943		0.000159667								755		900			0	0	0	0	0	0	4.53709e-05	0	0	0	0	0	0	0	0	0	7.55004e-05	0.00123533	0	0	0	0.000332412	0.000146588	0	0	0	0
tr|Q65H68|Q65H68_BACLD	Q65H68	Phosphate starvation-induced protein	0.00381712	0.00203578	0.00327585	0.00091577	0.000983147	0.000194939		0.000157106			757	1052	829	963	1000	832		901			0.00282614	0.00529431	0.00333091	0.00195605	0.00257783	0.00157346	0.00652528	0.00148103	0.00182123	0	0.000974153	0.00177316	0.000216798	0.00273264	0	0	0.000173396	0.00041142	0	0	0.000530875	0.00030199	0	0.00016933	0	0	0
tr|Q65I38|Q65I38_BACLD	Q65I38	Prephenate dehydrogenase	0.00220828	0.000172018		0.000531193				0.000154782			900	1493		1058				902			0.00497324	0.00118337	0.000468216	0.00032746	0.000188593	0	0	0	0	0.00150756	8.60173e-05	0	0	0.00283594	0	0	0	0	0	0	0	0	0.000187535	0.000276811	0	0	0
sp|Q65I10|IDI2_BACLD	Q65I10	Isopentenyl-diphosphate delta-isomerase						0.00946127	0.00809639	0.000153618	0.00294718							339	355	903	399		0	0	0	0.00264385	0	0	0	0	0	0	0	0	0	0	0	0.0131274	0.00127619	0.0139802	0.0156826	0.0008086	0.00779793	0	5.90395e-05	0.000401814	0.00729325	0.000219056	0.00132922
tr|Q65PI1|Q65PI1_BACLD	Q65PI1	Conserved hypothetical containing domain DUF348 YabE	0.00156615		0.00261762	0.00425542	0.000879817			0.000153034			989		883	634	1019			904			0.00194687	0.00117937	0.0015722	0	0	0	0.00229388	0.00372347	0.00183549	0.00588336	0.00298135	0.00390154	0.000704584	0.0005039	0.00143097	0	0	0	0	0	0	0.000344009	0.000115093	0	0	0	0
sp|Q65I08|KCY_BACLD	Q65I08	Cytidylate kinase	0.00333789	0.0090234	0.00276679	0.000972664	0.0107936			0.000148441			796	663	871	953	511			905			0.00202768	0.00326942	0.00471659	0.0142927	0.00769553	0.00508196	0.00325462	0.000484049	0.00456171	0	0.0015387	0.00137929	0.0153237	0.00854244	0.00851457	0	0	0	0	0	0	0.000225796	0.000219528	0	0	0	0
sp|Q65JZ0|BSHC_BACLD	Q65JZ0	Putative cysteine ligase BshC	0.00232784	0.00520514	0.000510134	0.000190072		2.44333e-05		0.000140827			887	811	1239	1170		902		906			0.000438548	0.00414044	0.00240453	0.00981207	0.00383019	0.00197317	0.00132026	0	0.000210145	0.00018153	0	0.000388688	0	0.00103424	0	0	2.13992e-05	5.19006e-05	0	0	6.21379e-05	0	0.000176108	0.000246374	0	0	0
tr|Q65LU0|Q65LU0_BACLD	Q65LU0	ABC transporter YhaQ	0.00948522	0.0340838	0.026953	0.0163183	0.0182463			0.000140363			531	349	341	400	405			907			0.0144588	0.00606384	0.00793304	0.0459553	0.032964	0.023332	0.0169608	0.0305681	0.0333302	0.022289	0.0103246	0.0163414	0.0180592	0.0272515	0.00942818	0	0	0	0	0	0.00170173	0.000208305	0.000212785	0	0	0	0
tr|Q65CZ8|Q65CZ8_BACLD	Q65CZ8	Aldo/keto reductase family 2 protein	0.0304851	0.0942925	0.0353206	0.0314598	0.0445273	0.00105946	0.00114661	0.000138966	0.000282556		280	174	292	288	246	641	628	908	609		0.0289559	0.026917	0.0355825	0.155989	0.0588062	0.0680819	0.0356058	0.0343925	0.0359637	0.0136177	0.0427081	0.0380537	0.0520969	0.0462938	0.0351913	0.000957203	0.000970876	0.0012503	0.00209551	0	0.00134431	0.000199671	4.86349e-05	0.000168592	5.3615e-05	0.000368989	0.000425065
tr|Q65MN8|Q65MN8_BACLD	Q65MN8	Putative kinase related to diacylglycerol kinase YerQ	0.000560434	0.000303883						0.000137512			1222	1431						909			0.000480722	0.000657247	0.000543334	0.000319151	0.000592497	0	0	0	0	0	0	0	0	0.00112583	0	0	0	0	0	0	0	0	0.000187204	0.000225332	0	0	0
tr|Q65CT7|Q65CT7_BACLD	Q65CT7	Type I restriction enzyme R Protein	0.000145512	0.00054893	1.11014e-05			0.00756122	0.00216622	0.000137321	0.000645758		1414	1339	1414			365	521	910	563		4.17649e-05	0.000305473	8.92973e-05	0.000744195	0.000653587	0.000249008	0	2.68379e-05	6.46633e-06	0.000165621	0	0	3.47055e-05	0	0	0.00491673	0.00958898	0.00817796	0.000681268	0.00154166	0.00427572	2.64977e-05	7.98404e-05	0.000305624	0.0013553	0.000125973	0.000455998
tr|Q65K95|Q65K95_BACLD	Q65K95	YkuI	0.00323492	0.00245292			0.00055101	0.000903723	0.00108664	0.0001275			806	1003			1089	660	633	911			0.00181923	0.00366281	0.00422271	0.00289452	0.00200769	0.00245656	6.89866e-05	0	0	0	0	0	0.000624722	0.00102831	0	0.00130054	0.000619763	0.000790867	0.00152981	0.000349073	0.00138104	0.000135498	0	0.000247001	0	0	0
tr|Q65LD1|Q65LD1_BACLD	Q65LD1	Oligopeptide ABC transporter (ATP-binding protein)	0.00464072	0.0449863	0.0589078	0.0347557	0.00341654		0.000242203	0.000124835			702	297	211	270	747		793	912			0.00578668	0.00388247	0.004253	0.0410056	0.0420735	0.0518798	0.0591688	0.0613146	0.0562402	0.026058	0.0424014	0.0358076	0.00229565	0.00795396	0	0	0	0	0	0.000153475	0.000573132	9.68949e-05	0.000277611	0	0	0	0
tr|Q65NL1|Q65NL1_BACLD	Q65NL1	Hydantoin utilization protein A								0.000123779										913			0	0	0	0	0	0	0	0	0	0	0	0	0	0	0	0	0	0	0	0	5.2226e-05	0	0.000129759	0.000241577	0	0	0
tr|Q65D50|Q65D50_BACLD	Q65D50	Transcriptional antiterminator		0.00372192	0.00059191					0.00011469				888	1210					914			0	0.000792376	0	0.00473846	0.00543394	0.000993369	0.00114536	0	0.000630365	0	0	0	0	0	0	0	0	0.000185575	0	0	0.000311414	0.000179331	0	0.000164739	0	0	0
tr|Q62SW2|Q62SW2_BACLD	Q62SW2	DEAD/DEAH box helicase YqhH			0.000301397					0.000108526					1310					915			0	0	0	0	0	0	0.000539009	0.000155532	0.000209651	0	0	0	0	0	0	0	0	0	0	0	0	4.18883e-05	0.000283691	0	0	0	0
tr|Q65NT4|Q65NT4_BACLD	Q65NT4	Putative lipoprotein	0.000578918		0.0012955	0.00130702	0.00953246			0.000107027			1213		1043	904	541			916			0.00151629	0.000220462	0	0	0	0	0.00116062	0.00148611	0.00123976	0.00294145	0.000611637	0.000367988	0.00254937	0.0246343	0.00141371	0	0	0	0	0	0	0.000192545	0.000128537	0	0	0	0
sp|Q65PH2|SP5G_BACLD	Q65PH2	Putative septation protein SpoVG	0.0239437	0.0395025		0.00112773	0.083706		0.0180749	0.000106342			328	319		936	175		270	917			0.0170063	0.0297284	0.0250965	0.04191	0.0367936	0.039804	0	0	0	0.00155616	0	0.00182704	0.0960623	0.0639726	0.0910831	0	3.24096e-05	0	0.0100058	0.000189991	0.044029	0.000184082	0.000134945	0	0	0	0
tr|Q65EX7|Q65EX7_BACLD	Q65EX7	Putative oxidoreductase YuxG		0.298483	7.77013e-05				0.161283	9.50867e-05				56	1399				76	918			0	0	0.000112869	0.323425	0.311601	0.260423	7.18436e-05	0	0.00016126	0	0	0	0	0.000815084	0	0	0	0	0.109581	0.0994483	0.274819	0.000228503	5.67572e-05	0	0	0	0
sp|Q65I29|AROB_BACLD	Q65I29	3-dehydroquinate synthase	0.0141631	0.0105767	0.00111435	0.000524643	0.0277924	0.00159563		9.47594e-05			436	629	1074	1061	324	579		919			0.0046195	0.0209959	0.0168739	0.0168559	0.00689765	0.0079765	0.00228178	0.000508118	0.000553157	0	0.000701696	0.000872234	0.0235472	0.0508987	0.00893134	0.000785901	0.00199424	0.00200674	0	0	0	0	0.000115938	0.000168341	0	0.000327956	0
tr|Q65P18|Q65P18_BACLD	Q65P18	Threonine--tRNA ligase	0.00504708	0.00235841	0.00119316		0.00321576			9.32469e-05			681	1015	1055		762			920			0.00352169	0.0066804	0.00493914	0.00256513	0.00311042	0.00139969	0.00230125	0.000956229	0.000322	0	0	0.000393143	0.000836764	0.00873932	7.11811e-05	0	0	0	0	0	0	0	0.000145084	0.000134656	0	0	0
sp|Q65G67|ASSY_BACLD	Q65G67	Argininosuccinate synthase	0.0168854	0.016452	0.00108793	0.000357985	0.0483146	0.00119709		8.97871e-05			390	513	1080	1109	240	623		921			0.00832628	0.0197045	0.0226255	0.0173314	0.019991	0.0120336	0.00174965	0.00061995	0.000894195	0.000116832	0	0.000957123	0.0349108	0.0932349	0.0167981	0.000245426	0.000984502	0.00236136	0	0	0	8.3448e-05	0	0.000185913	0	0	0
tr|A5A694|A5A694_BACLD	A5A694	Transglutaminase-like enzymes, putative cysteine protease YebA	0.000125362	0.000637519		0.000785232		0.00299486	0.00507209	8.69422e-05			1427	1318		990		482	403	922			2.4862e-05	0.000157694	0.000193529	0.000486171	0.000638944	0.000787442	0	0	0	0.000136037	0	0.00221966	0	0	0	0.00297641	0.00145461	0.00455354	0.000894445	0.00831399	0.00600784	0.000158988	0.000101838	0	0	0	0
tr|Q65GS0|Q65GS0_BACLD	Q65GS0	Conserved protein YrrB								8.07763e-05										923			0	0	3.6472e-05	0	0	0	0	0	0	0	0	0	0	0.000441972	0	0	0	0	0	0.000134509	0	0.00019627	4.60586e-05	0	0	0	0
tr|Q65GQ5|Q65GQ5_BACLD	Q65GQ5	Multifunctional fusion protein	0.00389733	0.0183945	0.0116822	0.00995504	0.00107068	0.00047372	0.000931666	8.03013e-05			748	480	527	493	984	744	651	924			0.00524231	0.0033949	0.0030548	0.0175349	0.0202766	0.0173719	0.00895689	0.0126474	0.0134423	0.01222	0.00898829	0.00865686	0.00042062	0.00265562	0.000135816	0.000236797	0.000732381	0.000451982	0.000771167	0.000524497	0.00149933	7.83196e-05	0.000162584	0	0	0	0
tr|Q65ED3|Q65ED3_BACLD	Q65ED3	Peptidase S41A, C-terminal protease			0.000751196		0.0006127			7.62304e-05					1170		1075			926			0	0	0	0	0	0	0.00203088	0.000222706	0	0.000141439	0	0	0.00119453	0	0.000643567	0	0	0	0	0	0	8.4335e-05	2.59001e-05	0.000118456	0	0	0
tr|Q62RQ2|Q62RQ2_BACLD	Q62RQ2	Glyceraldehyde-3-phosphate dehydrogenase		0.0508213	0.0036193					7.31573e-05				278	811					927			0	0	0	0.0757553	0.0653707	0.0113379	0.00247377	0.00710614	0.00127799	0	0	0	0	0	0	0	0	0	0	0	0.00215323	0.000111971	0.0001075	0	0	0	0
tr|Q65NP5|Q65NP5_BACLD	Q65NP5	Putative signal peptide binding protein YceH	0.0113636	0.0066886	0.0003852	0.000203009	0.00320197	0.000491564	0.000587771	5.97058e-05			482	740	1276	1166	765	741	715	928			0.00343751	0.0145477	0.0161055	0.0107843	0.00838154	0.000899918	0.000795977	0.000157476	0.000202148	0.000160617	0	0.00044841	0.00162168	0.00601213	0.0019721	7.06661e-05	0.000940799	0.000463226	0.000115961	7.46653e-05	0.00157269	4.84097e-05	4.09321e-05	8.97757e-05	0	0	0
tr|Q65LR0|Q65LR0_BACLD	Q65LR0	Uncharacterized protein			7.53791e-05					5.94275e-05					1400					929			0	0	0	0	4.49023e-05	0	0.000179006	4.7131e-05	0	0	0	0	0	0	0	0	0	5.08949e-05	0	0	0	0	8.72669e-05	9.10157e-05	0	0	0.00155934
sp|Q65JJ3|DXR_BACLD	Q65JJ3	1-deoxy-D-xylulose 5-phosphate reductoisomerase	0.00205933	0.00307771			0.0058047			5.90352e-05			920	947			628			930			0.000440467	0.00375436	0.00198315	0.00295396	0.005378	0.000901167	0.00232088	0	0	0	0	0	0.00414932	0.0130653	0.000199494	0	0	0	0	0	0	0	9.39355e-05	8.31702e-05	0	0	0
sp|Q65CN2|MNMG_BACLD	Q65CN2	tRNA uridine 5-carboxymethylaminomethyl modification enzyme MnmG	0.00382467	0.0026636			0.00209586	0.000683335		5.14142e-05			755	985			862	703		931			0.00116209	0.00644056	0.00387135	0.00150328	0.0045987	0.00188882	1.43501e-05	0	0	0	0	0	7.4802e-05	0.00486041	0.00135237	0.000238044	0.000885275	0.000926687	6.41428e-05	0	0	7.67754e-05	7.7467e-05	0	0	0	0.000170177
tr|Q65FH0|Q65FH0_BACLD	Q65FH0	Nicotinate phosphoribosyltransferase	0.00552101	0.00290081	0.000168726	0.000109638	0.0038972			4.70829e-05			658	966	1356	1189	713			932			0.00462326	0.00749995	0.00443984	0.00282316	0.00423072	0.00164856	0.000126529	0.000237099	0.000142552	0	0.000228222	0.000100691	0.00211521	0.00755103	0.00202534	0	0.000127782	0	0	0	0	6.91994e-05	7.20494e-05	0	0	0	0
tr|Q65KY4|Q65KY4_BACLD	Q65KY4	Putative polysaccharide lyase family 11 protein								4.30884e-05										933			4.76801e-05	0	0	0	0	0	0	0	0	0	0	0	0	0	0	0	0	0	0	0	7.98392e-05	4.66455e-05	8.26196e-05	0	0	0	0
sp|Q65HN7|RL332_BACLD	Q65HN7	50S ribosomal protein L33 2	0.840274	0.0948503			0.0296269						13	173			313						1.14407	0.621739	0.755012	0.0844025	0.0380661	0.162082	0	0.00906117	0	0	0.0154609	0	0.044404	0.00970538	0.0347714	0	0	0	0	0	0	0	0	0	0	0	0
tr|Q65FX0|Q65FX0_BACLD	Q65FX0	ABC transporter YtrB	0.658143	0.602626	0.0233273	0.0702102		0.00332646	0.0264652				18	30	374	173		471	238				0.650334	0.770908	0.553186	0.928569	0.584487	0.294823	0.0130474	0.0197186	0.037216	0.0782747	0.061865	0.070491	0	0	0	0	0.00878658	0.00119279	0.0203479	0.00132985	0.057718	0	0	0	0	0	0
sp|Q65F75|GCSH_BACLD	Q65F75	Glycine cleavage system H protein	0.572206	0.101337	0.266639	0.986383	0.282538	0.000220489	0.000669146				21	161	61	12	64	818	699				1.14724	0.265435	0.30394	0.0303467	0.0698515	0.203814	0.215879	0.420733	0.163304	1.99655	0.598737	0.363862	0.313162	0.0852141	0.449239	0	0.000220083	0.000441384	0.000882652	0.000447474	0.000677311	0	0	0	0	0	0
sp|Q65H61|RS21_BACLD	Q65H61	30S ribosomal protein S21	0.536021	0.277479	0.164171	0.221803	0.204596						22	63	107	77	86						0.642325	0.456455	0.509282	0.178084	0.206302	0.448049	0.155082	0.159986	0.177445	0.370244	0.13789	0.157276	0.293837	0.114816	0.205133	0	0.000519621	0	0	0	0	0	0	0	0	0	0
tr|Q65HF3|Q65HF3_BACLD	Q65HF3	Translocation-dependent antimicrobial spore component	0.525737	0.0053738	0.252524	0.281159	0.539857	0.0577649	0.00351348				24	799	65	60	25	158	455				0.684666	0.424808	0.467737	0.00155127	0.00177689	0.0127932	0.296532	0.171999	0.28904	0.361435	0.211822	0.270219	0.882963	0.130394	0.606214	0.0236204	0.0176388	0.132035	0.00617812	0.00264093	0.00172139	0	0	0	0	0	0
tr|Q65M35|Q65M35_BACLD	Q65M35	Major cold-shock protein	0.276287	0.236455	0.896881	1.08582	0.921688						45	76	7	11	11						0.413478	0.217493	0.197891	0.183054	0.254447	0.271864	0.897705	0.912733	0.880205	1.43078	1.40856	0.418128	0.882362	0.405649	1.47705	0	0	0	0	0	0	0	0	0	0	0	0
tr|Q65HZ3|Q65HZ3_BACLD	Q65HZ3	Ferredoxin	0.267786	0.244017	0.242016	0.528651	0.290601						46	70	69	29	61						0.263125	0.230901	0.309332	0.178009	0.220326	0.333717	0.22525	0.294973	0.205824	0.749113	0.457507	0.379332	0.314724	0.13746	0.41962	0	0	0	0	0	0	0	0	0	0	0	0
tr|Q65IA2|Q65IA2_BACLD	Q65IA2	Cold-shock protein	0.258829	0.336092	0.641078	1.2489	0.284026						48	50	21	8	63						0.21383	0.306088	0.25657	0.316169	0.332976	0.359132	0.494185	0.723149	0.7059	1.77615	0.62423	1.34632	0.24171	0.114832	0.495535	0	0	0	0	0	0	0	0	0	0	0	0
sp|Q65H64|Y2729_BACLD	Q65H64	UPF0365 protein BLi02729/BL01411	0.238952	0.562768	0.550411	0.803624	0.0646722	0.000462388	0.00845092				54	32	26	16	203	749	350				0.256217	0.223437	0.237204	0.699846	0.542695	0.445765	0.425428	0.571999	0.653806	0.803339	0.954763	0.652769	0.0735764	0.0798417	0.0405984	0	0.000904733	0.00048243	0.00339224	0.00205802	0.0199025	0	0	0	0	0.000774365	0
sp|Q65KJ6|MTND_BACLD	Q65KJ6	Acireductone dioxygenase	0.23596	0.120416	0.00293821	0.00522823	0.139016	0.00683114	0.00154887				56	140	858	597	129	377	583				0.235543	0.196478	0.27586	0.056163	0.0766317	0.228454	0.00218079	0.00611709	0.000516755	0.0119591	0.000342695	0.00338286	0.11697	0.132298	0.167781	0.00479008	0.0079549	0.00774844	0.00252043	0	0.00212618	0	0	0	0	0	0
tr|Q65G18|Q65G18_BACLD	Q65G18	Putative thioredoxin YtpP	0.21766	0.151077	0.11234	0.196858	0.219403						63	118	132	86	79						0.273024	0.182781	0.197177	0.161561	0.131746	0.159923	0.0455314	0.108077	0.183412	0.334322	0.170453	0.0857979	0.253615	0.0778189	0.326776	0	0	0	0	0	0	0	0	0	0	0	0
tr|Q65GQ0|Q65GQ0_BACLD	Q65GQ0	Preprotein translocase subunit YrbF	0.200949	0.819458	0.582335	0.732825	0.123196	0.0287088	0.0456144				66	20	24	20	137	216	178				0.140345	0.26654	0.195962	1.06068	0.725904	0.671788	0.626263	0.601133	0.519608	0.575569	0.37275	1.25016	0.141211	0.138825	0.0895522	0.0092587	0.0376168	0.0392509	0.0269542	0.0167985	0.0930906	0	0.00486804	0	0	0	0
tr|Q65E89|Q65E89_BACLD	Q65E89	Modifier protein of major autolysin LytC (CWBP76)	0.193484	0.0505181	0.0758072	0.106506	0.114728	0.0282292	0.0100587		0.000741434		69	280	178	131	150	220	330		547		0.268594	0.161719	0.150138	0.0401369	0.0458771	0.0655404	0.0560996	0.0899718	0.0813503	0.165942	0.0635065	0.0900708	0.15575	0.035501	0.152935	0.0328481	0.0345045	0.0173349	0.0132346	0.00992182	0.00701954	0.00123204	0	0	0	0.00125394	0.000970364
tr|Q65EB4|Q65EB4_BACLD	Q65EB4	Flagellar hook-associated protein 3	0.191521	0.019453	0.0507863	0.0623125	0.0603879						72	468	232	190	212						0.276382	0.111259	0.186923	0.00613255	0.00693601	0.0452904	0.0434063	0.0258644	0.0830881	0.109076	0.047722	0.0301399	0.0839077	0.020633	0.076623	0	0	0	0	0	0	0	0	0	0	0	0
tr|Q65E90|Q65E90_BACLD	Q65E90	N-acetylmuramoyl-L-alanine amidase (Major autolysin) (CWBP49)	0.188237	0.0433029	0.120617	0.144532	0.158632	0.000872594					73	301	124	108	110	671					0.178122	0.17634	0.210249	0.0374572	0.0324366	0.0600148	0.0820717	0.139231	0.140549	0.262754	0.098186	0.0726564	0.214585	0.0676998	0.193612	0.00174163	0.000753827	0.000122323	0	0	0	0	0	0	0	0	0
tr|Q65F41|Q65F41_BACLD	Q65F41	Putative phage shock protein YvqH	0.167512	0.965299	0.00310454	0.00163617		0.022984	0.0065356				85	17	842	862		249	378				0.158133	0.127554	0.216849	1.43752	1.10401	0.35437	0.00187054	0.00367197	0.00377111	0.00175075	0.00160127	0.0015565	0	0	0	0.00972152	0.0334898	0.0257407	0.0123425	0	0.00726432	0.000235267	0	0	0	0	0
tr|Q65HG2|Q65HG2_BACLD	Q65HG2	Glycine betaine ABC transporter (ATP-binding protein)	0.156894	0.0150268	0.00221138	0.000571778	0.0338904	0.0088557	0.00267327				90	539	922	1042	294	345	499				0.10032	0.189882	0.180479	0.0209163	0.017734	0.00643018	0.00163586	0.00246108	0.00253721	0.00114258	0	0.000572755	0.0199186	0.0735145	0.00823826	0.00348555	0.0056675	0.017414	0.000130962	0.00174754	0.00614131	0	0	0	0	0	0
tr|Q65PH3|Q65PH3_BACLD	Q65PH3	Putative regulator of purine operon, putative translation initiation inhibitor	0.128193	0.068758	0.0190897	0.0182042	0.058839	0.0696749					105	234	411	380	216	135					0.133475	0.165033	0.0860707	0.0750993	0.0638245	0.0673502	0.0210899	0.0142966	0.0218827	0.017573	0.0201048	0.0169347	0.0788912	0.042785	0.0548407	0.0653833	0.0603443	0.0832969	0	0	0.00120562	0.00287449	0	0	0	0	0
sp|Q65JS9|RPOZ_BACLD	Q65JS9	DNA-directed RNA polymerase subunit omega	0.12053	0.0783344	0.0440835	0.143987	0.193301						112	212	257	109	93						0.148939	0.104549	0.108102	0.0579242	0.0629035	0.114175	0.0257985	0.0558231	0.0506289	0.197331	0.229424	0.00520558	0.274883	0.0959103	0.209111	0	0	0	0	0	0	0	0	0	0	0	0
sp|Q65HC5|RL333_BACLD	Q65HC5	50S ribosomal protein L33 3	0.119261	0.229343	0.417884	0.46724	0.473361						113	83	34	34	29						0.138756	0.115638	0.10339	0.134815	0.161885	0.391329	0.34161	0.553545	0.358498	0.730626	0.454254	0.216839	0.751184	0.281528	0.387371	0	0	0	0	0	0	0	0	0	0	0	0
sp|Q65DG9|DLTC_BACLD	Q65DG9	D-alanyl carrier protein	0.0907185	0.0440065	0.00692759	0.0362679	0.0280954	0.0022188					129	300	650	261	322	529					0.0994357	0.108203	0.0645171	0.0358312	0.0682653	0.0279231	0.00874141	0.00559493	0.00644644	0.0830428	0.00585481	0.0199061	0.0472036	0.025897	0.0111857	0	0.00305265	0.00360375	0	0	0	0	0	0	0	0	0
tr|Q65M72|Q65M72_BACLD	Q65M72	Uncharacterized protein	0.0853184	0.0065053		0.00313518	0.0117459						134	748		695	498						0.0644745	0.105579	0.0859017	0.00257607	0.00904078	0.00789905	0	0	0	0.00889253	0	0.00051301	0.00860655	0.00735307	0.0192781	0	0	0	0.00218238	0	0	0	0.00124478	0	0	0	0
tr|Q65DD6|Q65DD6_BACLD	Q65DD6	Ferrochelatase	0.0729694	0.0372535	0.00136385	0.000283656			0.0010879				153	326	1036	1137			632				0.0798589	0.0744525	0.0645969	0.0320463	0.0662616	0.0134525	0.000663399	0.00183736	0.0015908	0.000127302	0	0.000723665	0.000207056	0	0	0	0	0	0.000947184	0.000515296	0.00180123	0	0	0	0	0	0
tr|Q65LX5|Q65LX5_BACLD	Q65LX5	N-acetylmuramoyl-L-alanine amidase	0.0694048	0.36167	0.0058064	0.00855435	0.00353043	0.000697064	0.0059225				158	45	686	517	730	701	387				0.0738395	0.0602289	0.0741461	0.262477	0.283353	0.53918	0.00772009	0.00842671	0.00127239	0.00811072	0.00678345	0.0107689	0.000838386	0.00183039	0.0079225	0.000720952	0	0.00137024	0.00275197	0.00206993	0.0129456	0.00047204	0	0	0	0	0
tr|Q65G25|Q65G25_BACLD	Q65G25	YtxJ	0.0679983	0.0793204	0.0788926	0.0927876	0.0574366	0.00553993	0.0107218				162	210	172	143	218	405	325				0.0554807	0.0843064	0.0642079	0.0728173	0.0836157	0.0815284	0.0620188	0.0710571	0.103602	0.11267	0.0920793	0.0736135	0.0804993	0.0121246	0.0796859	0.00171657	0.00632945	0.00857377	0.00590512	0.00861428	0.0176461	0	0.00014839	0	0	0	0
tr|Q65EB3|Q65EB3_BACLD	Q65EB3	Flagellar hook-associated protein 1	0.066603	0.00943898	0.0179722	0.0245282	0.0186258	0.00498738					165	655	425	336	397	416					0.12013	0.0326913	0.0469874	0.00681637	0.00471836	0.0167822	0.00803683	0.0296975	0.0161823	0.0562321	0.00670592	0.0106466	0.0189113	0.0164128	0.0205533	0.0025065	0.00321925	0.00923638	0	0	0.000121046	0.000492803	0	0	0	0	0
sp|Q65GT9|MTNN_BACLD	Q65GT9	5'-methylthioadenosine/S-adenosylhomocysteine nucleosidase	0.0656826	0.0280312			0.0225308						167	396			366						0.0734014	0.0611093	0.0625372	0.0497899	0.0199588	0.0143449	0	0	0	0	0	0	0.0259894	0.0245787	0.0170243	0	0	0	0	0	0	0	0	0	0	0	0
tr|Q62QP9|Q62QP9_BACLD	Q62QP9	Uncharacterized protein	0.0604887										173										0.0359428	0.051115	0.0944083	0.00792082	0	0	0	0	0	0	0	0	0	0	0	0	0	0	0	0	0	0	0	0	0	0	0
tr|Q65NM1|Q65NM1_BACLD	Q65NM1	NAD(P)H dehydrogenase	0.0588685	0.0483618	0.0135276	0.00727124	0.0103368						179	286	495	541	524						0.0516472	0.0510068	0.0739516	0.0459255	0.044271	0.0548889	0.0156388	0.0234719	0.00147215	0.00288997	0.000327127	0.0185966	0.00536849	0.00855647	0.0170853	0	0	0	0	0	0	0	0	0	0	0	0
sp|Q65K49|Y1669_BACLD	Q65K49	UPF0356 protein BLi01669/BL01628	0.0585076	0.0544115	0.0377469	0.140219	0.0534843						181	268	280	110	228						0.058113	0.0717617	0.0456482	0.0380297	0.0550026	0.0702022	0.0521414	0.0258078	0.0352916	0.151287	0.232892	0.0364782	0.0793528	0.0148032	0.0662969	0	0	0	0	0	0	0	0	0	0	0	0
tr|Q62P32|Q62P32_BACLD	Q62P32	Quinol oxidase subunit 2	0.0557033	0.0925552	0.0425967	0.0605708	0.0219467	0.000737303	0.00186832				190	182	264	196	375	696	541				0.0721417	0.0473273	0.047641	0.118526	0.0641681	0.0949713	0.032121	0.0440813	0.0515877	0.0521412	0.084903	0.0446683	0.0110612	0.0341886	0.0205901	0.000386034	0.000670397	0.00115548	0.00182984	0.00168449	0.00209063	0	0.0052607	0	0	0	0
tr|Q65D64|Q65D64_BACLD	Q65D64	Methionine synthase	0.0460479	0.00475395			0.181861	0.00498958					213	830			100	415					0.0383259	0.0488131	0.0510047	0.00585444	0.00345322	0.00495417	0	0	0	0	0	0	0.214135	0.26486	0.0665862	0.00221549	0.00601325	0.00674001	0	0	0	0	0.00051994	0	0	0	0.000592291
tr|Q65DS6|Q65DS6_BACLD	Q65DS6	Polyamine aminopropyltransferase	0.0446579	0.0889187	0.0198226	0.0363274	0.100265						215	189	400	259	158						0.0312319	0.0715598	0.0311819	0.103045	0.0972	0.0665113	0.0258792	0.0135014	0.0200873	0	0.0793049	0.0296773	0.135754	0.0529613	0.112078	0	0	0	0	0	0.00126198	0.000408895	0	0	0	0	0
tr|Q65HG3|Q65HG3_BACLD	Q65HG3	Glycine betaine ABC transporter (Permease)	0.0434311	0.006005	0.00293803	0.00151524	0.00180146						218	767	859	879	891						0.0344135	0.0445721	0.0513076	0.00578407	0.00558656	0.00664435	0.00324068	0.00235807	0.00321533	0	0.00391585	0.000629887	0	0.00388388	0.00152051	0	0	0.00232251	0	0	0	0	0	0	0	0	0
tr|Q62RF1|Q62RF1_BACLD	Q62RF1	Conserved protein YtwF	0.041497	0.0277131	0.00328956	0.00465234	0.00815304	0.000500413	0.00168969				222	398	827	619	577	738	564				0.023533	0.0542066	0.0467514	0.0244228	0.03298	0.0257364	0.00190377	0.00409547	0.00386945	0.0056017	0.00674584	0.00160947	0.00558447	0.00469967	0.014175	0.000584198	0	0.000917041	0.0025539	0	0.00251516	0	0	0	0	0	0
tr|Q65J18|Q65J18_BACLD	Q65J18	Conserved protein YneR	0.0409429	0.0294092	0.0154084	0.0232673	0.023323						225	382	460	343	357						0.0475257	0.0372687	0.0380343	0.015661	0.0219827	0.050584	0.0151514	0.0190657	0.0120081	0.0324209	0.00488918	0.0324918	0.0309687	0.0102453	0.0287551	0	0	0	0	0	0.000777988	0	0	0	0	0	0
sp|Q65FU0|RL31B_BACLD	Q65FU0	50S ribosomal protein L31 type B	0.0398555	0.024415	0.0032708	0.00923879	0.00277307						229	421	830	507	801						0.021819	0.053177	0.0445706	0.0254625	0.0381141	0.00966847	0.00178147	0.00100512	0.00702581	0.0140174	0.00559726	0.00810169	0.00516983	0.00052238	0.00262698	0	0	0	0	0	0	0	0	0	0	0	0
sp|Q65G81|ACCA_BACLD	Q65G81	Acetyl-coenzyme A carboxylase carboxyl transferase subunit alpha	0.0392773	0.0363314	0.0222042	0.00376028	0.0166276						232	333	388	667	424						0.0342742	0.0440281	0.0395297	0.0484243	0.0391789	0.0213912	0.0295848	0.016016	0.0210117	0	0.00525787	0.00602299	0.00737677	0.03791	0.00459603	0	0	0	0	0	0	0.000401372	0	0	0	0	0
tr|Q65EY4|Q65EY4_BACLD	Q65EY4	Copper binding protein CopZ	0.0383302	0.0292084	0.047278	0.187225	0.0110832						236	386	241	90	506						0.0488022	0.0338261	0.0323622	0.0122114	0.0311801	0.0442338	0.0282155	0.0417338	0.0718848	0.327435	0.17423	0.0600116	0.0195801	0.00155158	0.012118	0	0	0	0	0	0	0	0	0	0	0	0
sp|Q05207|SECY_BACLD	Q05207	Protein translocase subunit SecY	0.0374804	0.0540272	0.0282773	0.0237648			0.000811472				241	270	335	341			674				0.00610664	0.0534871	0.0528476	0.0436037	0.046898	0.0715801	0.00954426	0.0323918	0.0428958	0.0267787	0.0200832	0.0244325	0	0.000750572	0	0.000838031	0	0	0	0.000338647	0.00209577	0	0	0	0	0	0
tr|Q62NG9|Q62NG9_BACLD	Q62NG9	HAD-superfamily hydrolase YxeH	0.0371798	0.0150168	0.00891091	0.00626594	0.100082	0.000277786					244	540	586	563	160	804					0.0136683	0.0617498	0.0361213	0.0240074	0.0138301	0.00721298	0.0142923	0.00608619	0.00635427	0	0.00514134	0.0136565	0.146268	0.0476245	0.106354	0	0.000510833	0.000322524	0	0	0.00491381	0	0	0	0	0	0
tr|Q65FC7|Q65FC7_BACLD	Q65FC7	Conserved protein YuzD	0.0367577	0.00606662		0.00944641			0.0622565				246	763		500			156				0.028981	0.0333962	0.0478961	0.00100286	0.0119644	0.0052326	0	0	0	0.00566233	0.00125896	0.0214179	0.0230015	0	0	0	0.00174688	0	0.119887	0.0129526	0.0539299	0	0	0	0	0	0
tr|Q65DS0|Q65DS0_BACLD	Q65DS0	Tautomerase	0.0363798	0.0147676	0.00703762	0.0154506	0.0146282	0.0004643					249	545	645	415	453	747					0.0658219	0.0226394	0.0206783	0.00945585	0.0117271	0.0231199	0.00646015	0.00756519	0.00708753	0.0300025	0.0149322	0.00141714	0.0217149	0.00694151	0.0152282	0.000535553	0	0.000857348	0	0	0.000220153	0	0	0	0	0	0
tr|Q65PF8|Q65PF8_BACLD	Q65PF8	Putative Nucleic acid-binding OB-fold protein,contains S1 domain	0.0353887	0.0194934	0.0348216	0.0162064	0.0371635						257	467	295	403	274						0.0227897	0.0404831	0.0428935	0.0194399	0.0177745	0.0212659	0.0279604	0.0436983	0.0328062	0.016172	0.0161683	0.0162789	0.0432305	0.0400352	0.0282248	0	0	0	0	0	0.000803233	0	0	0.00078491	0	0	0
tr|Q65KC7|Q65KC7_BACLD	Q65KC7	Uncharacterized protein	0.0353837	0.0463428	0.0112703	0.0328381	0.0223559						258	295	537	280	368						0.0600777	0.0238418	0.0222317	0.0385486	0.0481146	0.0523652	0.00623116	0.0202322	0.00734745	0.0761423	0.0223721	0	0.0303159	0.00749601	0.0292559	0	0	0	0	0	0	0	0	0	0	0	0
tr|Q65NV7|Q65NV7_BACLD	Q65NV7	Putative Macrolide 2'-phosphotransferase	0.0342158	0.00382194			0.0194374						261	880			388						0.0256659	0.0421737	0.0348077	0.00390813	0.00478808	0.00276961	0.000738766	0	0	0	0	0	0.0152235	0.0376699	0.00541863	0	0	0	0	0	0	0	0	0	0	0	0
tr|Q65DN7|Q65DN7_BACLD	Q65DN7	Phosphomethylpyrimidine kinase	0.0328579	0.0423034	0.0080322	0.0068218	0.0379062						267	308	608	552	270						0.0105576	0.0466721	0.0413439	0.0692908	0.0396623	0.017957	0.00731788	0.00931318	0.00746555	0.00233902	0.0122744	0.00585202	0.046734	0.059857	0.00712779	0	0	0	0	0	0	0	0	0	0	0	0
sp|Q65I28|AROC_BACLD	Q65I28	Chorismate synthase	0.0320642	0.00606169	0.00275116	0.000957426	0.040477	4.63622e-05					271	764	874	957	262	893					0.0171189	0.0447154	0.0343581	0.005633	0.0092895	0.00326256	0.0064413	0.000638013	0.00117418	0.00121145	0.000910882	0.000749946	0.0250291	0.0847016	0.0117003	9.64484e-05	4.26383e-05	0	0	0	0	0	0	0	0	0	0
[truncated: 1,152 more rows]
[truncated: 3 more columns]
