# Supplementary material for: Metabolic engineering enables Bacillus licheniformis to grow on the marine polysaccharide ulvan
Source: Microb Cell Fact. 2022 Oct 10;21:207. doi: 10.1186/s12934-022-01931-0 (PMC9549685; doi:10.1186/s12934-022-01931-0)
Supplement: Supplementary file 3 — Additional file 3: Table S7. Results of statistical analyses. [file 12934_2022_1931_MOESM3_ESM.xlsx]

## Sheet: information
Table S7	Results of statistical analyses (Welch's T-test, FDR 0.05)
	p-values and adjusted q-values are given for respective comparisons per sheets
	(e.g. U-G, ulvan first group, glucose second group)
	intracellular soluble proteome	G	Glucose
		R	Rhamnose
		U	Ulvan
		UHA	Ulvan hydrolysate A
		UHB	Ulvan hydrolysate B
	extracellular proteome	SG	Glucose
		SR	Rhamnose
		SU	Ulvan
		SUHA	Ulvan hydrolysate A
		SUHB	Ulvan hydrolysate B

## Sheet: U-G
Protein	Short	Annotation	Significant (+)	-Log p-value	q-value	Difference U_G
sp|Q65MZ9|CH10_BACLD	Q65MZ9	10 kDa chaperonin	+	4.97814	0	2.35698
tr|Q65F82|Q65F82_BACLD	Q65F82	Lipoprotein	+	4.85723	0	-2.87851
tr|Q65DZ4|Q65DZ4_BACLD	Q65DZ4	Iron-binding protein	+	4.33252	0	1.91809
tr|Q65CV9|Q65CV9_BACLD	Q65CV9	Alkyl hydroperoxide reductase (Large subunit) and NADH dehydrogenase	+	4.20942	0	-7.34082
tr|Q65HK8|Q65HK8_BACLD	Q65HK8	Branched-chain alpha-keto acid dehydrogenase E1 subunit (2-oxoisovalerate dehydrogenase alpha subunit)	+	4.17541	0	2.59383
tr|Q65HG3|Q65HG3_BACLD	Q65HG3	Glycine betaine ABC transporter (Permease)	+	4.13072	0	-3.88173
tr|Q65KB7|Q65KB7_BACLD	Q65KB7	Phosphotransferase system (PTS) glucose-specific enzyme IICBA component	+	4.08653	0	2.59446
tr|Q65CW0|Q65CW0_BACLD	Q65CW0	Alkyl hydroperoxide reductase C	+	4.00832	0	-3.74159
tr|Q65HK5|Q65HK5_BACLD	Q65HK5	Leucine dehydrogenase	+	3.97814	0	3.12286
tr|Q65N58|Q65N58_BACLD	Q65N58	Conserved membrane protein YdcC	+	3.89439	0	2.75716
tr|Q65M12|Q65M12_BACLD	Q65M12	Glycerol uptake facilitator	+	3.83911	0	6.71918
tr|Q65G27|Q65G27_BACLD	Q65G27	3-deoxy-D-arabino-heptulosonate 7-phosphate synthase and chorismate mutase-isozyme 3	+	3.83478	0	-4.74977
tr|Q65HG2|Q65HG2_BACLD	Q65HG2	Glycine betaine ABC transporter (ATP-binding protein)	+	3.81107	0	-6.12018
tr|Q65FH0|Q65FH0_BACLD	Q65FH0	Nicotinate phosphoribosyltransferase	+	3.743	0	-5.04212
tr|Q65MJ0|Q65MJ0_BACLD	Q65MJ0	MOSC domain-containing protein	+	3.64074	0	-4.48116
tr|Q65FX2|Q65FX2_BACLD	Q65FX2	ABC transporter YtrE	+	3.55223	0	-3.56406
tr|Q65M84|Q65M84_BACLD	Q65M84	Oligopeptide ABC transporter (Permease)	+	3.53052	0	5.39849
tr|Q65DK6|Q65DK6_BACLD	Q65DK6	Conserved protein YwcB	+	3.52881	0	6.49725
tr|Q65F41|Q65F41_BACLD	Q65F41	Putative phage shock protein YvqH	+	3.52536	0	-5.7885
sp|Q65DG9|DLTC_BACLD	Q65DG9	D-alanyl carrier protein	+	3.51896	0	-3.70147
tr|Q65JA4|Q65JA4_BACLD	Q65JA4	Ribonucleoside-diphosphate reductase subunit beta	+	3.49875	0	-3.24826
sp|Q65IX1|IOLA1_BACLD	Q65IX1	Malonate-semialdehyde dehydrogenase 1	+	3.42186	0	6.18813
tr|Q65EM8|Q65EM8_BACLD	Q65EM8	Glyceraldehyde-3-phosphate dehydrogenase	+	3.38552	0	-3.01095
tr|A5A646|A5A646_BACLD	A5A646	Transcriptional regulator	+	3.35459	0	6.52734
tr|Q65NI8|Q65NI8_BACLD	Q65NI8	Putative extracellular solute-binding protein, family 3 YckK	+	3.29849	0	-3.00977
tr|Q62SA5|Q62SA5_BACLD	Q62SA5	Cell wall-associated protease	+	3.26874	0	-5.24624
sp|Q65KT8|METE_BACLD	Q65KT8	5-methyltetrahydropteroyltriglutamate--homocysteine methyltransferase	+	3.26837	0	-6.55051
tr|Q65GE9|Q65GE9_BACLD	Q65GE9	Thioredoxin	+	3.26023	0	-1.90312
tr|Q65EG7|Q65EG7_BACLD	Q65EG7	Thioredoxin reductase	+	3.25368	0	-3.87747
tr|Q65GN5|Q65GN5_BACLD	Q65GN5	Morphogenetic protein associated with SpoVID	+	3.19351	0	5.29117
tr|Q65K93|Q65K93_BACLD	Q65K93	YkuJ	+	3.17746	0	1.48748
tr|Q65HK9|Q65HK9_BACLD	Q65HK9	Branched-chain alpha-keto acid dehydrogenase E1 subunit (2-oxoisovalerate dehydrogenase beta subunit)	+	3.15987	0	3.00297
tr|Q65I19|Q65I19_BACLD	Q65I19	Stage IV sporulation protein A	+	3.15896	0	3.71466
tr|Q62QT8|Q62QT8_BACLD	Q62QT8	Threonine synthase	+	3.15863	0	-5.00691
tr|Q65EP4|Q65EP4_BACLD	Q65EP4	Glycine betaine/carnitine/choline ABC transporter (Osmoprotectant-binding protein)	+	3.12794	0	-3.54493
tr|Q65F87|Q65F87_BACLD	Q65F87	Cysteine desulfurase	+	3.11188	0	-3.55663
sp|Q65GB5|RL20_BACLD	Q65GB5	50S ribosomal protein L20	+	3.10531	0	2.35225
tr|Q65PK4|Q65PK4_BACLD	Q65PK4	Glycoside hydrolase, family 18, YaaH	+	3.09533	0	5.46083
tr|Q65JU7|Q65JU7_BACLD	Q65JU7	Carbamoyl-phosphate synthase large chain	+	3.09151	0	-4.61624
tr|Q65J16|Q65J16_BACLD	Q65J16	Conserved protein YneT	+	3.08826	0	-4.78784
sp|Q65PK0|Y2358_BACLD	Q65PK0	Nucleoid-associated protein BLi00029/BL02358	+	3.07884	0	-3.41921
tr|Q65F86|Q65F86_BACLD	Q65F86	Conserved protein involved in Fe-S cluster formation YurX	+	3.05681	0	-2.30379
tr|Q65DP9|Q65DP9_BACLD	Q65DP9	Spore coat protein GerQ	+	3.04865	0	6.69108
tr|Q65F89|Q65F89_BACLD	Q65F89	FeS assembly protein SufB	+	3.04113	0	-2.6202
sp|Q65JF2|RECA_BACLD	Q65JF2	Protein RecA	+	3.029	0	-3.08571
tr|Q65MS3|Q65MS3_BACLD	Q65MS3	Phosphoribosylamine--glycine ligase	+	2.97308	0	-1.89272
tr|Q65P65|Q65P65_BACLD	Q65P65	Polysaccharide deacetylase,Carbohydrate Esterase Family 4	+	2.96514	0	3.93261
tr|Q65FU1|Q65FU1_BACLD	Q65FU1	Periplasmic solute binding protein	+	2.95504	0	-5.17264
tr|Q65JA3|Q65JA3_BACLD	Q65JA3	Conserved protein YmaB	+	2.93031	0	-3.3672
tr|Q65HZ1|Q65HZ1_BACLD	Q65HZ1	D-3-phosphoglycerate dehydrogenase	+	2.9269	0	-4.30264
tr|Q65PL4|Q65PL4_BACLD	Q65PL4	Inosine-5'-monophosphate dehydrogenase	+	2.9221	0	-2.75936
sp|Q65GI8|LEU1_BACLD	Q65GI8	2-isopropylmalate synthase	+	2.9063	0	-5.51767
sp|Q65EN1|GPMI_BACLD	Q65EN1	2,3-bisphosphoglycerate-independent phosphoglycerate mutase	+	2.86784	0	-3.71931
tr|Q65LU6|Q65LU6_BACLD	Q65LU6	HAD-superfamily hydrolase protein YhaX	+	2.86725	0	5.3425
tr|Q65D92|Q65D92_BACLD	Q65D92	Putative sulfatase	+	2.8609	0	-7.2163
tr|Q65HJ7|Q65HJ7_BACLD	Q65HJ7	Stage 0 sporulation protein A	+	2.86006	0	4.2004
tr|Q65IU8|Q65IU8_BACLD	Q65IU8	Conserved protein YngK	+	2.84613	0	2.39866
tr|Q65FP5|Q65FP5_BACLD	Q65FP5	Uncharacterized protein	+	2.84409	0	3.9762
tr|Q65G34|Q65G34_BACLD	Q65G34	Acetyl-CoA synthetase	+	2.84364	0	4.90688
tr|Q65HG4|Q65HG4_BACLD	Q65HG4	Glycine betaine ABC transporter (Glycine betaine-binding protein)	+	2.83813	0	-3.01039
tr|Q65LD1|Q65LD1_BACLD	Q65LD1	Oligopeptide ABC transporter (ATP-binding protein)	+	2.8104	0.00203279	3.68675
tr|Q65FU7|Q65FU7_BACLD	Q65FU7	DNA-protecting protein	+	2.79763	0.002	4.1856
sp|Q65HG0|GCSPA_BACLD	Q65HG0	Probable glycine dehydrogenase (decarboxylating) subunit 1	+	2.79494	0.00196825	2.25565
sp|Q65PA4|RL2_BACLD	Q65PA4	50S ribosomal protein L2	+	2.78925	0.0019375	2.32787
tr|Q65DN2|Q65DN2_BACLD	Q65DN2	Extracellular serine protease	+	2.7689	0.00190769	-2.32474
tr|Q65GE7|Q65GE7_BACLD	Q65GE7	Electron transfer flavoprotein (Beta subunit)	+	2.76801	0.00187879	4.59881
tr|Q65LF2|Q65LF2_BACLD	Q65LF2	Conserved protein,putative esterase YitV	+	2.76583	0.00185075	-3.42973
tr|Q65FX5|Q65FX5_BACLD	Q65FX5	Lipoprotein	+	2.75759	0.00182353	-4.41705
tr|Q65LE4|Q65LE4_BACLD	Q65LE4	Ornithine carbamoyltransferase	+	2.75372	0.0017971	-4.58925
tr|Q65D66|Q65D66_BACLD	Q65D66	Uncharacterized protein	+	2.74991	0.00177143	-5.04682
tr|Q65DD8|Q65DD8_BACLD	Q65DD8	Catalase	+	2.74759	0.00174648	-3.43738
sp|Q65I26|NDK_BACLD	Q65I26	Nucleoside diphosphate kinase	+	2.74677	0.00172222	4.5041
tr|Q65JW4|Q65JW4_BACLD	Q65JW4	YlmC	+	2.74495	0.00169863	5.00094
tr|Q65JA5|Q65JA5_BACLD	Q65JA5	Ribonucleoside-diphosphate reductase	+	2.74047	0.00167568	-3.55778
tr|Q65KQ6|Q65KQ6_BACLD	Q65KQ6	Uncharacterized protein	+	2.72337	0.00165333	3.08455
tr|Q65NM2|Q65NM2_BACLD	Q65NM2	Putative extracellular solute-binding protein YckB	+	2.72267	0.00163158	-3.47117
sp|Q65EN2|ENO_BACLD	Q65EN2	Enolase	+	2.71622	0.00161039	-1.35101
tr|A5A666|A5A666_BACLD	A5A666	Aldehyde dehydrogenase	+	2.70722	0.00158974	1.56599
tr|Q65PH3|Q65PH3_BACLD	Q65PH3	Putative regulator of purine operon, putative translation initiation inhibitor	+	2.69998	0.00156962	-2.72223
sp|Q65GM7|OBG_BACLD	Q65GM7	GTPase Obg	+	2.69192	0.00155	-4.54689
tr|Q62RF1|Q62RF1_BACLD	Q62RF1	Conserved protein YtwF	+	2.68029	0.00153086	-3.64964
tr|Q65FF4|Q65FF4_BACLD	Q65FF4	ESAT-6-like protein	+	2.67884	0.0015122	-2.76278
tr|Q65DF6|Q65DF6_BACLD	Q65DF6	2-methylisocitrate dehydratase	+	2.67742	0.00149398	9.75553
tr|Q65K82|Q65K82_BACLD	Q65K82	Alkyl hydroperoxide reductase	+	2.6382	0.00147619	-2.03471
sp|Q65M11|GLPK_BACLD	Q65M11	Glycerol kinase	+	2.63754	0.00145882	5.51158
tr|Q65NI6|Q65NI6_BACLD	Q65NI6	Ornithine aminotransferase	+	2.63668	0.00144186	4.19501
tr|Q65EN6|Q65EN6_BACLD	Q65EN6	Periplasmic binding protein,putative iron transporter	+	2.63664	0.00142529	5.6103
tr|Q62NU6|Q62NU6_BACLD	Q62NU6	Lantibiotic modifying enzyme	+	2.61213	0.00140909	-4.66887
tr|Q65EZ3|Q65EZ3_BACLD	Q65EZ3	Manganese ABC transporter (ATP-binding protein)	+	2.60887	0.00139326	-2.11675
tr|Q65LZ8|Q65LZ8_BACLD	Q65LZ8	Cell wall hydrolase phosphatase-associated protein	+	2.60056	0.00137778	-3.12178
sp|Q65PB8|RL10_BACLD	Q65PB8	50S ribosomal protein L10	+	2.59574	0.00224176	1.31293
tr|Q62TN6|Q62TN6_BACLD	Q62TN6	Metal-dependent carboxypeptidase	+	2.58262	0.00221739	-1.07951
tr|Q65F57|Q65F57_BACLD	Q65F57	Metalloregulation DNA-binding stress protein	+	2.57799	0.00219355	-3.90972
tr|Q65G62|Q65G62_BACLD	Q65G62	Conserved protein YtfJ	+	2.5762	0.00217021	6.78891
sp|Q65P99|RL29_BACLD	Q65P99	50S ribosomal protein L29	+	2.57279	0.00214737	2.44154
tr|Q65M86|Q65M86_BACLD	Q65M86	Oligopeptide ABC transporter (Binding protein)	+	2.56732	0.002125	4.30968
sp|Q65EG0|HIS7_BACLD	Q65EG0	Imidazoleglycerol-phosphate dehydratase	+	2.56348	0.00210309	-3.79378
tr|Q65FX3|Q65FX3_BACLD	Q65FX3	Possible acetoin transport system substrate binding protein YtrF	+	2.5633	0.00208163	-3.49913
tr|Q65NS9|Q65NS9_BACLD	Q65NS9	Neutral zinc metallopeptidase	+	2.55662	0.00206061	3.32472
tr|Q65E11|Q65E11_BACLD	Q65E11	Nitrogen-regulated PII-like protein	+	2.54834	0.00204	1.87121
sp|Q65H61|RS21_BACLD	Q65H61	30S ribosomal protein S21	+	2.53021	0.00277228	-1.69463
tr|Q65FC2|Q65FC2_BACLD	Q65FC2	Homoserine dehydrogenase	+	2.52717	0.0027451	-1.72862
tr|Q65PM1|Q65PM1_BACLD	Q65PM1	Beta sliding clamp	+	2.51896	0.00271845	-1.48571
tr|Q62SQ7|Q62SQ7_BACLD	Q62SQ7	Uncharacterized protein	+	2.51252	0.00269231	7.88055
tr|Q65L91|Q65L91_BACLD	Q65L91	Enoyl-[acyl-carrier-protein] reductase [NADH]	+	2.50313	0.00266667	1.75235
tr|Q65M44|Q65M44_BACLD	Q65M44	Serine protein kinase	+	2.50142	0.00264151	5.13933
tr|M1E1H1|M1E1H1_BACLD	M1E1H1	Transcriptional regulator	+	2.48969	0.00261682	2.80886
sp|Q65G67|ASSY_BACLD	Q65G67	Argininosuccinate synthase	+	2.48952	0.00259259	-3.96742
tr|Q65CX6|Q65CX6_BACLD	Q65CX6	Alanine dehydrogenase	+	2.46949	0.00256881	3.16655
sp|Q65NN2|ROCA_BACLD	Q65NN2	1-pyrroline-5-carboxylate dehydrogenase	+	2.46085	0.00254545	2.8572
sp|Q65DX4|ATPB_BACLD	Q65DX4	ATP synthase subunit beta	+	2.44418	0.00252252	0.504829
sp|Q65EC5|SECA_BACLD	Q65EC5	Protein translocase subunit SecA	+	2.42987	0.00317857	-3.11359
tr|Q65J05|Q65J05_BACLD	Q65J05	Amino acid carrier protein	+	2.42298	0.00315044	1.35705
sp|Q65JU9|PYRC_BACLD	Q65JU9	Dihydroorotase	+	2.41361	0.00312281	-1.40647
tr|Q65EZ1|Q65EZ1_BACLD	Q65EZ1	Manganese transport system substrate-binding protein	+	2.41328	0.00309565	-3.23635
tr|Q65DU4|Q65DU4_BACLD	Q65DU4	Transcription termination factor Rho	+	2.40818	0.00372414	-3.10524
tr|Q65F73|Q65F73_BACLD	Q65F73	Acyl-CoA dehydrogenase YusJ	+	2.40676	0.00369231	6.95426
sp|Q65PG9|RL25_BACLD	Q65PG9	50S ribosomal protein L25	+	2.39213	0.00366102	2.27267
tr|Q65ND4|Q65ND4_BACLD	Q65ND4	4-aminobutyrate aminotransferase	+	2.39177	0.00363025	5.08115
tr|Q65NG1|Q65NG1_BACLD	Q65NG1	Beta-galactosidase	+	2.39132	0.0036	3.90615
tr|Q65IR6|Q65IR6_BACLD	Q65IR6	Glutamate synthase (Large subunit)	+	2.38169	0.00419835	-4.7212
tr|Q65HU2|Q65HU2_BACLD	Q65HU2	Anti-sigma F factor antagonist	+	2.3789	0.00416393	2.51821
sp|Q65GJ3|TIG_BACLD	Q65GJ3	Trigger factor	+	2.35846	0.00413008	-2.26643
tr|Q65FX0|Q65FX0_BACLD	Q65FX0	ABC transporter YtrB	+	2.35051	0.00409677	-4.94068
tr|Q65LS4|Q65LS4_BACLD	Q65LS4	Phosphoserine aminotransferase	+	2.34386	0.004064	-1.99461
tr|Q65ED2|Q65ED2_BACLD	Q65ED2	Isocitrate/isopropylmalate dehydrogenase	+	2.3356	0.00403175	-2.6731
tr|Q65DD6|Q65DD6_BACLD	Q65DD6	Ferrochelatase	+	2.32375	0.004	-5.86552
sp|Q65JH6|RS15_BACLD	Q65JH6	30S ribosomal protein S15	+	2.32042	0.00396875	2.16144
sp|Q65HC5|RL333_BACLD	Q65HC5	50S ribosomal protein L33 3	+	2.2934	0.00393798	1.78425
tr|Q65MT2|Q65MT2_BACLD	Q65MT2	Adenylosuccinate lyase	+	2.2916	0.00390769	-1.5994
tr|Q65F74|Q65F74_BACLD	Q65F74	Uncharacterized protein	+	2.2808	0.00387786	3.48946
tr|Q65NI4|Q65NI4_BACLD	Q65NI4	Arginase	+	2.27515	0.00384848	4.76266
tr|Q65HK7|Q65HK7_BACLD	Q65HK7	Dihydrolipoyl dehydrogenase	+	2.27419	0.00381955	3.38586
tr|Q65IA2|Q65IA2_BACLD	Q65IA2	Cold-shock protein	+	2.26884	0.00379104	1.30302
sp|Q65DX2|ATPA_BACLD	Q65DX2	ATP synthase subunit alpha	+	2.25284	0.00376296	1.76082
tr|Q65KT7|Q65KT7_BACLD	Q65KT7	Intracellular serine protease	+	2.25266	0.00373529	3.85082
sp|Q65E18|PPAC_BACLD	Q65E18	Probable manganese-dependent inorganic pyrophosphatase	+	2.23902	0.00516788	-1.03941
tr|Q65I44|Q65I44_BACLD	Q65I44	Menaquinol:cytochrome c oxidoreductase (Cytochrome b subunit)	+	2.23777	0.00513043	3.33717
tr|Q65FZ5|Q65FZ5_BACLD	Q65FZ5	Uncharacterized protein	+	2.23281	0.00509353	7.31612
sp|Q65DX0|ATPF_BACLD	Q65DX0	ATP synthase subunit b	+	2.23277	0.00505714	1.45483
sp|Q65JA8|HFQ_BACLD	Q65JA8	RNA-binding protein Hfq	+	2.23221	0.00502128	2.96816
sp|Q65P83|IF1_BACLD	Q65P83	Translation initiation factor IF-1	+	2.22252	0.00498592	2.00222
tr|Q65NK9|Q65NK9_BACLD	Q65NK9	Putative extracellular solute-binding protein	+	2.21963	0.00495105	-1.48137
tr|Q65E02|Q65E02_BACLD	Q65E02	DhbF	+	2.21337	0.00544444	2.87222
tr|Q65J18|Q65J18_BACLD	Q65J18	Conserved protein YneR	+	2.20633	0.0054069	-1.42651
tr|Q65KW4|Q65KW4_BACLD	Q65KW4	Dipeptide ABC transporter (Dipeptide-binding protein)	+	2.20537	0.00536986	3.38419
sp|Q65KU7|PROA1_BACLD	Q65KU7	Gamma-glutamyl phosphate reductase 1	+	2.20001	0.00533333	-3.48384
tr|Q65FB7|Q65FB7_BACLD	Q65FB7	Conserved protein YutE	+	2.19712	0.0052973	-3.83162
sp|Q65JF1|RNY_BACLD	Q65JF1	Ribonuclease Y	+	2.19603	0.00526174	-1.42862
sp|Q65G80|ACCD_BACLD	Q65G80	Acetyl-coenzyme A carboxylase carboxyl transferase subunit beta	+	2.19537	0.00522667	-2.21109
tr|Q65FB6|Q65FB6_BACLD	Q65FB6	Conserved protein YutD	+	2.19324	0.00519205	-1.09022
tr|Q65I42|Q65I42_BACLD	Q65I42	Uncharacterized protein	+	2.1821	0.00644737	4.03833
tr|Q65M80|Q65M80_BACLD	Q65M80	Transcriptional regulator (Fur family)	+	2.17355	0.00640523	-3.84268
sp|Q65M82|GSA1_BACLD	Q65M82	Glutamate-1-semialdehyde 2,1-aminomutase 1	+	2.16857	0.00636364	-2.91597
tr|Q65M10|Q65M10_BACLD	Q65M10	Glycerol-3-phosphate dehydrogenase	+	2.16033	0.00632258	2.74023
tr|Q65IH0|Q65IH0_BACLD	Q65IH0	Gamma-D-glutamate-meso-diaminopimelate muropeptidase (Major autolysin) (CWBP49')	+	2.15751	0.00628205	-1.59602
sp|Q65PD0|SYE_BACLD	Q65PD0	Glutamate--tRNA ligase	+	2.15708	0.00624204	-2.32691
tr|Q65K15|Q65K15_BACLD	Q65K15	Pyruvate carboxylase	+	2.1537	0.00620253	-1.89258
tr|Q65MK3|Q65MK3_BACLD	Q65MK3	Putative ATP binding helicase	+	2.15207	0.00616352	-1.87441
tr|Q65EC0|Q65EC0_BACLD	Q65EC0	Flagellar hook-associated protein 2	+	2.15058	0.006125	-1.92831
tr|Q65GQ5|Q65GQ5_BACLD	Q65GQ5	Multifunctional fusion protein	+	2.1467	0.00608696	1.60261
tr|Q65J69|Q65J69_BACLD	Q65J69	TehB domain-containing protein	+	2.14588	0.00604938	4.16069
sp|Q65GM5|RL27_BACLD	Q65GM5	50S ribosomal protein L27	+	2.1458	0.00601227	-1.79698
tr|Q65MD3|Q65MD3_BACLD	Q65MD3	Conserved protein YbcI	+	2.14294	0.00597561	-2.58676
tr|Q65DG7|Q65DG7_BACLD	Q65DG7	Branched-chain-amino-acid aminotransferase	+	2.13897	0.00593939	-2.63913
sp|Q65MR2|DNLJ_BACLD	Q65MR2	DNA ligase	+	2.12752	0.00590361	-3.093
tr|Q65K11|Q65K11_BACLD	Q65K11	Cytochrome c oxidase subunit 1	+	2.12657	0.00586826	3.80971
tr|Q65PH0|Q65PH0_BACLD	Q65PH0	Ribose-phosphate pyrophosphokinase	+	2.12641	0.00583333	-2.29762
sp|Q65GK4|GSA2_BACLD	Q65GK4	Glutamate-1-semialdehyde 2,1-aminomutase 2	+	2.11931	0.00624852	-3.2675
sp|Q65P98|RS17_BACLD	Q65P98	30S ribosomal protein S17	+	2.11854	0.00621176	1.89272
sp|Q65HG1|GCSPB_BACLD	Q65HG1	Probable glycine dehydrogenase (decarboxylating) subunit 2	+	2.11585	0.00617544	2.60988
tr|Q65JI8|Q65JI8_BACLD	Q65JI8	Glycoside Hydrolase Family 48	+	2.11394	0.00613953	6.64435
tr|Q65K12|Q65K12_BACLD	Q65K12	Cytochrome c oxidase subunit 2	+	2.1006	0.00610405	3.84988
sp|Q65JZ2|Y1727_BACLD	Q65JZ2	Uncharacterized N-acetyltransferase BLi01727/BL05157	+	2.09134	0.00606897	4.77049
tr|Q65GG1|Q65GG1_BACLD	Q65GG1	Spore germination protein GerM	+	2.08945	0.00603429	4.2942
sp|Q65MS8|PURL_BACLD	Q65MS8	Phosphoribosylformylglycinamidine synthase subunit PurL	+	2.08819	0.006	-2.78503
tr|Q65NP5|Q65NP5_BACLD	Q65NP5	Putative signal peptide binding protein YceH	+	2.0861	0.0059661	-4.98716
tr|Q65PL3|Q65PL3_BACLD	Q65PL3	D-alanyl-D-alanine carboxypeptidase (Penicillin-binding protein 5)	+	2.08524	0.00593258	-0.94068
sp|Q65HT9|DEOB_BACLD	Q65HT9	Phosphopentomutase	+	2.07603	0.00589944	1.12814
tr|Q65GK3|Q65GK3_BACLD	Q65GK3	Delta-aminolevulinic acid dehydratase (Porphobilinogen synthase)	+	2.06986	0.00586667	-1.94552
tr|Q65IK0|Q65IK0_BACLD	Q65IK0	Amidohydro-rel domain-containing protein	+	2.066	0.00583425	-3.0856
tr|Q65N68|Q65N68_BACLD	Q65N68	Putative Acyl-CoA dehydrogenase YdbM	+	2.06363	0.00637363	-4.32773
tr|Q65G23|Q65G23_BACLD	Q65G23	Conserved protein YtxG	+	2.06142	0.0063388	2.2315
tr|Q65GE8|Q65GE8_BACLD	Q65GE8	Electron transfer flavoprotein (Alpha subunit)	+	2.06137	0.00630435	4.55434
sp|Q65GB4|RL35_BACLD	Q65GB4	50S ribosomal protein L35	+	2.05623	0.00627027	2.78014
tr|Q65K07|Q65K07_BACLD	Q65K07	Uncharacterized protein	+	2.05203	0.00664516	1.55381
sp|Q65HF9|GCST_BACLD	Q65HF9	Aminomethyltransferase	+	2.04727	0.00660963	3.53538
tr|Q65I20|Q65I20_BACLD	Q65I20	Non-specific DNA-binding protein HBsu signal recognition particle-like (SRP) component	+	2.04363	0.00657447	2.08659
tr|Q65JE3|Q65JE3_BACLD	Q65JE3	Morphogenic protein	+	2.02862	0.00653968	3.89136
tr|Q65EU6|Q65EU6_BACLD	Q65EU6	Uncharacterized protein	+	2.0248	0.00650526	-2.0388
sp|Q65F80|METN2_BACLD	Q65F80	Methionine import ATP-binding protein MetN 2	+	2.02424	0.0064712	-2.82084
tr|Q65GK5|Q65GK5_BACLD	Q65GK5	SpoVID	+	2.01924	0.0064375	3.59537
sp|Q65JU6|PYRK_BACLD	Q65JU6	Dihydroorotate dehydrogenase B (NAD(+)), electron transfer subunit	+	2.01471	0.00640415	-2.10399
tr|Q65FD5|Q65FD5_BACLD	Q65FD5	Nucleoside permease	+	2.01342	0.00637113	1.44384
tr|Q65GF5|Q65GF5_BACLD	Q65GF5	Succinate dehydrogenase (Iron-sulfur protein)	+	1.99615	0.00672821	1.24759
tr|Q65GM0|Q65GM0_BACLD	Q65GM0	Conserved protein YndB	+	1.98634	0.00732653	-1.77796
tr|Q62U26|Q62U26_BACLD	Q62U26	Uncharacterized protein	+	1.97875	0.00728934	-3.86126
tr|Q65DN4|Q65DN4_BACLD	Q65DN4	Phosphotransferase system (PTS) sucrose-specific enzyme IIBC component	+	1.96639	0.00725253	5.22699
tr|Q65KB5|Q65KB5_BACLD	Q65KB5	Phosphoenolpyruvate-protein phosphotransferase	+	1.95533	0.00721608	-1.042
tr|Q65ED9|Q65ED9_BACLD	Q65ED9	UvrABC system protein A	+	1.9501	0.00788	-2.41701
tr|Q65P69|Q65P69_BACLD	Q65P69	N-acetylmuramoyl-L-alanine amidase	+	1.94857	0.0078408	4.91332
tr|Q65NE7|Q65NE7_BACLD	Q65NE7	Methyl-accepting chemotaxis protein	+	1.94612	0.00780198	-1.64968
tr|Q65KC1|Q65KC1_BACLD	Q65KC1	Peptidase M24,putative metallopetidase	+	1.94487	0.00776355	-2.02632
sp|Q65DK0|THIE_BACLD	Q65DK0	Thiamine-phosphate synthase	+	1.94486	0.00772549	-5.7817
sp|Q62ZD8|VGB_BACLD	Q62ZD8	Virginiamycin B lyase	+	1.94428	0.0076878	2.89488
sp|Q65DQ3|Y3998_BACLD	Q65DQ3	Putative heme-dependent peroxidase BLi03998	+	1.94223	0.00765049	-1.11329
tr|Q65JT3|Q65JT3_BACLD	Q65JT3	ATPase, E1-E2 type protein	+	1.94196	0.00761353	3.99107
tr|Q65FT4|Q65FT4_BACLD	Q65FT4	1,4-dihydroxy-2-naphthoyl-CoA synthase	+	1.94123	0.00757692	1.04574
sp|Q65PA8|RS10_BACLD	Q65PA8	30S ribosomal protein S10	+	1.93947	0.00845933	2.60244
sp|Q65G47|EZRA_BACLD	Q65G47	Septation ring formation regulator EzrA	+	1.93534	0.00841905	-2.71747
tr|Q65GF9|Q65GF9_BACLD	Q65GF9	Probable transcriptional regulator YsmB	+	1.92982	0.00887204	-2.67687
sp|Q65GI7|ILVC_BACLD	Q65GI7	Ketol-acid reductoisomerase (NADP(+))	+	1.92245	0.00883019	-2.32297
sp|Q65NN6|NADE_BACLD	Q65NN6	NH(3)-dependent NAD(+) synthetase	+	1.92143	0.00878873	-1.33665
tr|Q62VC5|Q62VC5_BACLD	Q62VC5	Cell division protein FtsA	+	1.91955	0.00874766	-3.11938
tr|Q65LT4|Q65LT4_BACLD	Q65LT4	Foldase protein PrsA	+	1.91612	0.00870698	-1.14125
tr|Q65I62|Q65I62_BACLD	Q65I62	Aminotransferase	+	1.91572	0.00866667	-2.25138
sp|Q65MP7|GATB_BACLD	Q65MP7	Aspartyl/glutamyl-tRNA(Asn/Gln) amidotransferase subunit B	+	1.90486	0.00862673	-2.03061
sp|Q65HN9|NAMA_BACLD	Q65HN9	NADPH dehydrogenase	+	1.89887	0.00858716	-1.17669
tr|Q65F85|Q65F85_BACLD	Q65F85	ATP-binding protein involved in Fe-S cluster formation YurY	+	1.89168	0.00854795	-1.47606
sp|Q65MU0|GUAA_BACLD	Q65MU0	GMP synthase [glutamine-hydrolyzing]	+	1.88975	0.00885455	-2.37564
tr|Q65FM7|Q65FM7_BACLD	Q65FM7	Ribosomal protein L29	+	1.88587	0.00917647	-2.09646
tr|Q65HN4|Q65HN4_BACLD	Q65HN4	DctM domain-containing protein	+	1.88524	0.00913514	1.85785
tr|Q65FF1|Q65FF1_BACLD	Q65FF1	Alanine dehydrogenase	+	1.8797	0.00909417	-5.56478
tr|Q62NG3|Q62NG3_BACLD	Q62NG3	Glyoxalase I	+	1.87463	0.00905357	1.48161
tr|Q65G79|Q65G79_BACLD	Q65G79	Malate dehydrogenase isozyme YtsJ	+	1.8727	0.00901333	-3.06329
tr|Q65LD2|Q65LD2_BACLD	Q65LD2	Oligopeptide ABC transporter (ATP-binding protein)	+	1.86796	0.00897345	4.30578
tr|Q65HP7|Q65HP7_BACLD	Q65HP7	Uncharacterized protein	+	1.8679	0.00893392	1.72677
tr|Q65E01|Q65E01_BACLD	Q65E01	Isochorismatase	+	1.86526	0.00889474	2.27846
tr|Q65LP5|Q65LP5_BACLD	Q65LP5	Putative transferase	+	1.86309	0.0088559	2.77291
sp|Q65P93|RS8_BACLD	Q65P93	30S ribosomal protein S8	+	1.85662	0.00881739	2.18089
tr|Q65EP2|Q65EP2_BACLD	Q65EP2	ABC transporter	+	1.85273	0.00877922	-3.42269
tr|Q65GE6|Q65GE6_BACLD	Q65GE6	Enoyl-CoA hydratase/isomerase YsiB	+	1.84609	0.00874138	4.71759
tr|Q65LV4|Q65LV4_BACLD	Q65LV4	Multiple sugar-binding transport ATP-binding protein	+	1.84435	0.00870386	5.36242
tr|Q65FC6|Q65FC6_BACLD	Q65FC6	Conserved protein YutI	+	1.84424	0.00866667	-1.86323
tr|Q65LD0|Q65LD0_BACLD	Q65LD0	Oligopeptide ABC transporter (Oligopeptide-binding protein)	+	1.84345	0.00862979	2.54471
tr|Q65CU4|Q65CU4_BACLD	Q65CU4	Uncharacterized protein	+	1.84164	0.00859322	-1.76405
tr|Q65HB3|Q65HB3_BACLD	Q65HB3	Superoxide dismutase	+	1.83721	0.00904641	1.80549
tr|Q65HI3|Q65HI3_BACLD	Q65HI3	SpoIIIAH	+	1.83702	0.0090084	3.30309
tr|Q65JM8|Q65JM8_BACLD	Q65JM8	Flagellar M-ring protein	+	1.8207	0.00945607	-1.46226
tr|Q65HV7|Q65HV7_BACLD	Q65HV7	Uncharacterized protein	+	1.81858	0.0099	-3.35774
tr|Q65J64|Q65J64_BACLD	Q65J64	Hypothetical phage-related protein	+	1.81733	0.00985892	-1.40285
tr|Q65F91|Q65F91_BACLD	Q65F91	Uncharacterized protein	+	1.81171	0.0103967	-1.19729
tr|Q65K10|Q65K10_BACLD	Q65K10	Cytochrome caa3 oxidase (Subunit III)	+	1.81056	0.0103539	4.72248
tr|Q65N14|Q65N14_BACLD	Q65N14	LPXTG-motif containing, cell wall anchor domain protein	+	1.80758	0.0103115	-1.91799
sp|Q65P96|RL24_BACLD	Q65P96	50S ribosomal protein L24	+	1.80445	0.0102694	2.14854
tr|Q65IQ6|Q65IQ6_BACLD	Q65IQ6	Drug-export protein	+	1.80063	0.0102276	2.43279
sp|P35138|RL15_BACLD	P35138	50S ribosomal protein L15	+	1.79662	0.0101862	2.24268
sp|Q65GD3|SYFB_BACLD	Q65GD3	Phenylalanine--tRNA ligase beta subunit	+	1.79648	0.0101452	-2.71522
tr|Q65LE7|Q65LE7_BACLD	Q65LE7	Acetylornithine aminotransferase	+	1.79303	0.0101044	-3.35179
sp|Q65H64|Y2729_BACLD	Q65H64	UPF0365 protein BLi02729/BL01411	+	1.79028	0.010528	1.18348
tr|Q65LC9|Q65LC9_BACLD	Q65LC9	Oligopeptide ABC transporter (Permease)	+	1.78808	0.0104861	3.20332
tr|Q65FE1|Q65FE1_BACLD	Q65FE1	FAD-dependent pyridine nucleotide-disulphide oxidoreductase YumB	+	1.77819	0.0104444	1.20558
tr|Q65EA5|Q65EA5_BACLD	Q65EA5	Two-component response regulator	+	1.77722	0.0107036	-2.9
tr|Q65JK4|Q65JK4_BACLD	Q65JK4	CheW chemotaxis protein	+	1.77618	0.0106614	-1.24137
tr|Q65P35|Q65P35_BACLD	Q65P35	Uncharacterized protein	+	1.77371	0.0106196	-2.30344
sp|Q65PA3|RS19_BACLD	Q65PA3	30S ribosomal protein S19	+	1.76811	0.010875	2.97804
sp|Q65FL6|G6PI_BACLD	Q65FL6	Glucose-6-phosphate isomerase	+	1.75907	0.0111284	0.575424
tr|Q65LC0|Q65LC0_BACLD	Q65LC0	Oligopeptide ABC transporter (ATP-binding protein)	+	1.75325	0.0110853	3.73975
tr|Q62P74|Q62P74_BACLD	Q62P74	Uncharacterized protein	+	1.75234	0.0110425	-3.94089
tr|Q65E08|Q65E08_BACLD	Q65E08	SpoIIQ	+	1.75159	0.011	3.53066
tr|Q65IH9|Q65IH9_BACLD	Q65IH9	Superoxide dismutase	+	1.75035	0.0109579	3.65208
tr|Q65JM0|Q65JM0_BACLD	Q65JM0	Flagellar hook protein	+	1.74603	0.0112061	-1.51754
tr|Q65I45|Q65I45_BACLD	Q65I45	Menaquinol-cytochrome c reductase cytochrome b/c subunit	+	1.74011	0.0111635	4.75622
tr|Q62PU3|Q62PU3_BACLD	Q62PU3	Ribosome hibernation promoting factor	+	1.73832	0.0111212	1.92155
sp|Q65I29|AROB_BACLD	Q65I29	3-dehydroquinate synthase	+	1.73786	0.0110792	-3.77269
sp|Q65FV7|PCKA_BACLD	Q65FV7	Phosphoenolpyruvate carboxykinase (ATP)	+	1.7374	0.0110376	5.5669
tr|Q65E89|Q65E89_BACLD	Q65E89	Modifier protein of major autolysin LytC (CWBP76)	+	1.73406	0.0114607	-1.32979
tr|Q65LW4|Q65LW4_BACLD	Q65LW4	Uncharacterized protein	+	1.73154	0.0118806	1.63404
sp|Q65HA9|ISPG_BACLD	Q65HA9	4-hydroxy-3-methylbut-2-en-1-yl diphosphate synthase (flavodoxin)	+	1.72628	0.0118364	-1.75661
sp|Q65GD2|SYFA_BACLD	Q65GD2	Phenylalanine--tRNA ligase alpha subunit	+	1.72343	0.0117926	-2.36533
sp|Q65IA6|FTHS_BACLD	Q65IA6	Formate--tetrahydrofolate ligase	+	1.7211	0.0117491	-2.1187
tr|Q65DD4|Q65DD4_BACLD	Q65DD4	Lantibiotic immunity protein,ABC transporter	+	1.72096	0.0117059	2.1867
tr|Q65JX1|Q65JX1_BACLD	Q65JX1	Bacillopeptidase F	+	1.71662	0.011663	-3.28679
tr|Q65M09|Q65M09_BACLD	Q65M09	Alpha Phosphoglucomutase PgcA	+	1.71645	0.0116204	-2.09893
tr|Q65JE9|Q65JE9_BACLD	Q65JE9	SpoVS	+	1.70248	0.0115782	4.90956
tr|Q65DD5|Q65DD5_BACLD	Q65DD5	Lantibiotic immunity protein	+	1.70201	0.0115362	4.17434
sp|Q65KJ6|MTND_BACLD	Q65KJ6	Acireductone dioxygenase	+	1.70147	0.0114946	-6.93998
tr|Q65GQ0|Q65GQ0_BACLD	Q65GQ0	Preprotein translocase subunit YrbF	+	1.69766	0.0114532	1.57932
tr|Q65JZ3|Q65JZ3_BACLD	Q65JZ3	DNA-binding domain protein	+	1.68545	0.0114122	2.76211
sp|Q65P91|RL18_BACLD	Q65P91	50S ribosomal protein L18	+	1.68466	0.0113714	1.58276
tr|Q65HI6|Q65HI6_BACLD	Q65HI6	Conserved protein YqhY	+	1.68381	0.011331	0.774273
sp|Q65LT6|YHAM_BACLD	Q65LT6	3'-5' exoribonuclease YhaM	+	1.6818	0.0112908	-2.30183
tr|Q65D37|Q65D37_BACLD	Q65D37	Beta-glucosidase, Glycoside Hydrolase Family 1	+	1.6751	0.0112509	3.39499
sp|Q65JP5|RL19_BACLD	Q65JP5	50S ribosomal protein L19	+	1.67374	0.0116197	1.55963
sp|Q65K35|Y5149_BACLD	Q65K35	UPF0637 protein BLi01683/BL05149	+	1.67274	0.0115789	-1.77709
tr|Q65KK8|Q65KK8_BACLD	Q65KK8	Penicillin-binding protein 3	+	1.66302	0.0120699	-1.81934
sp|Q65JQ0|RS16_BACLD	Q65JQ0	30S ribosomal protein S16	+	1.65787	0.0120279	2.69274
tr|Q65N55|Q65N55_BACLD	Q65N55	mRNA interferase	+	1.65749	0.0119861	2.22329
tr|Q65CP2|Q65CP2_BACLD	Q65CP2	Ribosome-binding ATPase YchF	+	1.65386	0.0123737	-2.2906
tr|Q65NQ1|Q65NQ1_BACLD	Q65NQ1	Putative stress response protein YceD	+	1.65266	0.012331	-1.45038
tr|Q65MU9|Q65MU9_BACLD	Q65MU9	Conserved protein YhfK	+	1.65156	0.0122887	2.44975
tr|Q62RJ3|Q62RJ3_BACLD	Q62RJ3	Putative Zn-dependent hydrolases of the beta-lactamase fold	+	1.6493	0.0126027	-2.44186
tr|Q65ID0|Q65ID0_BACLD	Q65ID0	Hypothetical DNA-binding protein	+	1.63532	0.013215	2.957
tr|Q65HN5|Q65HN5_BACLD	Q65HN5	Glucose-6-phosphate 1-dehydrogenase	+	1.63225	0.0131701	-1.85825
sp|Q65P97|RL14_BACLD	Q65P97	50S ribosomal protein L14	+	1.62714	0.0131254	1.62176
tr|Q65HC8|Q65HC8_BACLD	Q65HC8	TPR motif integral membrane protein GluP	+	1.62647	0.0130811	2.36761
tr|Q65DL0|Q65DL0_BACLD	Q65DL0	UDP-glucose 4-epimerase	+	1.62379	0.013037	-1.92315
tr|Q65ND7|Q65ND7_BACLD	Q65ND7	Dimeric alpha-beta barrel	+	1.62123	0.0132483	2.08839
tr|Q65JG7|Q65JG7_BACLD	Q65JG7	4-hydroxy-tetrahydrodipicolinate synthase	+	1.61878	0.013204	1.19037
sp|Q65H46|RS20_BACLD	Q65H46	30S ribosomal protein S20	+	1.61463	0.01316	2.55329
tr|Q65JW2|Q65JW2_BACLD	Q65JW2	Pyridoxal phosphate homeostasis protein	+	1.61385	0.0131163	-2.2148
tr|Q65EQ1|Q65EQ1_BACLD	Q65EQ1	Esterase/lipase/thioesterase	+	1.6078	0.0130728	-1.54844
sp|Q65P90|RS5_BACLD	Q65P90	30S ribosomal protein S5	+	1.60683	0.0130297	2.24596
tr|Q65M04|Q65M04_BACLD	Q65M04	Putative NADPH-dependent FMN reductase YhdA	+	1.60543	0.0129868	-1.52964
sp|Q65FU0|RL31B_BACLD	Q65FU0	50S ribosomal protein L31 type B	+	1.6028	0.0133246	-4.00172
tr|Q65EV9|Q65EV9_BACLD	Q65EV9	Uncharacterized protein	+	1.59608	0.013281	3.30254
tr|Q65JN9|Q65JN9_BACLD	Q65JN9	Succinate--CoA ligase [ADP-forming] subunit alpha	+	1.5941	0.0132378	3.55167
sp|Q65JP0|SUCC_BACLD	Q65JP0	Succinate--CoA ligase [ADP-forming] subunit beta	+	1.59255	0.0131948	2.29786
tr|Q65K74|Q65K74_BACLD	Q65K74	Molybdopterin converting factor (Subunit 2)	+	1.58903	0.0131521	-3.2595
tr|Q65GY8|Q65GY8_BACLD	Q65GY8	3-hexulose-6-phosphate synthase HxlA	+	1.58802	0.0131097	1.74733
tr|Q65JI4|Q65JI4_BACLD	Q65JI4	Transcription termination/antitermination protein NusA	+	1.58622	0.0130675	-0.93952
sp|Q65P78|RL17_BACLD	Q65P78	50S ribosomal protein L17	+	1.5841	0.0130256	2.07247
tr|Q65MT4|Q65MT4_BACLD	Q65MT4	N5-carboxyaminoimidazole ribonucleotide mutase	+	1.58394	0.012984	2.05379
tr|Q65LT5|Q65LT5_BACLD	Q65LT5	Uncharacterized protein	+	1.58383	0.0129427	3.28972
tr|Q65E77|Q65E77_BACLD	Q65E77	N-acetylglucosaminidase (Major autolysin), Glycoside Hydrolase Family 73	+	1.57958	0.0129016	-7.09944
tr|Q65PE0|Q65PE0_BACLD	Q65PE0	Lysine--tRNA ligase	+	1.5787	0.0128608	-3.12196
tr|Q65HI5|Q65HI5_BACLD	Q65HI5	Biotin carboxylase	+	1.57701	0.0128202	-1.22104
tr|Q65MY5|Q65MY5_BACLD	Q65MY5	Phage shock protein A homolog	+	1.57582	0.0127799	-2.30799
tr|Q65GV1|Q65GV1_BACLD	Q65GV1	Uncharacterized protein	+	1.57525	0.0127398	1.48646
tr|Q65MP2|Q65MP2_BACLD	Q65MP2	Swarming and motility protein SwrC	+	1.57344	0.0131375	2.00746
tr|Q65LC1|Q65LC1_BACLD	Q65LC1	Oligopeptide ABC transporter (ATP-binding protein)	+	1.56021	0.0134829	2.49371
sp|Q65PL2|PDXS_BACLD	Q65PL2	Pyridoxal 5'-phosphate synthase subunit PdxS	+	1.55864	0.013441	-0.857963
sp|Q65DS9|SYR_BACLD	Q65DS9	Arginine--tRNA ligase	+	1.55733	0.0133994	-0.887297
tr|Q65F56|Q65F56_BACLD	Q65F56	Putative serine protease	+	1.55499	0.013358	-2.65792
tr|Q65JG6|Q65JG6_BACLD	Q65JG6	Ribonuclease J	+	1.55344	0.0133169	-3.31098
tr|Q65JU8|Q65JU8_BACLD	Q65JU8	Carbamoyl-phosphate synthase small chain	+	1.55139	0.0136564	-3.52215
tr|Q65DD1|Q65DD1_BACLD	Q65DD1	Lantibiotic immunity protein,ABC transporter	+	1.55105	0.0136147	2.0143
tr|Q65LC2|Q65LC2_BACLD	Q65LC2	Oligopeptide ABC transporter (Permease)	+	1.55045	0.0135732	5.36193
tr|Q65PH4|Q65PH4_BACLD	Q65PH4	Transcriptional regulator	+	1.53937	0.0138845	-1.51966
tr|Q65LC4|Q65LC4_BACLD	Q65LC4	Oligopeptide ABC transporter (Binding protein)	+	1.53927	0.0138424	1.20799
tr|Q65HV8|Q65HV8_BACLD	Q65HV8	Peptidyl-prolyl cis-trans isomerase	+	1.52704	0.0138006	2.02722
tr|Q65JX3|Q65JX3_BACLD	Q65JX3	Cell division protein FtsZ	+	1.52475	0.013759	-2.55324
tr|Q65LF1|Q65LF1_BACLD	Q65LF1	N-6 Adenine-specific DNA methylase YitW	+	1.52353	0.0137177	-3.41675
tr|Q65J79|Q65J79_BACLD	Q65J79	Glutamine synthetase	+	1.5229	0.0140479	-1.26763
tr|Q65PM0|Q65PM0_BACLD	Q65PM0	Conserved protein YaaA	+	1.52019	0.014006	-3.8737
tr|Q65HT6|Q65HT6_BACLD	Q65HT6	Transcriptional regulator	+	1.51299	0.0141905	-1.62191
sp|Q65P73|RL13_BACLD	Q65P73	50S ribosomal protein L13	+	1.51184	0.0141484	1.72556
sp|Q65PF0|HSLO_BACLD	Q65PF0	33 kDa chaperonin	+	1.50278	0.0151953	-1.7279
tr|Q65DQ4|Q65DQ4_BACLD	Q65DQ4	Phosphotransacetylase	+	1.49739	0.0151504	-1.08658
tr|Q65FV9|Q65FV9_BACLD	Q65FV9	Asparagine synthetase	+	1.49363	0.0154588	-2.719
tr|Q65HY0|Q65HY0_BACLD	Q65HY0	ResC	+	1.48723	0.016	2.78191
sp|Q65JN6|TRMFO_BACLD	Q65JN6	Methylenetetrahydrofolate--tRNA-(uracil-5-)-methyltransferase TrmFO	+	1.48472	0.0159532	-2.21029
sp|Q65JS9|RPOZ_BACLD	Q65JS9	DNA-directed RNA polymerase subunit omega	+	1.48036	0.0165598	-1.50966
tr|Q65KB1|Q65KB1_BACLD	Q65KB1	Methyl-accepting chemotaxis protein	+	1.4797	0.0165116	-0.733675
tr|Q65M35|Q65M35_BACLD	Q65M35	Major cold-shock protein	+	1.47872	0.0164638	1.78026
sp|Q65P81|RS13_BACLD	Q65P81	30S ribosomal protein S13	+	1.47798	0.0164162	1.39041
tr|Q65FE5|Q65FE5_BACLD	Q65FE5	Conserved membrane protein YuiD	+	1.47668	0.0163689	-1.41184
tr|Q62QB8|Q62QB8_BACLD	Q62QB8	Uncharacterized protein	+	1.47505	0.0163218	-1.58901
tr|Q65MG6|Q65MG6_BACLD	Q65MG6	NADH-dependent nitro/flavin oxidoreductase	+	1.47324	0.0166304	4.14697
tr|Q65CY9|Q65CY9_BACLD	Q65CY9	Periplasmic binding protein YxeB	+	1.47158	0.0165829	1.57187
tr|Q65HF3|Q65HF3_BACLD	Q65HF3	Translocation-dependent antimicrobial spore component	+	1.47045	0.0165356	-1.06868
tr|Q65I01|Q65I01_BACLD	Q65I01	Glutamate dehydrogenase	+	1.46821	0.0164886	1.14641
tr|Q65LU0|Q65LU0_BACLD	Q65LU0	ABC transporter YhaQ	+	1.46691	0.0167705	1.54496
tr|Q65HW2|Q65HW2_BACLD	Q65HW2	Putative phosphatase	+	1.46616	0.0169379	-2.53861
tr|Q65EW7|Q65EW7_BACLD	Q65EW7	Putative oxidoreductase	+	1.45987	0.0168901	-1.04854
sp|Q65P92|RL6_BACLD	Q65P92	50S ribosomal protein L6	+	1.45949	0.0168427	1.51031
sp|Q65PB0|EFG_BACLD	Q65PB0	Elongation factor G	+	1.45854	0.0167955	0.952526
sp|Q65GR4|SYD_BACLD	Q65GR4	Aspartate--tRNA ligase	+	1.45847	0.0167486	-2.29651
tr|Q630A8|Q630A8_BACLD	Q630A8	DNA gyrase subunit B	+	1.45449	0.0167019	-2.90153
tr|Q65EB4|Q65EB4_BACLD	Q65EB4	Flagellar hook-associated protein 3	+	1.45049	0.0166556	-1.98177
sp|Q65PA5|RL23_BACLD	Q65PA5	50S ribosomal protein L23	+	1.44713	0.0170305	1.9959
tr|Q65IT1|Q65IT1_BACLD	Q65IT1	Putative NAD(P)H oxidoreductase	+	1.44435	0.0172044	2.7219
tr|Q65G02|Q65G02_BACLD	Q65G02	Putative peptidase YtjP	+	1.43943	0.017157	-2.02546
tr|Q65PD3|Q65PD3_BACLD	Q65PD3	TRAM domain-containing protein	+	1.43516	0.0174945	1.2425
sp|Q65PH1|GLMU_BACLD	Q65PH1	Bifunctional protein GlmU	+	1.43299	0.0174466	-1.56737
tr|Q65NX8|Q65NX8_BACLD	Q65NX8	GCN5-related N-acetyltransferase	+	1.4222	0.0176066	-1.75382
tr|Q65G90|Q65G90_BACLD	Q65G90	Two-component response regulator	+	1.41491	0.0178965	2.53905
sp|Q65I28|AROC_BACLD	Q65I28	Chorismate synthase	+	1.41438	0.0178478	-4.13739
tr|A5A649|A5A649_BACLD	A5A649	TuaF	+	1.40952	0.0182873	2.35108
tr|Q65LD4|Q65LD4_BACLD	Q65LD4	3-oxoacyl-[acyl-carrier-protein] synthase 2	+	1.40149	0.0184432	-0.840764
sp|Q65HX8|RESA_BACLD	Q65HX8	Thiol-disulfide oxidoreductase ResA	+	1.39872	0.0183935	1.89547
tr|Q65H38|Q65H38_BACLD	Q65H38	Ribosomal silencing factor RsfS	+	1.3877	0.0186667	-1.51172
sp|Q65FE0|FENR2_BACLD	Q65FE0	Ferredoxin--NADP reductase 2	+	1.38465	0.0192601	-1.78497
sp|Q65H54|DNAK_BACLD	Q65H54	Chaperone protein DnaK	+	1.36953	0.0198503	-1.42892
sp|Q65DX1|ATPD_BACLD	Q65DX1	ATP synthase subunit delta	+	1.36896	0.0197973	1.20835
tr|Q65N83|Q65N83_BACLD	Q65N83	GCN5-related N-acetyltransferase	+	1.3684	0.0200745	-1.82803
sp|Q65PB2|RS12_BACLD	Q65PB2	30S ribosomal protein S12	+	1.36568	0.0203501	2.02502
sp|Q65PB9|RL1_BACLD	Q65PB9	50S ribosomal protein L1	+	1.36478	0.0202963	0.736588
tr|Q65LP8|Q65LP8_BACLD	Q65LP8	Putative metallopeptidase YhfN	+	1.36393	0.0202427	3.64588
tr|Q65DT9|Q65DT9_BACLD	Q65DT9	Two-component response regulator	+	1.3619	0.0201895	2.06653
sp|Q65PC0|RL11_BACLD	Q65PC0	50S ribosomal protein L11	+	1.35892	0.0201365	1.62883
tr|Q65I67|Q65I67_BACLD	Q65I67	Penicillin-binding proteins,Glycosyl Transferase Family 51	+	1.35832	0.0200838	-1.1892
sp|Q65PB7|RL7_BACLD	Q65PB7	50S ribosomal protein L7/L12	+	1.35566	0.0203342	0.770848
tr|Q65CU6|Q65CU6_BACLD	Q65CU6	Uncharacterized protein	+	1.35362	0.0202813	1.15946
tr|Q65MS4|Q65MS4_BACLD	Q65MS4	Bifunctional purine biosynthesis protein PurH	+	1.35169	0.0202286	-1.38356
sp|Q65G35|SYY1_BACLD	Q65G35	Tyrosine--tRNA ligase 1	+	1.35126	0.0201762	-2.29533
tr|Q65LX5|Q65LX5_BACLD	Q65LX5	N-acetylmuramoyl-L-alanine amidase	+	1.3492	0.020124	-3.98663
sp|Q65GA0|NRDR_BACLD	Q65GA0	Transcriptional repressor NrdR	+	1.34818	0.0200722	-1.94685
sp|Q65MP8|GATA_BACLD	Q65MP8	Glutamyl-tRNA(Gln) amidotransferase subunit A	+	1.33788	0.0211928	-0.671628
sp|Q65EN0|TPIS_BACLD	Q65EN0	Triosephosphate isomerase	+	1.33696	0.0211385	-1.52053
sp|Q65JX9|MURB_BACLD	Q65JX9	UDP-N-acetylenolpyruvoylglucosamine reductase	+	1.33461	0.0212788	-1.81124
tr|Q65ED0|Q65ED0_BACLD	Q65ED0	Cell division protein FtsX	+	1.33022	0.0212245	1.5691
tr|Q65GL8|Q65GL8_BACLD	Q65GL8	ATPase activator of MinC	+	1.32905	0.0211705	-1.18719
tr|Q65NQ0|Q65NQ0_BACLD	Q65NQ0	Putative stress response protein YceE	+	1.32411	0.0220203	-1.19364
tr|Q65FN7|Q65FN7_BACLD	Q65FN7	Putative oxidoreductase	+	1.32404	0.0219646	2.29136
tr|Q65FG2|Q65FG2_BACLD	Q65FG2	Uncharacterized protein	+	1.3153	0.0219091	2.29393
sp|Q65FX8|SYL_BACLD	Q65FX8	Leucine--tRNA ligase	+	1.30536	0.0224383	-1.51806
tr|Q65GE1|Q65GE1_BACLD	Q65GE1	Putative DNA polymerase YshC	+	1.30323	0.0227337	-3.08598
tr|Q65MM1|Q65MM1_BACLD	Q65MM1	Putative chemotaxis sensory transducer YfmS	+	1.30287	0.0226767	-2.53258
sp|Q65PA6|RL4_BACLD	Q65PA6	50S ribosomal protein L4	+	1.29888	0.02288	1.62702
tr|Q65II9|Q65II9_BACLD	Q65II9	Conserved protein YisT	+	1.29799	0.0228229	1.32056
tr|Q65J27|Q65J27_BACLD	Q65J27	Aconitate hydratase	+	1.29695	0.0229552	-0.672539
tr|Q65CP4|Q65CP4_BACLD	Q65CP4	Single-stranded DNA-binding protein	+	1.29692	0.0228983	-0.86981
tr|Q65G92|Q65G92_BACLD	Q65G92	DNA polymerase I	+	1.28919	0.0231386	-1.92011
sp|Q65MZ8|CH60_BACLD	Q65MZ8	60 kDa chaperonin	+	1.28749	0.0233778	-0.529329
tr|Q65M93|Q65M93_BACLD	Q65M93	Enoyl-acyl carrier protein reductase	+	1.28643	0.0235074	-2.04285
tr|Q62TJ2|Q62TJ2_BACLD	Q62TJ2	Menaquinol:cytochrome c oxidoreductase (Iron-sulfur subunit)	+	1.27184	0.0245012	2.52007
tr|Q65EH6|Q65EH6_BACLD	Q65EH6	Ribonuclease	+	1.27176	0.0244412	1.48486
tr|Q65HM3|Q65HM3_BACLD	Q65HM3	6-phosphogluconate dehydrogenase, decarboxylating	+	1.26933	0.0243814	-1.66053
sp|Q65EM9|PGK_BACLD	Q65EM9	Phosphoglycerate kinase	+	1.269	0.024322	-1.0787
sp|Q65L57|CYSI_BACLD	Q65L57	Sulfite reductase [NADPH] hemoprotein beta-component	+	1.26789	0.0242628	-2.28375
tr|Q65DS0|Q65DS0_BACLD	Q65DS0	Tautomerase	+	1.26301	0.0245825	-2.15836
tr|Q65I49|Q65I49_BACLD	Q65I49	MazG domain-containing protein	+	1.26273	0.024523	2.01463
tr|Q62R70|Q62R70_BACLD	Q62R70	DinB_2 domain-containing protein	+	1.26005	0.0246473	1.49679
tr|Q65GS9|Q65GS9_BACLD	Q65GS9	Endolytic murein transglycosylase	+	1.25677	0.024588	-1.97611
sp|Q65G58|NADK2_BACLD	Q65G58	NAD kinase 2	+	1.25652	0.0245288	4.191
tr|Q65KA5|Q65KA5_BACLD	Q65KA5	Aminotransferase	+	1.25306	0.0248058	-1.48389
tr|Q62ZI2|Q62ZI2_BACLD	Q62ZI2	ABC transporter,ATP/GTP-binding site motif A (P-loop)	+	1.24704	0.0259426	-1.57693
tr|Q65MR1|Q65MR1_BACLD	Q65MR1	YerH	+	1.23366	0.0263389	-2.46743
sp|Q65H50|LEPA_BACLD	Q65H50	Elongation factor 4	+	1.23131	0.0265619	-2.23634
tr|Q65G20|Q65G20_BACLD	Q65G20	Phenylalanine--tRNA ligase beta subunit	+	1.23128	0.0264988	-1.36698
tr|Q65LC3|Q65LC3_BACLD	Q65LC3	Oligopeptide ABC transporter (Permease)	+	1.22963	0.026436	3.30257
tr|Q65HU1|Q65HU1_BACLD	Q65HU1	Penicilin binding protein (Putative D-alanyl-D-alanine carboxypeptidase)	+	1.22629	0.0266667	11.6238
tr|Q65G83|Q65G83_BACLD	Q65G83	Pyruvate kinase	+	1.21711	0.0278019	-1.06454
tr|Q65KI8|Q65KI8_BACLD	Q65KI8	ATP-dependent Clp protease-like (Class III stress gene) ClpE	+	1.21207	0.0282824	-1.65393
tr|Q65JG8|Q65JG8_BACLD	Q65JG8	Aspartokinase	+	1.21128	0.0284883	-1.35005
sp|Q65ID2|MSRB_BACLD	Q65ID2	Peptide methionine sulfoxide reductase MsrB	+	1.21008	0.0284215	-2.3563
tr|Q65LG6|Q65LG6_BACLD	Q65LG6	Short-chain dehydrogenase/reductase SDR	+	1.20795	0.0283551	-1.47758
tr|Q65KK0|Q65KK0_BACLD	Q65KK0	Methylthioribose recycling protein	+	1.20741	0.028289	-2.49334
sp|Q65P95|RL5_BACLD	Q65P95	50S ribosomal protein L5	+	1.20718	0.0282233	1.59509
tr|Q65MV5|Q65MV5_BACLD	Q65MV5	YdjN	+	1.2068	0.0281578	1.30703
sp|Q65G81|ACCA_BACLD	Q65G81	Acetyl-coenzyme A carboxylase carboxyl transferase subunit alpha	+	1.20545	0.0283796	-0.860973
tr|Q65KZ6|Q65KZ6_BACLD	Q65KZ6	Gamma-glutamyltranspeptidase	+	1.19926	0.0286005	-2.77236
tr|Q62RR8|Q62RR8_BACLD	Q62RR8	Translation initiation factor IF-3	+	1.19832	0.0285346	1.01411
sp|Q65FV8|METK_BACLD	Q65FV8	S-adenosylmethionine synthase	+	1.19663	0.028469	1.09821
sp|Q65GM3|RL21_BACLD	Q65GM3	50S ribosomal protein L21	+	1.19559	0.0284037	2.09704
sp|Q65JJ9|RS2_BACLD	Q65JJ9	30S ribosomal protein S2	+	1.19495	0.0283387	0.787865
sp|Q65CP5|RS18_BACLD	Q65CP5	30S ribosomal protein S18	+	1.19276	0.028274	1.42594
tr|Q65JM3|Q65JM3_BACLD	Q65JM3	Protein kinase PKN/PRK1, effector,Flagellar motor switch protein FliG-like	+	1.18766	0.0288383	-1.22993
tr|Q62V69|Q62V69_BACLD	Q62V69	Glycerone kinase protein	+	1.18278	0.0295273	-0.89595
tr|Q65MK2|Q65MK2_BACLD	Q65MK2	Putative oxidoreductase	+	1.18089	0.0297234	-1.91676
tr|Q65JQ1|Q65JQ1_BACLD	Q65JQ1	Signal recognition particle protein	+	1.17627	0.0299367	-3.24156
sp|Q65JN2|CODY_BACLD	Q65JN2	GTP-sensing transcriptional pleiotropic repressor CodY	+	1.17111	0.0304199	-1.72216
sp|Q65IE9|DEOD_BACLD	Q65IE9	Purine nucleoside phosphorylase DeoD-type	+	1.16804	0.0305225	1.00128
sp|Q65EH0|Y3725_BACLD	Q65EH0	Nucleotide-binding protein BLi03725/BL03417	+	1.16798	0.0304539	-1.73895
tr|Q65H65|Q65H65_BACLD	Q65H65	Uncharacterized protein	+	1.16493	0.0303857	3.62961
sp|Q65P80|RS11_BACLD	Q65P80	30S ribosomal protein S11	+	1.1641	0.0303177	1.93059
sp|Q65PB1|RS7_BACLD	Q65PB1	30S ribosomal protein S7	+	1.16023	0.0305268	1.74106
tr|Q65CT9|Q65CT9_BACLD	Q65CT9	Uncharacterized protein	+	1.1554	0.0313497	-2.28124
tr|Q65GL1|Q65GL1_BACLD	Q65GL1	SpoIIB	+	1.15401	0.03128	3.35318
tr|Q65H35|Q65H35_BACLD	Q65H35	CRM domain-containing protein	+	1.14829	0.0322217	4.57241
tr|Q65JK5|Q65JK5_BACLD	Q65JK5	Two-component sensor histidine kinase CheA	+	1.14766	0.0321504	-2.79165
tr|Q65P58|Q65P58_BACLD	Q65P58	Glycoside hydrolase, family 3	+	1.14533	0.0323444	9.55818
sp|Q65GQ8|APT_BACLD	Q65GQ8	Adenine phosphoribosyltransferase	+	1.1333	0.0345022	1.51503
tr|Q62NG9|Q62NG9_BACLD	Q62NG9	HAD-superfamily hydrolase YxeH	+	1.13141	0.0346989	-1.92849
tr|Q65KC7|Q65KC7_BACLD	Q65KC7	Uncharacterized protein	+	1.12901	0.0351491	-1.70113
tr|Q65G16|Q65G16_BACLD	Q65G16	Putative endo-1,4-glucanase YtoP	+	1.12682	0.035326	1.26315
tr|Q65E85|Q65E85_BACLD	Q65E85	UTP--glucose-1-phosphate uridylyltransferase	+	1.12681	0.0352489	-1.8417
tr|Q65HH3|Q65HH3_BACLD	Q65HH3	Peptidase M24B, X-Pro dipeptidase YqhT	+	1.12583	0.0351721	0.820041
tr|Q65GI5|Q65GI5_BACLD	Q65GI5	Acetolactate synthase	+	1.12544	0.0350957	-10.1894
tr|Q65EB3|Q65EB3_BACLD	Q65EB3	Flagellar hook-associated protein 1	+	1.11955	0.0362863	-1.85942
tr|Q65LY4|Q65LY4_BACLD	Q65LY4	1-acyl-sn-glycerol-3-phosphate acyltransferase	+	1.11706	0.03671	-0.273707
tr|Q62YK6|Q62YK6_BACLD	Q62YK6	Alanine racemase	+	1.11685	0.0366307	-1.81761
tr|Q65LR8|Q65LR8_BACLD	Q65LR8	Putative amidohydrolase YhaA	+	1.116	0.0365517	1.42011
tr|Q65LC5|Q65LC5_BACLD	Q65LC5	Tryptophan--tRNA ligase	+	1.10914	0.038443	-3.89739
sp|Q65PC8|SYC_BACLD	Q65PC8	Cysteine--tRNA ligase	+	1.10891	0.0383605	-1.8424
sp|Q65CR5|PURA_BACLD	Q65CR5	Adenylosuccinate synthetase	+	1.10693	0.0387066	0.966745
tr|Q62VJ9|Q62VJ9_BACLD	Q62VJ9	Peptide deformylase	+	1.10646	0.0386239	-2.00887
sp|Q65P79|RPOA_BACLD	Q65P79	DNA-directed RNA polymerase subunit alpha	+	1.10205	0.0387036	-0.508621
tr|Q65EH3|Q65EH3_BACLD	Q65EH3	Catabolite repression protein	+	1.10022	0.0388851	-2.61541
tr|Q65FK6|Q65FK6_BACLD	Q65FK6	Aminotransferase PatB	+	1.09856	0.0388025	-1.10017
tr|Q65EM7|Q65EM7_BACLD	Q65EM7	Transcriptional regulator	+	1.0985	0.0387203	-1.97172
tr|Q65K50|Q65K50_BACLD	Q65K50	Ribonuclease J	+	1.09808	0.0386385	-1.92943
tr|Q65N37|Q65N37_BACLD	Q65N37	Cold-shock protein	+	1.09408	0.0397046	-1.88725
sp|Q65N65|DDL_BACLD	Q65N65	D-alanine--D-alanine ligase	+	1.08856	0.0405137	-0.768802
sp|Q65GS5|SYA_BACLD	Q65GS5	Alanine--tRNA ligase	+	1.08703	0.0407227	-1.35224
tr|Q65PJ5|Q65PJ5_BACLD	Q65PJ5	Putative Toxic anion resistance protein YaaN	+	1.08295	0.0409644	-1.86911
tr|Q65PL6|Q65PL6_BACLD	Q65PL6	DNA gyrase subunit A	+	1.08226	0.0410962	-2.61324
tr|Q65PD8|Q65PD8_BACLD	Q65PD8	McsA	+	1.07471	0.0410104	1.02956
sp|Q65DJ9|THIM_BACLD	Q65DJ9	Hydroxyethylthiazole kinase	+	1.07439	0.040925	-3.61626
tr|Q65P18|Q65P18_BACLD	Q65P18	Threonine--tRNA ligase	+	1.07435	0.0408399	-2.45261
tr|Q65HD3|Q65HD3_BACLD	Q65HD3	Ferrichrome ABC transporter (Ferrichrome-binding protein)	+	1.07392	0.0410124	-0.510256
sp|Q65HU3|SP2AB_BACLD	Q65HU3	Anti-sigma F factor	+	1.0728	0.0410849	1.33582
tr|Q65FN3|Q65FN3_BACLD	Q65FN3	Methyl-accepting chemotaxis protein	+	1.06738	0.0420165	-0.734861
tr|Q65IF9|Q65IF9_BACLD	Q65IF9	Putative Nitroreductase	+	1.06631	0.0419299	1.99178
tr|Q65DU3|Q65DU3_BACLD	Q65DU3	Fructose-1,6-bisphosphatase	+	1.06548	0.0418436	-2.03027
sp|Q65P72|RS9_BACLD	Q65P72	30S ribosomal protein S9	+	1.06086	0.0422505	1.81151
tr|Q65FU6|Q65FU6_BACLD	Q65FU6	Conserved protein YtkA	+	1.05599	0.0433525	1.8474
tr|Q65CR7|Q65CR7_BACLD	Q65CR7	Putative two-component response regulator YycF	+	1.04755	0.0450879	-4.0687
tr|Q65N66|Q65N66_BACLD	Q65N66	Putative thiredoxin protein YdpP	+	1.04733	0.0449959	1.72709
sp|Q65GM8|Y2918_BACLD	Q65GM8	UPF0735 ACT domain-containing protein BLi02918/BL01157	+	1.04413	0.0450672	-1.33263
sp|Q65I37|HIS8_BACLD	Q65I37	Histidinol-phosphate aminotransferase	+	1.04393	0.0452276	-10.2327
tr|Q65D24|Q65D24_BACLD	Q65D24	Pyrimidine-nucleoside phosphorylase	+	1.03666	0.0470183	-1.3102
tr|Q65IC2|Q65IC2_BACLD	Q65IC2	Conserved hypothetical YpmQ	+	1.03392	0.0477652	1.68474
tr|Q65I09|Q65I09_BACLD	Q65I09	Nucleic acid-binding protein	+	1.0336	0.0476687	-0.823865
tr|Q65DS6|Q65DS6_BACLD	Q65DS6	Polyamine aminopropyltransferase	+	1.03031	0.0487097	-1.1039
sp|Q65JJ1|SYP_BACLD	Q65JJ1	Proline--tRNA ligase	+	1.02622	0.0493682	-0.681585
tr|Q65G54|Q65G54_BACLD	Q65G54	AMP-dependent synthetase and ligase YtcI	+	1.02538	0.0492691	6.27931
tr|Q65IT9|Q65IT9_BACLD	Q65IT9	Acetyl-CoA synthetase	+	1.02526	0.0491703	7.707
tr|A5A658|A5A658_BACLD	A5A658	Isocitrate dehydrogenase [NADP]	+	1.02114	0.049312	0.660243
tr|Q65DL2|Q65DL2_BACLD	Q65DL2	Cytochrome aa3 quinol oxidase (Subunit I)		1.01212	0.0506986	1.18969
tr|Q62UU0|Q62UU0_BACLD	Q62UU0	Cobalamin synthesis protein/P47K family protein		1.00951	0.0509163	-8.33654
sp|Q65P47|GLMM_BACLD	Q65P47	Phosphoglucosamine mutase		1.00713	0.0510219	-1.13861
sp|Q65H70|YBEY_BACLD	Q65H70	Endoribonuclease YbeY		1.00265	0.0515476	-1.55259
tr|Q65K59|Q65K59_BACLD	Q65K59	ABC transporter,ABC transporter		1.00107	0.0516752	-1.67514
sp|Q65H78|PDRP_BACLD	Q65H78	Putative pyruvate, phosphate dikinase regulatory protein		0.992499	0.0534545	-1.87222
sp|Q65LS8|HPR_BACLD	Q65LS8	HTH-type transcriptional regulator Hpr		0.992223	0.0533491	-2.08279
tr|Q65IW3|Q65IW3_BACLD	Q65IW3	ABC transporter		0.987747	0.0536299	-1.62886
tr|Q65PF2|Q65PF2_BACLD	Q65PF2	ATP-dependent zinc metalloprotease FtsH		0.983982	0.0542083	-0.650031
tr|Q65LW6|Q65LW6_BACLD	Q65LW6	D-alanine aminotransferase		0.98139	0.0554196	0.99661
tr|Q65K69|Q65K69_BACLD	Q65K69	Yip1 domain-containing protein		0.980991	0.0553112	1.22999
tr|Q65CU7|Q65CU7_BACLD	Q65CU7	Uncharacterized protein		0.980886	0.0552031	0.43971
tr|Q65G17|Q65G17_BACLD	Q65G17	Nucleoside 2-deoxyribosyltransferase YtoQ		0.977753	0.0562105	1.04955
tr|Q65PG1|Q65PG1_BACLD	Q65PG1	Uncharacterized protein		0.977383	0.0561012	9.87469
tr|Q65D67|Q65D67_BACLD	Q65D67	Uncharacterized protein		0.973457	0.0571184	-8.84462
tr|Q65EY5|Q65EY5_BACLD	Q65EY5	Cu2+-exporting ATPase		0.972842	0.0570078	6.61424
tr|Q65E90|Q65E90_BACLD	Q65E90	N-acetylmuramoyl-L-alanine amidase (Major autolysin) (CWBP49)		0.972691	0.0568975	-0.679939
sp|Q65G42|RS4_BACLD	Q65G42	30S ribosomal protein S4		0.968669	0.057251	1.23204
tr|Q65NT2|Q65NT2_BACLD	Q65NT2	Peptidase M20 domain-containing protein 2		0.968239	0.0571407	1.34357
tr|Q65MM2|Q65MM2_BACLD	Q65MM2	Aldehyde dehydrogenase YfmT		0.967571	0.0570308	0.836354
sp|Q65G22|MURC_BACLD	Q65G22	UDP-N-acetylmuramate--L-alanine ligase		0.96619	0.0571516	-1.75736
sp|Q65GJ0|LEUC_BACLD	Q65GJ0	3-isopropylmalate dehydratase large subunit		0.965885	0.0570421	-2.01342
sp|Q65PD7|MCSB_BACLD	Q65PD7	Protein-arginine kinase		0.964659	0.0576291	1.17872
tr|Q65K62|Q65K62_BACLD	Q65K62	Signal peptidase I		0.964526	0.0575191	-0.626451
sp|Q65DX5|ATPE_BACLD	Q65DX5	ATP synthase epsilon chain		0.96423	0.0574095	2.69203
tr|Q65IF0|Q65IF0_BACLD	Q65IF0	Putative carboxypeptidase		0.963139	0.0573004	1.04712
sp|Q65PA0|RL16_BACLD	Q65PA0	50S ribosomal protein L16		0.962397	0.0571917	1.34293
sp|Q65IB0|ILVD_BACLD	Q65IB0	Dihydroxy-acid dehydratase		0.960697	0.0572348	-3.55298
tr|Q65K19|Q65K19_BACLD	Q65K19	Uncharacterized protein		0.959569	0.0573611	2.8211
sp|Q65I51|MGSA_BACLD	Q65I51	Methylglyoxal synthase		0.954993	0.0582415	0.683727
tr|Q65I61|Q65I61_BACLD	Q65I61	Conserved protein YpmB		0.953515	0.0581318	-1.97112
sp|Q65I86|XPT_BACLD	Q65I86	Xanthine phosphoribosyltransferase		0.953422	0.0580226	-8.8264
sp|Q65HH2|AROQ_BACLD	Q65HH2	3-dehydroquinate dehydratase		0.951345	0.0585066	1.43447
tr|Q65NZ5|Q65NZ5_BACLD	Q65NZ5	Putative transmembrane receptor taxis protein YvaQ		0.950486	0.058397	7.94312
tr|Q65L52|Q65L52_BACLD	Q65L52	Uncharacterized protein		0.950182	0.0582879	-1.03155
tr|Q65FG9|Q65FG9_BACLD	Q65FG9	Isochorismatase hydrolase		0.9472	0.058403	-1.86992
sp|Q65IH4|ODO1_BACLD	Q65IH4	2-oxoglutarate dehydrogenase E1 component		0.945381	0.0586667	1.27489
tr|Q65LN4|Q65LN4_BACLD	Q65LN4	Signal peptidase I		0.945009	0.0585576	1.66616
tr|Q65JH1|Q65JH1_BACLD	Q65JH1	Dipicolinate synthase subunit A		0.944831	0.058449	9.04
tr|Q65E76|Q65E76_BACLD	Q65E76	Mannose-6-phosphate isomerase		0.94362	0.0587481	1.08835
tr|Q65DC7|Q65DC7_BACLD	Q65DC7	Intracellular serine protease		0.938878	0.0603401	-9.51598
sp|Q65GR3|SYH_BACLD	Q65GR3	Histidine--tRNA ligase		0.935347	0.0614613	-1.21289
tr|Q62XX8|Q62XX8_BACLD	Q62XX8	Sulfatase YflE		0.934934	0.062011	-2.66473
tr|Q65JQ3|Q65JQ3_BACLD	Q65JQ3	Signal recognition particle receptor FtsY		0.927141	0.0647647	-1.48839
tr|Q65H99|Q65H99_BACLD	Q65H99	DEAD-box ATP-dependent RNA helicase CshB		0.926797	0.0647927	-4.05795
tr|Q65IT8|Q65IT8_BACLD	Q65IT8	Carboxyl transferase		0.925543	0.064674	8.96886
tr|Q65J47|Q65J47_BACLD	Q65J47	Trp repressor binding protein, putative		0.923675	0.065543	1.48683
tr|Q65FN5|Q65FN5_BACLD	Q65FN5	Methyl-accepting chemotaxis protein		0.922681	0.065635	-1.28952
tr|Q65DN7|Q65DN7_BACLD	Q65DN7	Phosphomethylpyrimidine kinase		0.922656	0.0655155	-1.77445
tr|Q65E35|Q65E35_BACLD	Q65E35	Putative phosphotransferase		0.916836	0.0671273	1.91122
sp|Q65KL0|HTPX_BACLD	Q65KL0	Protease HtpX homolog		0.914013	0.0674846	1.0193
sp|Q65K17|Y1701_BACLD	Q65K17	UPF0358 protein BLi01701/BL02974		0.912878	0.0679348	-1.28131
tr|Q65KA4|Q65KA4_BACLD	Q65KA4	RDD domain-containing protein		0.912854	0.0678119	0.849532
tr|Q65E53|Q65E53_BACLD	Q65E53	Ribose ABC transporter (Ribose-binding protein)		0.910788	0.0678989	9.77532
tr|Q65K26|Q65K26_BACLD	Q65K26	GTP-binding protein TypA		0.909337	0.0679856	-8.29076
tr|Q65CT7|Q65CT7_BACLD	Q65CT7	Type I restriction enzyme R Protein		0.905966	0.0683453	-4.96435
tr|Q65NJ0|Q65NJ0_BACLD	Q65NJ0	ABC transporter YckI		0.905671	0.0682226	-2.9617
tr|Q65G24|Q65G24_BACLD	Q65G24	Conserved protein YtxH		0.903239	0.0692616	1.20987
tr|Q62YL3|Q62YL3_BACLD	Q62YL3	UDP-N-acetylmuramoyl-tripeptide--D-alanyl-D-alanine ligase		0.903065	0.0692809	-1.43033
tr|Q65K43|Q65K43_BACLD	Q65K43	Pyruvate dehydrogenase (E1 beta subunit)		0.901747	0.0697643	0.783416
tr|Q65DY9|Q65DY9_BACLD	Q65DY9	YwnB		0.900584	0.0696399	-1.59437
sp|Q65D03|IOLD_BACLD	Q65D03	3D-(3,5/4)-trihydroxycyclohexane-1,2-dione hydrolase		0.897765	0.0697936	7.6559
sp|Q65PA2|RL22_BACLD	Q65PA2	50S ribosomal protein L22		0.896507	0.0702238	1.94181
tr|Q65MP0|Q65MP0_BACLD	Q65MP0	Putative ribosomal-protein-alanine N-acetyltransferase YjcK		0.895127	0.0711773	-2.3309
tr|Q65P15|Q65P15_BACLD	Q65P15	Uncharacterized protein		0.894082	0.0712566	-3.77791
tr|Q65HC2|Q65HC2_BACLD	Q65HC2	Conserved protein YqzD		0.891543	0.0721767	1.12256
tr|Q65DS7|Q65DS7_BACLD	Q65DS7	Agmatinase		0.890748	0.0720494	-2.53137
tr|Q65IP5|Q65IP5_BACLD	Q65IP5	Molecular chaperone		0.888589	0.0723451	2.74877
tr|Q65NC0|Q65NC0_BACLD	Q65NC0	Sodium/sulphate symporter		0.887958	0.0725554	8.02411
tr|Q65DR5|Q65DR5_BACLD	Q65DR5	Putative transcriptional regulatory protein		0.885891	0.0726316	9.94872
tr|Q65IQ8|Q65IQ8_BACLD	Q65IQ8	Short-chain dehydrogenase/reductase SDR,Calcium-binding EF-hand		0.885665	0.0725044	-1.15322
sp|Q65NQ9|CWLO_BACLD	Q65NQ9	Peptidoglycan DL-endopeptidase CwlO		0.88476	0.0725804	-0.983922
tr|Q65H69|Q65H69_BACLD	Q65H69	HDIG-domain containing protein		0.883314	0.0728028	2.44929
tr|Q65LK9|Q65LK9_BACLD	Q65LK9	CotJC		0.882084	0.0738328	10.3815
tr|Q62UX9|Q62UX9_BACLD	Q62UX9	Carbohydrate Esterase Family 4 protein, putative polysaccharide deacetylase		0.880969	0.0745043	3.02023
sp|Q65ED8|UVRB_BACLD	Q65ED8	UvrABC system protein B		0.879656	0.0749931	-8.11276
tr|Q65FU3|Q65FU3_BACLD	Q65FU3	Putative Carbonic anhydrase		0.879577	0.0748631	-1.8113
tr|Q65PI1|Q65PI1_BACLD	Q65PI1	Conserved hypothetical containing domain DUF348 YabE		0.869191	0.0774325	0.706218
tr|Q65N46|Q65N46_BACLD	Q65N46	Putative RNA binding protein containing S1 RNA binding domain,YdcI		0.866092	0.0778515	-2.78443
sp|Q65HW7|RISB_BACLD	Q65HW7	6,7-dimethyl-8-ribityllumazine synthase		0.86374	0.0787655	1.1216
tr|Q65MR5|Q65MR5_BACLD	Q65MR5	Conserved protein YerC		0.863687	0.0786299	0.523323
sp|Q65GT4|GREA_BACLD	Q65GT4	Transcription elongation factor GreA		0.86228	0.0784948	0.581163
tr|Q65NG2|Q65NG2_BACLD	Q65NG2	Putative DNA binding protein YbfA		0.861819	0.0790463	-9.46844
tr|Q65NE3|Q65NE3_BACLD	Q65NE3	ABC transporter		0.861031	0.0791781	0.94121
tr|Q65GI6|Q65GI6_BACLD	Q65GI6	Acetolactate synthase (Acetohydroxy-acid synthase) (Small subunit)		0.860268	0.0791795	-8.9041
tr|Q65LG3|Q65LG3_BACLD	Q65LG3	Homocysteine S-methyltransferase		0.858988	0.0798567	-7.43422
tr|Q65JG0|Q65JG0_BACLD	Q65JG0	Putative peptidase		0.857084	0.0801022	0.770578
tr|Q65L71|Q65L71_BACLD	Q65L71	Uncharacterized protein		0.853906	0.0807959	-1.60738
sp|Q65K49|Y1669_BACLD	Q65K49	UPF0356 protein BLi01669/BL01628		0.852769	0.0810798	-0.66769
tr|Q65IR7|Q65IR7_BACLD	Q65IR7	Glutamate synthase (Small subunit)		0.850089	0.0820881	-8.45902
tr|Q65KB6|Q65KB6_BACLD	Q65KB6	Histidine-containing phosphocarrier protein of the phosphotransferase system (PTS) (HPr protein)		0.848607	0.0822132	-0.271096
tr|Q65EA2|Q65EA2_BACLD	Q65EA2	Cell envelope-related transcriptional attenuator		0.847239	0.0824122	-1.21142
tr|Q65NG3|Q65NG3_BACLD	Q65NG3	Major facilitator superfamily protein YbfB		0.845647	0.0836088	-1.11704
tr|Q65KA8|Q65KA8_BACLD	Q65KA8	Allergen V5/Tpx-1 related		0.845438	0.0836633	-1.52558
tr|Q62VN8|Q62VN8_BACLD	Q62VN8	Flavodoxin, short chain		0.845354	0.0835227	0.930452
tr|Q65FL0|Q65FL0_BACLD	Q65FL0	Transcriptional regulator (Lrp/AsnC family)		0.843371	0.0836913	-1.99965
sp|Q65JY0|MURG_BACLD	Q65JY0	UDP-N-acetylglucosamine--N-acetylmuramyl-(pentapeptide) pyrophosphoryl-undecaprenol N-acetylglucosamine transferase		0.841979	0.0838593	0.862316
sp|Q65JH5|PNP_BACLD	Q65JH5	Polyribonucleotide nucleotidyltransferase		0.839027	0.0849365	-0.650551
sp|Q65N04|REX_BACLD	Q65N04	Redox-sensing transcriptional repressor Rex		0.835155	0.0858431	-2.39046
tr|Q65N72|Q65N72_BACLD	Q65N72	Proton/sodium-glutamate symport protein		0.834284	0.0858933	1.3841
tr|Q65HT5|Q65HT5_BACLD	Q65HT5	Stage II sporulation protein M		0.832859	0.0860765	1.1319
tr|Q65IA7|Q65IA7_BACLD	Q65IA7	Glutathione peroxidase		0.832379	0.0861661	0.936161
tr|Q65IH5|Q65IH5_BACLD	Q65IH5	Dihydrolipoyllysine-residue succinyltransferase component of 2-oxoglutarate dehydrogenase complex		0.83215	0.0861559	0.625219
sp|Q65I39|AROA_BACLD	Q65I39	3-phosphoshikimate 1-carboxyvinyltransferase		0.831434	0.086245	-8.78424
tr|Q62X31|Q62X31_BACLD	Q62X31	Short-chain dehydrogenase/reductase SDR YhxC		0.829911	0.0872463	8.22564
tr|Q65CN6|Q65CN6_BACLD	Q65CN6	Alkyl hydroperoxide reductase AhpD		0.829278	0.0876304	1.19392
sp|Q65H59|DEOC1_BACLD	Q65H59	Deoxyribose-phosphate aldolase 1		0.82881	0.0876903	1.01936
tr|Q65NM1|Q65NM1_BACLD	Q65NM1	NAD(P)H dehydrogenase		0.828574	0.0876711	-2.8313
sp|Q65IA5|METAA_BACLD	Q65IA5	Homoserine O-acetyltransferase		0.8258	0.0890837	-1.39936
tr|Q65E65|Q65E65_BACLD	Q65E65	Cell envelope-related transcriptional attenuator YwtF		0.825304	0.0891344	-8.70769
sp|Q65I16|GPDA_BACLD	Q65I16	Glycerol-3-phosphate dehydrogenase [NAD(P)+]		0.823297	0.0891588	-1.8157
tr|Q65DJ0|Q65DJ0_BACLD	Q65DJ0	Putative lyase YwbC		0.822128	0.0900915	-8.58366
tr|Q65HN2|Q65HN2_BACLD	Q65HN2	Conserved hyopothetical protein		0.819777	0.0900685	0.445088
tr|Q65DH0|Q65DH0_BACLD	Q65DH0	Protein DltB		0.818616	0.0908208	2.43561
tr|Q65H40|Q65H40_BACLD	Q65H40	ComER		0.817202	0.0915512	8.97525
tr|Q65MN3|Q65MN3_BACLD	Q65MN3	Type I restriction enzyme R Protein		0.810199	0.0933182	-5.05741
sp|Q65JQ5|RNC_BACLD	Q65JQ5	Ribonuclease 3		0.807281	0.0938606	0.690955
tr|Q62US6|Q62US6_BACLD	Q62US6	Glycoside hydrolase, family 18		0.807131	0.0937087	6.37352
tr|Q65G91|Q65G91_BACLD	Q65G91	Two-component sensor histidine kinase		0.805975	0.0937577	1.38482
tr|Q65E95|Q65E95_BACLD	Q65E95	UDP-glucose 4-epimerase		0.804644	0.0943419	-0.513385
tr|Q65JC2|Q65JC2_BACLD	Q65JC2	Glycosyl transferase Family 1		0.804119	0.0943768	-7.40616
tr|Q65DG5|Q65DG5_BACLD	Q65DG5	Glycoside Hydrolase Family 4		0.800797	0.0951961	7.87246
sp|Q65HI8|FOLD_BACLD	Q65HI8	Bifunctional protein FolD		0.799415	0.0957496	-2.81747
tr|Q65PJ2|Q65PJ2_BACLD	Q65PJ2	YaaQ		0.799122	0.0955962	2.80335
sp|Q65IB1|Y2323_BACLD	Q65IB1	UPF0403 protein BLi02323/BL05224		0.792138	0.097984	-2.32316
tr|Q65K42|Q65K42_BACLD	Q65K42	Dihydrolipoamide acetyltransferase component of pyruvate dehydrogenase complex		0.790206	0.0985687	0.498495
tr|Q630A0|Q630A0_BACLD	Q630A0	Glycerate kinase GlxK		0.789579	0.0986093	6.60674
tr|Q65KC6|Q65KC6_BACLD	Q65KC6	Uncharacterized protein		0.789005	0.0986178	-1.06428
tr|Q65IU3|Q65IU3_BACLD	Q65IU3	Aminotransferase, class IV YjlD		0.783482	0.100814	-0.568848
tr|Q65K20|Q65K20_BACLD	Q65K20	Nucleotide binding protein		0.781584	0.100965	7.25391
tr|Q65GZ2|Q65GZ2_BACLD	Q65GZ2	Putative carbohydrate esterase family 6 protein		0.776953	0.102447	-8.2591
sp|Q65PC9|CYSE_BACLD	Q65PC9	Serine acetyltransferase		0.776354	0.102411	1.84503
tr|Q65KA2|Q65KA2_BACLD	Q65KA2	CheV		0.77171	0.103103	-8.53625
tr|Q65FN1|Q65FN1_BACLD	Q65FN1	Putative Dihydroorotate dehydrogenase YrpB		0.770765	0.10294	1.77609
sp|Q65DW5|GLYA_BACLD	Q65DW5	Serine hydroxymethyltransferase		0.765519	0.105682	-0.555597
sp|Q65H55|DNAJ_BACLD	Q65H55	Chaperone protein DnaJ		0.760572	0.107277	-0.752852
tr|Q65E82|Q65E82_BACLD	Q65E82	Glycosyl transferase family 4		0.756617	0.108816	-0.93892
tr|Q65HD8|Q65HD8_BACLD	Q65HD8	Conserved protein YqgX		0.756301	0.108646	-0.602576
sp|Q65CP3|RS6_BACLD	Q65CP3	30S ribosomal protein S6		0.755956	0.108695	1.14258
tr|Q65K63|Q65K63_BACLD	Q65K63	Phosphotransferase system (PTS) fructose-specific enzyme IIABC component		0.755758	0.108688	8.05451
tr|Q65EQ2|Q65EQ2_BACLD	Q65EQ2	Ribonuclease R		0.750884	0.11029	-1.29115
tr|Q65G59|Q65G59_BACLD	Q65G59	Signal peptide peptidase		0.749335	0.110536	1.1927
tr|Q65CN8|Q65CN8_BACLD	Q65CN8	Stage 0 sporulation protein J		0.745744	0.111689	-1.79639
sp|Q65LU8|Y1058_BACLD	Q65LU8	UPF0342 protein BLi01058/BL02870		0.745728	0.111516	0.657019
sp|Q65G70|Y3080_BACLD	Q65G70	UPF0173 metal-dependent hydrolase BLi03080/BL00413		0.744771	0.111957	-0.793823
sp|Q65LU9|Y1057_BACLD	Q65LU9	UPF0754 membrane protein BLi01057/BL02871		0.744578	0.11218	-0.667109
tr|Q65GG4|Q65GG4_BACLD	Q65GG4	Phosphoesterase		0.743257	0.113317	2.56809
tr|Q65F72|Q65F72_BACLD	Q65F72	Putative acetyl-CoA C-acyltransferase YusK		0.741937	0.113333	8.21292
tr|Q65G18|Q65G18_BACLD	Q65G18	Putative thioredoxin YtpP		0.7413	0.113541	-1.14885
sp|Q65JI1|IF2_BACLD	Q65JI1	Translation initiation factor IF-2		0.741084	0.113723	-1.15711
tr|Q65II5|Q65II5_BACLD	Q65II5	Conserved protein YozC		0.740055	0.113843	-0.914666
tr|Q65P48|Q65P48_BACLD	Q65P48	Uncharacterized protein		0.739752	0.113669	0.742329
sp|Q65J36|Y2936_BACLD	Q65J36	UPF0154 protein BLi02038/BL02936		0.739642	0.113495	0.842557
tr|Q65F08|Q65F08_BACLD	Q65F08	Uncharacterized protein		0.735593	0.11556	6.53493
tr|Q65GV0|Q65GV0_BACLD	Q65GV0	Periplasmic iron-binding protein		0.733064	0.11666	8.17168
tr|Q65LF9|Q65LF9_BACLD	Q65LF9	Conserved protein YitS		0.732174	0.117213	-2.1984
tr|Q62SC9|Q62SC9_BACLD	Q62SC9	Putative 3-oxoacyl-acyl-carrier protein reductase YvaG		0.730858	0.118362	7.33126
tr|Q65GU1|Q65GU1_BACLD	Q65GU1	Cystathionine gamma-lyase YrhB		0.727554	0.120474	0.831349
sp|Q65G82|PFKA_BACLD	Q65G82	ATP-dependent 6-phosphofructokinase		0.72326	0.122677	-1.22581
tr|Q65KI9|Q65KI9_BACLD	Q65KI9	Motility protein A		0.71864	0.124733	-4.02724
tr|Q65LU4|Q65LU4_BACLD	Q65LU4	Enoyl-CoA hydratase/isomerase YhaR		0.718583	0.124545	8.46056
tr|Q65CQ2|Q65CQ2_BACLD	Q65CQ2	Cyclic-di-AMP phosphodiesterase		0.712066	0.12748	1.08863
tr|Q65FR8|Q65FR8_BACLD	Q65FR8	Uncharacterized protein		0.71161	0.127596	2.40731
tr|Q65NQ2|Q65NQ2_BACLD	Q65NQ2	Putative stress response protein YceC		0.710133	0.128361	-7.25799
sp|Q65D74|PEPT_BACLD	Q65D74	Peptidase T		0.708369	0.129203	-0.781946
tr|Q65K76|Q65K76_BACLD	Q65K76	Molybdopterin molybdenumtransferase		0.702048	0.13385	-6.35327
sp|Q65LG2|Y1194_BACLD	Q65LG2	UPF0234 protein BLi01194/BL01306		0.698382	0.135508	0.750803
tr|Q65LF7|Q65LF7_BACLD	Q65LF7	Intracellular proteinase inhibitor Ipi		0.696824	0.135419	0.754976
tr|Q65FN6|Q65FN6_BACLD	Q65FN6	Probable intracellular protease		0.695301	0.136054	-7.10801
tr|Q65DD7|Q65DD7_BACLD	Q65DD7	Transcriptional regulator (Fur family)		0.695019	0.135851	-7.30509
tr|Q65JL6|Q65JL6_BACLD	Q65JL6	Flagellar motor switch protein FliN		0.694206	0.136292	-7.02965
tr|Q65CZ8|Q65CZ8_BACLD	Q65CZ8	Aldo/keto reductase family 2 protein		0.690659	0.13769	0.222401
tr|Q65PF6|Q65PF6_BACLD	Q65PF6	YabS		0.690091	0.137486	7.57969
sp|Q65JJ2|RASP_BACLD	Q65JJ2	Zinc metalloprotease RasP		0.689791	0.137893	0.64662
tr|Q65K73|Q65K73_BACLD	Q65K73	Molybdopterin converting factor (Subunit 1)		0.689005	0.137914	-7.63184
tr|Q65K57|Q65K57_BACLD	Q65K57	Aminopeptidase		0.686894	0.139432	-0.559706
sp|Q65MS9|PURQ_BACLD	Q65MS9	Phosphoribosylformylglycinamidine synthase subunit PurQ		0.685563	0.139965	-6.59187
tr|Q65LS1|Q65LS1_BACLD	Q65LS1	ABC transporter (ATP-binding protein)		0.684032	0.140643	-0.69792
tr|Q62PH0|Q62PH0_BACLD	Q62PH0	Isochorismate synthase		0.680418	0.142421	-6.34871
tr|Q65IV1|Q65IV1_BACLD	Q65IV1	DUF1801 domain-containing protein		0.679028	0.142912	1.04967
tr|Q65EI9|Q65EI9_BACLD	Q65EI9	Putative NADH-dependent flavin oxidoreductase YqiG		0.678128	0.143695	-2.31323
tr|Q65D60|Q65D60_BACLD	Q65D60	Uncharacterized protein		0.676544	0.144182	-2.24899
sp|Q65DU5|RL31_BACLD	Q65DU5	50S ribosomal protein L31		0.67611	0.144199	1.28889
sp|Q65DU2|MURA2_BACLD	Q65DU2	UDP-N-acetylglucosamine 1-carboxyvinyltransferase 2		0.674908	0.144491	-1.12558
tr|Q65NJ1|Q65NJ1_BACLD	Q65NJ1	Methyl-accepting chemotaxis protein		0.674501	0.14428	4.51931
tr|Q65N29|Q65N29_BACLD	Q65N29	DUF2179 domain-containing protein		0.671831	0.145843	-6.32421
tr|Q65H72|Q65H72_BACLD	Q65H72	Cytidine deaminase		0.668255	0.146719	1.40527
tr|Q65MA2|Q65MA2_BACLD	Q65MA2	Conserved protein YfhH		0.667714	0.146506	-0.996743
tr|Q65ND2|Q65ND2_BACLD	Q65ND2	Succinate-semialdehyde dehydrogenase		0.666621	0.147274	-0.678603
tr|Q65HS7|Q65HS7_BACLD	Q65HS7	ADP-ribose pyrophosphatase		0.665351	0.147623	-6.59059
sp|Q65JH9|RBFA_BACLD	Q65JH9	Ribosome-binding factor A		0.663179	0.148527	0.839046
tr|Q65G69|Q65G69_BACLD	Q65G69	Short-chain dehydrogenase/reductase YtkK		0.662329	0.148422	1.57452
tr|Q65PI3|Q65PI3_BACLD	Q65PI3	Methionine--tRNA ligase		0.661442	0.148491	-1.08485
tr|Q65J66|Q65J66_BACLD	Q65J66	Uncharacterized protein		0.661403	0.148277	2.38564
tr|A5A648|A5A648_BACLD	A5A648	UDP-glucose 6-dehydrogenase		0.660859	0.148414	-5.61995
tr|Q65F62|Q65F62_BACLD	Q65F62	ABC transport system substrate-binding protein		0.660242	0.148379	0.492141
sp|Q65FC4|KHSE_BACLD	Q65FC4	Homoserine kinase		0.658028	0.149395	-7.9091
tr|Q65FN0|Q65FN0_BACLD	Q65FN0	Conserved protein YugU		0.654246	0.151095	1.37423
sp|P35140|KAD_BACLD	P35140	Adenylate kinase		0.650519	0.153974	0.649683
tr|Q65CT4|Q65CT4_BACLD	Q65CT4	Putative Type I restriction-modification system M subunit		0.648935	0.155274	-0.71574
tr|Q65NE2|Q65NE2_BACLD	Q65NE2	Periplasmic binding protein		0.648685	0.155053	0.595587
tr|Q65MN5|Q65MN5_BACLD	Q65MN5	Type I restriction modification system protein HsdMI		0.648683	0.154832	-5.71821
sp|Q65PA1|RS3_BACLD	Q65PA1	30S ribosomal protein S3		0.647543	0.155101	0.997914
sp|Q65GP9|TGT_BACLD	Q65GP9	Queuine tRNA-ribosyltransferase		0.647507	0.154881	-6.20338
sp|Q65LJ9|ADDA_BACLD	Q65LJ9	ATP-dependent helicase/nuclease subunit A		0.645988	0.156017	-2.89189
tr|Q65ML9|Q65ML9_BACLD	Q65ML9	ABC transporter YfmR		0.644983	0.156289	-5.32335
tr|Q65FF7|Q65FF7_BACLD	Q65FF7	Conserved protein YukA		0.643993	0.156617	2.11246
tr|A5A643|A5A643_BACLD	A5A643	Two-component response regulator		0.639809	0.158876	-5.64292
tr|Q65H96|Q65H96_BACLD	Q65H96	GTP cyclohydrolase 1 type 2 homolog		0.63387	0.163419	-6.16302
tr|Q65EH5|Q65EH5_BACLD	Q65EH5	Putative ribonuclease inhibitor YrdF		0.633802	0.163189	6.59089
tr|Q65FV5|Q65FV5_BACLD	Q65FV5	Uncharacterized protein		0.632238	0.164073	-6.44545
sp|Q65H53|GRPE_BACLD	Q65H53	Protein GrpE		0.630703	0.164551	-1.72654
tr|Q65F81|Q65F81_BACLD	Q65F81	Binding-protein-dependent transport systems inner membrane component		0.630089	0.164432	-6.60279
tr|Q65H73|Q65H73_BACLD	Q65H73	GTPase Era		0.62923	0.16479	-7.10807
tr|Q65KM0|Q65KM0_BACLD	Q65KM0	Hypothetical DNA-binding protein		0.626715	0.165773	7.15688
tr|Q65G28|Q65G28_BACLD	Q65G28	Transcriptional regulator		0.621531	0.168291	-1.24491
sp|Q65DV1|RF1_BACLD	Q65DV1	Peptide chain release factor 1		0.621324	0.168056	-1.65199
tr|Q62Y99|Q62Y99_BACLD	Q62Y99	YdjM		0.618314	0.169014	-6.69753
tr|Q65F60|Q65F60_BACLD	Q65F60	Peptidase M, neutral zinc metallopeptidases		0.617626	0.168974	-0.47309
tr|Q65IA9|Q65IA9_BACLD	Q65IA9	Rhodopsin-like GPCR superfamily protein		0.615858	0.17	-1.63114
sp|Q65PA7|RL3_BACLD	Q65PA7	50S ribosomal protein L3		0.615461	0.170042	0.965313
tr|Q65HW8|Q65HW8_BACLD	Q65HW8	Reductase		0.613794	0.170377	6.22646
tr|Q65EC9|Q65EC9_BACLD	Q65EC9	Cell division ATP-binding protein FtsE		0.61355	0.170141	-0.683849
tr|Q62P32|Q62P32_BACLD	Q62P32	Quinol oxidase subunit 2		0.606943	0.176215	-0.384999
tr|Q65E23|Q65E23_BACLD	Q65E23	MreB-like protein		0.606938	0.175972	-0.699237
tr|Q65MS5|Q65MS5_BACLD	Q65MS5	Phosphoribosylglycinamide formyltransferase		0.605712	0.176523	-1.19471
tr|Q65LR3|Q65LR3_BACLD	Q65LR3	Ferrochelatase		0.604292	0.177475	-6.30811
tr|Q65J14|Q65J14_BACLD	Q65J14	DNA topoisomerase 4 subunit A		0.601671	0.178984	-5.29924
tr|Q65PD6|Q65PD6_BACLD	Q65PD6	Class III stress response-related ATPase		0.601431	0.178897	-0.790195
tr|Q65PI4|Q65PI4_BACLD	Q65PI4	Transcriptional regulator AbrB		0.59816	0.181255	3.67998
sp|Q65KK1|MTNK_BACLD	Q65KK1	Methylthioribose kinase		0.59726	0.181789	-5.29965
tr|Q65DC3|Q65DC3_BACLD	Q65DC3	Lantibiotic modifying enzyme		0.595698	0.182137	-4.1496
tr|Q65MY2|Q65MY2_BACLD	Q65MY2	Conserved protein YdjI		0.594374	0.184186	-5.63211
tr|Q65EC8|Q65EC8_BACLD	Q65EC8	Cytochrome c551		0.592691	0.185417	6.16373
sp|Q65CN1|MNME_BACLD	Q65CN1	tRNA modification GTPase MnmE		0.589937	0.18701	-5.85515
tr|Q62NB3|Q62NB3_BACLD	Q62NB3	Uncharacterized protein		0.588108	0.187054	-5.72395
tr|Q65GQ9|Q65GQ9_BACLD	Q65GQ9	GTP pyrophosphokinase		0.584499	0.188326	-5.22923
sp|Q65PD1|ISPF_BACLD	Q65PD1	2-C-methyl-D-erythritol 2,4-cyclodiphosphate synthase		0.582413	0.189572	-0.305895
tr|Q65PD9|Q65PD9_BACLD	Q65PD9	Transcriptional regulator CtsR		0.580136	0.190387	0.989836
tr|Q65IR0|Q65IR0_BACLD	Q65IR0	ABC transporter		0.579275	0.1904	-4.97873
tr|Q65CN0|Q65CN0_BACLD	Q65CN0	SpoIIIJ-associated protein		0.578458	0.190888	-6.45898
tr|Q65H62|Q65H62_BACLD	Q65H62	Uncharacterized protein		0.575315	0.19373	0.793164
tr|Q65ND8|Q65ND8_BACLD	Q65ND8	NADPH-linked nitro/flavin reductase		0.564158	0.204436	1.91048
tr|Q65IB5|Q65IB5_BACLD	Q65IB5	Dihydrofolate reductase		0.562339	0.20529	-5.91242
tr|Q65G64|Q65G64_BACLD	Q65G64	Putative RNA methylase YtxK		0.561913	0.205154	1.12551
tr|Q65JH3|Q65JH3_BACLD	Q65JH3	Peptidase		0.560793	0.205812	-0.51354
tr|Q65F40|Q65F40_BACLD	Q65F40	Conserved membrane protein LiaI		0.55939	0.207465	-6.9858
tr|Q65JS4|Q65JS4_BACLD	Q65JS4	rRNA SAM-dependent methyltransferase RmsB		0.557058	0.208727	-5.14932
sp|Q65JT8|CYSC_BACLD	Q65JT8	Adenylyl-sulfate kinase		0.554737	0.209672	-6.62522
tr|Q65HS5|Q65HS5_BACLD	Q65HS5	HTH tetR-type domain-containing protein		0.554546	0.209392	4.70731
tr|Q65P68|Q65P68_BACLD	Q65P68	Iron-sulfur cluster carrier protein		0.553099	0.21085	-0.70237
tr|Q65HL0|Q65HL0_BACLD	Q65HL0	Dihydrolipoamide acetyltransferase component of pyruvate dehydrogenase complex		0.552749	0.211117	0.933789
tr|Q62ZJ2|Q62ZJ2_BACLD	Q62ZJ2	DUF523 domain-containing protein		0.546873	0.217317	-5.24755
sp|Q65PL0|SYS_BACLD	Q65PL0	Serine--tRNA ligase		0.546689	0.217029	-1.56278
tr|Q65GV2|Q65GV2_BACLD	Q65GV2	Putative Uroporphyrinogen III synthase YjjA		0.54578	0.217997	-6.45037
tr|Q65JV1|Q65JV1_BACLD	Q65JV1	Uracil permease		0.540115	0.223222	5.87595
tr|Q65GJ6|Q65GJ6_BACLD	Q65GJ6	Lon protease		0.539141	0.224053	-1.70422
tr|Q65P85|Q65P85_BACLD	Q65P85	Methionine aminopeptidase		0.538488	0.224211	1.47665
tr|Q65M70|Q65M70_BACLD	Q65M70	Uncharacterized protein		0.53591	0.22644	-0.642604
sp|Q65JZ0|BSHC_BACLD	Q65JZ0	Putative cysteine ligase BshC		0.533468	0.228758	-5.38554
sp|Q65M31|TCYP_BACLD	Q65M31	L-cystine uptake protein TcyP		0.531937	0.230712	0.320389
tr|Q65LS3|Q65LS3_BACLD	Q65LS3	Cell-cycle regulation protein-Hit		0.528261	0.234556	-0.755855
tr|Q62Z16|Q62Z16_BACLD	Q62Z16	Nin		0.52666	0.235895	0.464374
tr|Q65JG9|Q65JG9_BACLD	Q65JG9	Aspartate-semialdehyde dehydrogenase		0.526499	0.235743	0.276808
tr|Q65FC5|Q65FC5_BACLD	Q65FC5	Putative acylaminoacyl-peptidase YuxL		0.523835	0.238604	0.796295
sp|Q65HH4|EFP_BACLD	Q65HH4	Elongation factor P		0.523792	0.238292	0.704861
tr|Q65EA8|Q65EA8_BACLD	Q65EA8	Competence protein		0.523518	0.237982	-1.27929
tr|Q65KT5|Q65KT5_BACLD	Q65KT5	Magnesium transporter MgtE		0.52315	0.238297	4.30949
sp|Q65PB5|RPOB_BACLD	Q65PB5	DNA-directed RNA polymerase subunit beta		0.522028	0.23897	0.426519
tr|Q65GE3|Q65GE3_BACLD	Q65GE3	Conserved membrane protein YshE		0.521287	0.239657	0.62349
sp|Q65PM2|DNAA_BACLD	Q65PM2	Chromosomal replication initiator protein DnaA		0.518749	0.243102	-4.82663
tr|Q65HI4|Q65HI4_BACLD	Q65HI4	Biotin carboxyl carrier protein of acetyl-CoA carboxylase		0.518281	0.243425	0.791946
tr|Q65IL7|Q65IL7_BACLD	Q65IL7	Peptidoglycan-binding protein		0.517471	0.244988	-5.25379
tr|Q65JD0|Q65JD0_BACLD	Q65JD0	pH regulator, solute hydrogen antiporter		0.515972	0.245798	1.01065
tr|Q65LS0|Q65LS0_BACLD	Q65LS0	ABC transporter (Membrane protein)		0.515304	0.246379	-4.95678
tr|Q65FF8|Q65FF8_BACLD	Q65FF8	Eukaryotic DNA topoisomerases I, dispensable insert		0.515228	0.246242	-1.40448
sp|Q65MP9|GATC_BACLD	Q65MP9	Aspartyl/glutamyl-tRNA(Asn/Gln) amidotransferase subunit C		0.512856	0.24765	-5.89781
tr|Q65MT9|Q65MT9_BACLD	Q65MT9	Hypoxanthine/guanine permease		0.511258	0.24872	6.00034
sp|Q65GJ1|LEUD_BACLD	Q65GJ1	3-isopropylmalate dehydratase small subunit		0.51107	0.248503	-5.1954
tr|Q65EG9|Q65EG9_BACLD	Q65EG9	NUDIX hydrolase		0.508628	0.25141	-5.35549
tr|Q65JW0|Q65JW0_BACLD	Q65JW0	Uncharacterized protein		0.507061	0.252753	0.806359
tr|Q65KX6|Q65KX6_BACLD	Q65KX6	Lipoprotein		0.506903	0.25243	-6.36463
tr|Q65E00|Q65E00_BACLD	Q65E00	2,3-dihydroxybenzoate-AMP ligase (Enterobactin synthetase component E)		0.506032	0.253272	4.98227
tr|Q65JR5|Q65JR5_BACLD	Q65JR5	Uncharacterized protein		0.506027	0.252949	-0.472502
tr|A5A665|A5A665_BACLD	A5A665	Transcription attenuation protein MtrB		0.505579	0.253197	0.403282
tr|Q65H81|Q65H81_BACLD	Q65H81	RNA polymerase sigma factor SigA		0.501826	0.259094	-1.39292
tr|Q65DW3|Q65DW3_BACLD	Q65DW3	Ribose/galactose isomerase		0.500297	0.261449	-0.701484
tr|Q65MA7|Q65MA7_BACLD	Q65MA7	Nitroreductase		0.500293	0.261117	-6.72712
tr|Q65MT0|Q65MT0_BACLD	Q65MT0	Phosphoribosylformylglycinamidine synthase subunit PurS		0.499013	0.262575	-1.63275
tr|Q65KH7|Q65KH7_BACLD	Q65KH7	Uncharacterized protein		0.493354	0.268643	-0.714158
tr|Q65LP2|Q65LP2_BACLD	Q65LP2	Putative Phosphoglycerate/bisphosphoglycerate mutase YhfR		0.493148	0.269244	1.13959
sp|Q65GJ7|ENGB_BACLD	Q65GJ7	Probable GTP-binding protein EngB		0.491428	0.271788	-5.74898
tr|Q65EH9|Q65EH9_BACLD	Q65EH9	Probable 2-ketogluconate reductase YvcT		0.491382	0.271768	-5.26474
tr|Q65MT5|Q65MT5_BACLD	Q65MT5	Conserved protein YebG		0.491351	0.271426	-5.40614
sp|O86130|ARGR_BACLD	O86130	Arginine repressor		0.490726	0.272458	-0.869066
tr|Q65JQ7|Q65JQ7_BACLD	Q65JQ7	3-oxoacyl-[acyl-carrier-protein] reductase		0.485309	0.281141	-0.469017
tr|Q65NT4|Q65NT4_BACLD	Q65NT4	Putative lipoprotein		0.481621	0.285345	4.95281
tr|Q65LY7|Q65LY7_BACLD	Q65LY7	Uncharacterized protein		0.48104	0.285539	-0.8554
tr|Q65P45|Q65P45_BACLD	Q65P45	Uncharacterized protein		0.479202	0.287655	-0.61847
tr|Q65GB8|Q65GB8_BACLD	Q65GB8	Peptidase M42 family YsdC		0.47756	0.290415	0.877394
tr|Q65I21|Q65I21_BACLD	Q65I21	GTP cyclohydrolase 1		0.476601	0.291955	-0.549149
tr|Q65MG5|Q65MG5_BACLD	Q65MG5	Putative nucleotidase YfkN		0.475554	0.293357	0.664296
tr|Q65HA6|Q65HA6_BACLD	Q65HA6	Transcriptional regulator		0.475249	0.293758	4.5477
tr|Q65PE9|Q65PE9_BACLD	Q65PE9	Peptidylprolyl isomerase		0.472297	0.297209	-5.07075
tr|Q62N66|Q62N66_BACLD	Q62N66	Chromosome partitioning protein transcriptional regulator		0.471726	0.297898	-4.88755
sp|Q65F75|GCSH_BACLD	Q65F75	Glycine cleavage system H protein		0.471157	0.298243	-0.880517
tr|Q65JS8|Q65JS8_BACLD	Q65JS8	Coenzyme A biosynthesis bifunctional protein CoaBC		0.467307	0.304431	-3.80322
sp|Q65ID1|MSRA_BACLD	Q65ID1	Peptide methionine sulfoxide reductase MsrA		0.463071	0.310059	-6.35075
tr|Q65KD3|Q65KD3_BACLD	Q65KD3	YoaS		0.462236	0.311797	-5.16377
tr|Q65EB9|Q65EB9_BACLD	Q65EB9	Flagellar protein YvyC		0.461111	0.31318	-4.76033
tr|Q62Z28|Q62Z28_BACLD	Q62Z28	YcgP		0.458885	0.31707	4.07931
tr|Q65JV8|Q65JV8_BACLD	Q65JV8	Cell-division initiation protein		0.458817	0.31668	-0.324812
tr|Q65FD3|Q65FD3_BACLD	Q65FD3	Putative NADH dehydrogenase YutJ		0.458454	0.316861	-4.09228
sp|Q65DT6|RPOE_BACLD	Q65DT6	Probable DNA-directed RNA polymerase subunit delta		0.457259	0.318152	-1.32767
tr|Q62SN5|Q62SN5_BACLD	Q62SN5	Putative transcriptional repressor CcpN		0.456599	0.3184	-4.88153
sp|Q65CN3|RSMG_BACLD	Q65CN3	Ribosomal RNA small subunit methyltransferase G		0.456279	0.318446	-5.23065
tr|Q65D52|Q65D52_BACLD	Q65D52	Glycoside hydrolase, family 1		0.456054	0.318482	0.450148
tr|Q65DZ7|Q65DZ7_BACLD	Q65DZ7	Triacetone hydrolase		0.455866	0.318851	5.24552
tr|Q65N82|Q65N82_BACLD	Q65N82	Divalent metal cation transporter MntH		0.455779	0.318462	-1.99208
tr|Q65G50|Q65G50_BACLD	Q65G50	Branched-chain amino acid transport system carrier protein		0.45406	0.320756	5.04255
tr|Q65LQ9|Q65LQ9_BACLD	Q65LQ9	3-oxoacyl-[acyl-carrier-protein] synthase 3		0.453632	0.320896	4.84063
tr|Q65PK6|Q65PK6_BACLD	Q65PK6	Deoxyadenosine/deoxycytidine kinase		0.451041	0.325002	-1.07881
tr|Q65NN4|Q65NN4_BACLD	Q65NN4	Uncharacterized protein		0.450467	0.325103	4.68187
tr|Q65GB7|Q65GB7_BACLD	Q65GB7	Conserved protein YsdB		0.44866	0.329558	-4.45095
tr|Q65GZ6|Q65GZ6_BACLD	Q65GZ6	Uncharacterized protein		0.44729	0.331074	-3.87257
tr|Q65PF3|Q65PF3_BACLD	Q65PF3	Hypoxanthine phosphoribosyltransferase		0.446665	0.331569	-0.854436
sp|Q65EQ3|SSRP_BACLD	Q65EQ3	SsrA-binding protein		0.444268	0.335686	-5.1445
tr|Q65K22|Q65K22_BACLD	Q65K22	YlaI		0.443687	0.336333	-5.63339
sp|Q65FD4|Y3401_BACLD	Q65FD4	UPF0349 protein BLi03401/BL03152		0.443059	0.336579	-4.81235
tr|Q65L99|Q65L99_BACLD	Q65L99	Cation transporter YjbQ		0.441332	0.339364	-3.73385
tr|Q65I30|Q65I30_BACLD	Q65I30	Chorismate mutase AroH		0.436927	0.347832	-4.95787
tr|Q62YE9|Q62YE9_BACLD	Q62YE9	Sec-independent protein translocase protein TatC		0.436842	0.347413	4.2264
tr|Q65CR9|Q65CR9_BACLD	Q65CR9	Conserved protein YycH		0.435994	0.348024	1.09918
tr|Q65GP1|Q65GP1_BACLD	Q65GP1	Uncharacterized protein		0.435312	0.348139	0.45145
tr|Q65G13|Q65G13_BACLD	Q65G13	Beta-lactamase-like protein YtnP		0.435161	0.348216	4.73187
tr|Q65K33|Q65K33_BACLD	Q65K33	Inositol monophosphatase SuhB		0.434372	0.348421	-5.26194
tr|Q65LZ6|Q65LZ6_BACLD	Q65LZ6	Citrate synthase		0.430366	0.354891	-4.21357
sp|Q65PC3|RL331_BACLD	Q65PC3	50S ribosomal protein L33 1		0.428929	0.357819	-5.8111
tr|Q65MM8|Q65MM8_BACLD	Q65MM8	Response regulator aspartate phosphatase		0.428789	0.357392	-3.96442
tr|Q65K44|Q65K44_BACLD	Q65K44	Pyruvate dehydrogenase E1 component subunit alpha		0.426711	0.361033	0.533671
tr|Q65FD2|Q65FD2_BACLD	Q65FD2	DUF1801 domain-containing protein		0.424675	0.364509	0.81107
tr|Q65J92|Q65J92_BACLD	Q65J92	Possible transcriptional regulator		0.422727	0.368181	-3.56319
tr|Q62TK1|Q62TK1_BACLD	Q62TK1	Putative carbohydrate esterase Family 14		0.418813	0.375079	-4.55853
tr|Q65HW3|Q65HW3_BACLD	Q65HW3	Uncharacterized protein		0.408911	0.39273	4.35655
tr|Q65LR6|Q65LR6_BACLD	Q65LR6	ABM domain-containing protein		0.408713	0.392492	-0.897012
tr|Q65JE4|Q65JE4_BACLD	Q65JE4	Uncharacterized protein		0.407717	0.394681	-5.61376
tr|Q65FM4|Q65FM4_BACLD	Q65FM4	Conserved protein YugP		0.406122	0.398116	-4.53845
sp|Q65J17|PLSY_BACLD	Q65J17	Glycerol-3-phosphate acyltransferase		0.40422	0.402193	4.3891
tr|Q65K70|Q65K70_BACLD	Q65K70	ABC transporter		0.402717	0.404674	3.4793
tr|Q62XT8|Q62XT8_BACLD	Q62XT8	Conserved protein YfjM		0.402503	0.404433	1.03237
tr|Q65J46|Q65J46_BACLD	Q65J46	Phage-like protein		0.402446	0.404244	-0.967967
tr|Q65DR7|Q65DR7_BACLD	Q65DR7	Metal-dependent phosphohydrolase, HD region		0.398766	0.411939	-3.59712
tr|Q65M49|Q65M49_BACLD	Q65M49	Putative tRNA (cytidine(34)-2'-O)-methyltransferase		0.398312	0.412267	-3.76689
sp|Q65K84|DAPEL_BACLD	Q65K84	N-acetyldiaminopimelate deacetylase		0.39789	0.412272	-4.60868
tr|Q65MY8|Q65MY8_BACLD	Q65MY8	DltE		0.397606	0.412491	-5.27995
sp|Q65G89|MDH_BACLD	Q65G89	Malate dehydrogenase		0.397318	0.412402	0.165762
tr|Q62T23|Q62T23_BACLD	Q62T23	Membrane protein insertase YidC		0.395884	0.415874	4.03473
sp|Q65JS3|RLMN_BACLD	Q65JS3	Probable dual-specificity RNA methyltransferase RlmN		0.394052	0.420392	0.678325
tr|Q65E88|Q65E88_BACLD	Q65E88	Membrane bound lipoprotein		0.393699	0.421308	-4.55422
tr|Q65DW8|Q65DW8_BACLD	Q65DW8	ATP synthase subunit a		0.393473	0.421153	0.937148
tr|Q65GF2|Q65GF2_BACLD	Q65GF2	Conserved protein YslB		0.39172	0.424985	-0.85558
sp|Q65E87|TAGU_BACLD	Q65E87	Polyisoprenyl-teichoic acid--peptidoglycan teichoic acid transferase TagU		0.390888	0.426084	-0.3992
tr|Q65NV3|Q65NV3_BACLD	Q65NV3	Antibacterial protein		0.387141	0.432788	-4.01537
tr|Q65DE9|Q65DE9_BACLD	Q65DE9	Uncharacterized protein		0.387116	0.432431	-0.606374
tr|Q62S95|Q62S95_BACLD	Q62S95	Conserved protein YrrS		0.386696	0.432772	0.935259
tr|Q65GR7|Q65GR7_BACLD	Q65GR7	Negative regulator of riboflavin kinase		0.380104	0.443755	-0.581908
sp|Q65DT7|PYRG_BACLD	Q65DT7	CTP synthase		0.376588	0.4514	0.228736
tr|Q65M78|Q65M78_BACLD	Q65M78	Conserved protein YgxA		0.37467	0.455908	-4.57308
tr|Q65DA9|Q65DA9_BACLD	Q65DA9	YkgB		0.373412	0.457768	-0.343126
tr|A5A680|A5A680_BACLD	A5A680	Beta-ketoacyl-acyl carrier protein reductase		0.371615	0.461283	0.532696
tr|Q65F00|Q65F00_BACLD	Q65F00	Thiol-disulfide oxidoreductase		0.370412	0.463219	0.550167
sp|Q65DW4|Y3990_BACLD	Q65DW4	UPF0340 protein BLi03936/BL03990		0.36977	0.464431	-1.02866
sp|Q65JU3|PYRE_BACLD	Q65JU3	Orotate phosphoribosyltransferase		0.369517	0.46417	0.345655
tr|Q65MT8|Q65MT8_BACLD	Q65MT8	YbeC		0.368287	0.466165	-3.27489
tr|Q65P42|Q65P42_BACLD	Q65P42	HTH gntR-type domain-containing protein		0.367834	0.466354	-3.95545
sp|Q65PG8|PTH_BACLD	Q65PG8	Peptidyl-tRNA hydrolase		0.366643	0.468895	0.392255
sp|Q65DW6|UPP_BACLD	Q65DW6	Uracil phosphoribosyltransferase		0.365635	0.471088	-0.247762
sp|Q65LF6|GUAC_BACLD	Q65LF6	GMP reductase		0.364796	0.472875	3.6427
sp|Q65JS5|FMT_BACLD	Q65JS5	Methionyl-tRNA formyltransferase		0.362025	0.477948	1.17467
tr|Q65DB2|Q65DB2_BACLD	Q65DB2	Aspartate ammonia-lyase		0.361437	0.47825	-0.55916
tr|Q65II1|Q65II1_BACLD	Q65II1	Putative deaminase		0.360325	0.480935	3.82343
tr|Q65FF6|Q65FF6_BACLD	Q65FF6	Conserved protein YukC		0.35911	0.48224	1.43862
tr|Q65GZ7|Q65GZ7_BACLD	Q65GZ7	SAM dependent methyltransferase		0.357014	0.487669	-3.85635
tr|Q65NL9|Q65NL9_BACLD	Q65NL9	Putative Glycoside Hydrolase Family 1 YckE		0.356222	0.488624	-0.626182
sp|Q65JY4|MURE_BACLD	Q65JY4	UDP-N-acetylmuramoyl-L-alanyl-D-glutamate--2,6-diaminopimelate ligase		0.354552	0.49238	-3.33929
tr|Q65K68|Q65K68_BACLD	Q65K68	Putative secretion protein, protein transporter		0.35339	0.493418	3.46824
tr|Q65LQ8|Q65LQ8_BACLD	Q65LQ8	Putative glucanase/aminopeptidase YhfE		0.352733	0.4943	-0.489909
sp|Q65MS6|PUR5_BACLD	Q65MS6	Phosphoribosylformylglycinamidine cyclo-ligase		0.351891	0.495099	4.16392
tr|Q62NB9|Q62NB9_BACLD	Q62NB9	SLATT_6 domain-containing protein		0.351005	0.497287	-3.40122
sp|Q65JV7|SYI_BACLD	Q65JV7	Isoleucine--tRNA ligase		0.3502	0.499065	-0.552355
tr|Q65MD6|Q65MD6_BACLD	Q65MD6	Carbonic anhydrase YbcF		0.348605	0.501957	-3.85651
tr|Q62QE8|Q62QE8_BACLD	Q62QE8	Putative intracellular proteinase		0.345013	0.50791	-4.44178
tr|Q65LU1|Q65LU1_BACLD	Q65LU1	Uncharacterized protein		0.342962	0.512793	1.11517
sp|Q65N90|TOP3_BACLD	Q65N90	DNA topoisomerase 3		0.342127	0.514662	-1.13252
sp|Q65G65|ACKA_BACLD	Q65G65	Acetate kinase		0.341204	0.515763	-0.493268
tr|Q65JF0|Q65JF0_BACLD	Q65JF0	Uncharacterized protein		0.340567	0.516254	-0.709897
sp|Q65II8|AZOR1_BACLD	Q65II8	FMN-dependent NADH-azoreductase 1		0.33506	0.528856	0.426458
tr|Q65LX0|Q65LX0_BACLD	Q65LX0	Putative mechanosensitive ion channel protein, conserved hypothetical YhdY		0.33347	0.532891	-3.43704
tr|Q65E05|Q65E05_BACLD	Q65E05	Cardiolipin synthase		0.332041	0.535546	0.945671
tr|Q65CT6|Q65CT6_BACLD	Q65CT6	HsdS		0.331123	0.536249	-3.37664
tr|Q65GE5|Q65GE5_BACLD	Q65GE5	Probable transcriptional regulator YsiA		0.329508	0.539103	-4.02651
tr|Q65DM9|Q65DM9_BACLD	Q65DM9	FMN-containing NADPH-linked nitro/flavin reductase		0.329021	0.539499	-1.12105
sp|Q65M01|NSRR_BACLD	Q65M01	HTH-type transcriptional regulator NsrR		0.328779	0.539056	-3.85654
tr|Q65EM6|Q65EM6_BACLD	Q65EM6	Putative oxygenase YvbT		0.327219	0.542991	-3.38376
tr|Q65M37|Q65M37_BACLD	Q65M37	ABC transporter YhcH		0.326385	0.543828	0.419862
sp|Q65GY3|FENR1_BACLD	Q65GY3	Ferredoxin--NADP reductase 1		0.325292	0.546243	4.29499
tr|Q65J31|Q65J31_BACLD	Q65J31	Conserved protein YneK		0.324077	0.548891	-3.75246
tr|Q65IA3|Q65IA3_BACLD	Q65IA3	Uncharacterized protein		0.323782	0.548586	1.30464
tr|Q65KE4|Q65KE4_BACLD	Q65KE4	Uncharacterized protein		0.323683	0.548194	0.63555
tr|Q65KT0|Q65KT0_BACLD	Q65KT0	Uncharacterized protein		0.323614	0.547591	0.286947
tr|Q65J38|Q65J38_BACLD	Q65J38	Transketolase		0.318301	0.558138	-0.384725
tr|Q65IF3|Q65IF3_BACLD	Q65IF3	Carboxy-terminal processing protease		0.316645	0.559965	-0.353807
tr|Q65HZ3|Q65HZ3_BACLD	Q65HZ3	Ferredoxin		0.313817	0.566094	-0.152883
tr|Q65PE8|Q65PE8_BACLD	Q65PE8	Cysteine synthase		0.312933	0.56709	-0.192763
tr|Q65P55|Q65P55_BACLD	Q65P55	Probable transcriptional regulator YbbH		0.311265	0.569753	-3.83886
tr|Q65JZ7|Q65JZ7_BACLD	Q65JZ7	Endopeptidase La		0.311215	0.569131	-0.697111
tr|Q65FY5|Q65FY5_BACLD	Q65FY5	Putative multiple sugar transport system substrate-binding protein YtcQ		0.310461	0.569823	3.56816
tr|Q65DU1|Q65DU1_BACLD	Q65DU1	Probable transaldolase		0.305955	0.57844	0.384094
tr|Q65MT1|Q65MT1_BACLD	Q65MT1	Phosphoribosylaminoimidazole-succinocarboxamide synthase		0.30485	0.580239	-1.09264
tr|Q65M19|Q65M19_BACLD	Q65M19	HAD-superfamily hydrolase YhcW		0.303567	0.58183	-3.08087
sp|Q65DX8|MURA1_BACLD	Q65DX8	UDP-N-acetylglucosamine 1-carboxyvinyltransferase 1		0.298504	0.591527	1.39595
tr|Q65PC6|Q65PC6_BACLD	Q65PC6	Putative tRNA/rRNA methyltransferase YacO		0.298006	0.592373	-3.54445
tr|Q65JN7|Q65JN7_BACLD	Q65JN7	DNA topoisomerase 1		0.293848	0.601057	-1.10174
tr|Q62RM0|Q62RM0_BACLD	Q62RM0	Molybdenum cofactor biosynthesis protein B		0.293691	0.600874	-0.302682
tr|Q65LD5|Q65LD5_BACLD	Q65LD5	3-oxoacyl-[acyl-carrier-protein] synthase 3		0.291822	0.605202	-0.309644
sp|Q65JQ9|PLSX_BACLD	Q65JQ9	Phosphate acyltransferase		0.290469	0.607836	0.473521
sp|Q65GJ4|CLPX_BACLD	Q65GJ4	ATP-dependent Clp protease ATP-binding subunit ClpX		0.290088	0.607711	-0.316637
tr|Q65MF1|Q65MF1_BACLD	Q65MF1	Putative iron-binding oxidoreductase		0.288116	0.610698	-0.15577
tr|Q65DH3|Q65DH3_BACLD	Q65DH3	Putative GTP-pyrophosphokinase YwaC		0.286399	0.613378	-1.52684
tr|Q65G25|Q65G25_BACLD	Q65G25	YtxJ		0.285441	0.613978	0.201428
tr|Q65DU0|Q65DU0_BACLD	Q65DU0	Fructose-1,6-bisphosphate aldolase		0.281002	0.621946	-0.329349
tr|Q65EQ0|Q65EQ0_BACLD	Q65EQ0	Protein-export membrane protein SecG		0.27323	0.640579	-3.47077
tr|Q65JY6|Q65JY6_BACLD	Q65JY6	Penicillin-binding protein 2B		0.27084	0.64535	2.62297
tr|Q65K96|Q65K96_BACLD	Q65K96	Short-chain dehydrogenase/reductase YkuF		0.270714	0.64466	-1.38365
sp|Q65JJ6|RRF_BACLD	Q65JJ6	Ribosome-recycling factor		0.268913	0.647953	-0.151128
tr|Q65NV6|Q65NV6_BACLD	Q65NV6	Putative transcriptional regulator		0.268674	0.648013	-0.524219
tr|Q65H33|Q65H33_BACLD	Q65H33	Essential GTPase		0.268077	0.648435	-3.33434
tr|Q65H68|Q65H68_BACLD	Q65H68	Phosphate starvation-induced protein		0.26434	0.655991	-0.500546
sp|Q65JI5|RIMP_BACLD	Q65JI5	Ribosome maturation factor RimP		0.263034	0.658211	-3.17842
tr|Q65JS1|Q65JS1_BACLD	Q65JS1	Protein kinase PrkC		0.263025	0.657511	-2.39645
tr|Q65EN9|Q65EN9_BACLD	Q65EN9	YvbI		0.260796	0.660684	-2.84911
tr|Q65EP3|Q65EP3_BACLD	Q65EP3	Glycine betaine/carnitine/choline ABC transporter (Membrane protein)		0.260223	0.661711	3.11975
tr|Q65HY1|Q65HY1_BACLD	Q65HY1	Two-component response regulator ResD		0.258385	0.664759	3.2316
tr|Q65CX8|Q65CX8_BACLD	Q65CX8	Putative methyl-accepting chemotaxis protein YoaH		0.257863	0.665047	-1.02183
tr|Q65M81|Q65M81_BACLD	Q65M81	YgaF		0.257697	0.664707	-0.681493
tr|Q65G71|Q65G71_BACLD	Q65G71	Transcriptional regulator		0.254789	0.669767	-0.653304
tr|Q65N59|Q65N59_BACLD	Q65N59	Conserved membrane protein YdcA		0.251532	0.675189	-3.00935
tr|Q62U64|Q62U64_BACLD	Q62U64	Phosphoenolpyruvate synthase		0.250124	0.676937	-1.99225
sp|Q65I08|KCY_BACLD	Q65I08	Cytidylate kinase		0.248792	0.678322	-0.707154
sp|Q65EI5|CLPP1_BACLD	Q65EI5	ATP-dependent Clp protease proteolytic subunit 1		0.246018	0.682358	0.329018
tr|Q62R13|Q62R13_BACLD	Q62R13	Penicillin-binding protein/Glycosyl Transferase Family 51		0.244592	0.684799	-2.73161
tr|Q65MK7|Q65MK7_BACLD	Q65MK7	Cation transporter		0.243291	0.686252	-3.17978
tr|Q65KZ7|Q65KZ7_BACLD	Q65KZ7	Putative gamma glutamyl tranferase YkaA		0.239364	0.692772	0.443149
tr|Q65MG0|Q65MG0_BACLD	Q65MG0	YfkI		0.239285	0.692046	-3.43598
tr|Q65N53|Q65N53_BACLD	Q65N53	Antagonist of RsbT		0.239105	0.691527	-3.04301
tr|Q65HU0|Q65HU0_BACLD	Q65HU0	Purine nucleoside phosphorylase		0.2378	0.693071	-0.547732
tr|Q65JL5|Q65JL5_BACLD	Q65JL5	Two-component response regulator		0.237419	0.693112	0.284954
tr|Q65E83|Q65E83_BACLD	Q65E83	Transport permease protein		0.236083	0.695344	-3.06529
sp|Q65FE6|AMPA_BACLD	Q65FE6	Probable cytosol aminopeptidase		0.235222	0.696204	0.336751
tr|Q65L58|Q65L58_BACLD	Q65L58	Sulfite reductase [NADPH] flavoprotein alpha-component		0.235196	0.695479	-0.202118
tr|Q65JV2|Q65JV2_BACLD	Q65JV2	Bifunctional protein PyrR		0.234898	0.695005	-0.244186
tr|Q65DT8|Q65DT8_BACLD	Q65DT8	YwjG		0.23286	0.697389	-2.6085
tr|Q65EE4|Q65EE4_BACLD	Q65EE4	DUF4097 domain-containing protein		0.23086	0.701192	-0.196487
tr|Q65FI4|Q65FI4_BACLD	Q65FI4	MrpE		0.229941	0.702328	-3.18376
tr|Q65MN9|Q65MN9_BACLD	Q65MN9	Putative inosine-uridine preferring nucleoside hydrolase		0.229178	0.703192	-0.531555
sp|Q65HA0|END4_BACLD	Q65HA0	Probable endonuclease 4		0.229056	0.702704	2.5515
tr|Q65FD9|Q65FD9_BACLD	Q65FD9	YdjO		0.228504	0.702399	-0.373079
tr|Q65JK9|Q65JK9_BACLD	Q65JK9	Flagellar biosynthesis protein FlhA		0.227287	0.704306	-2.33221
sp|Q65JU4|PYRF_BACLD	Q65JU4	Orotidine 5'-phosphate decarboxylase		0.226569	0.704896	-0.650268
tr|Q65KA9|Q65KA9_BACLD	Q65KA9	3-hydroxyisobutyrate dehydrogenase		0.224754	0.707076	0.208699
tr|Q65K23|Q65K23_BACLD	Q65K23	Putative Flavoprotein monooxygenase		0.224033	0.707658	0.387388
tr|Q65NS7|Q65NS7_BACLD	Q65NS7	Penicillin-binding protein		0.223461	0.708539	-0.489454
tr|Q65GL5|Q65GL5_BACLD	Q65GL5	Cell shape-determining protein MreC		0.22234	0.710158	0.554306
tr|Q65J63|Q65J63_BACLD	Q65J63	Probable transcriptional regulator YvdT		0.220366	0.714029	-2.37342
sp|Q65L74|Y1284_BACLD	Q65L74	Putative phosphoesterase BLi01284/BL02661		0.219421	0.715721	0.250478
sp|Q65I80|GPSB_BACLD	Q65I80	Cell cycle protein GpsB		0.218787	0.715852	-2.98663
sp|Q65N62|CSHA_BACLD	Q65N62	DEAD-box ATP-dependent RNA helicase CshA		0.215259	0.724311	-0.211974
tr|Q65DC8|Q65DC8_BACLD	Q65DC8	Uncharacterized protein		0.214609	0.724691	-0.242617
tr|Q65NB1|Q65NB1_BACLD	Q65NB1	Putative hydrolase YcsE		0.214218	0.724343	-0.262902
sp|Q65EF1|LGT_BACLD	Q65EF1	Phosphatidylglycerol--prolipoprotein diacylglyceryl transferase		0.213731	0.72482	0.133742
tr|Q65K80|Q65K80_BACLD	Q65K80	Rok		0.213664	0.724208	0.532062
sp|Q65E27|MSCL_BACLD	Q65E27	Large-conductance mechanosensitive channel		0.212104	0.726029	0.269732
sp|Q65M53|RS14_BACLD	Q65M53	30S ribosomal protein S14		0.211661	0.72649	-3.61179
sp|Q65P46|GLMS_BACLD	Q65P46	Glutamine--fructose-6-phosphate aminotransferase [isomerizing]		0.211295	0.726016	0.633633
tr|Q65NM7|Q65NM7_BACLD	Q65NM7	Cephalosporin C deacetylase, Carbohydrate Esterase Family 7		0.209381	0.728049	-0.626098
tr|Q65JQ8|Q65JQ8_BACLD	Q65JQ8	Malonyl CoA-acyl carrier protein transacylase		0.204467	0.736771	-0.229789
tr|Q65MG2|Q65MG2_BACLD	Q65MG2	Putative Sodium:aminoacid symporter		0.204337	0.736166	-0.369218
sp|Q65DX3|ATPG_BACLD	Q65DX3	ATP synthase gamma chain		0.202217	0.739024	0.277598
sp|Q65JJ8|EFTS_BACLD	Q65JJ8	Elongation factor Ts		0.201841	0.738593	-0.201724
tr|Q65GL4|Q65GL4_BACLD	Q65GL4	Cell-shape determining protein		0.201134	0.739313	0.211265
tr|Q65FR7|Q65FR7_BACLD	Q65FR7	Response regulator aspartate phosphatase		0.197239	0.745816	-2.11031
sp|Q65LN0|ALLB_BACLD	Q65LN0	Allantoinase		0.196115	0.746601	2.63455
tr|Q65F31|Q65F31_BACLD	Q65F31	Putative iron transport system substrate-binding protein YvrC		0.195518	0.747017	0.674113
sp|Q65HG7|MNTR_BACLD	Q65HG7	HTH-type transcriptional regulator MntR		0.195308	0.7466	0.474494
tr|Q65PG2|Q65PG2_BACLD	Q65PG2	Putative RNA-binding S4 protein YabO		0.19185	0.752382	0.375893
tr|Q65EY4|Q65EY4_BACLD	Q65EY4	Copper binding protein CopZ		0.189379	0.757088	0.221333
tr|Q65G74|Q65G74_BACLD	Q65G74	YtqI		0.188945	0.757115	-0.561719
tr|Q65F51|Q65F51_BACLD	Q65F51	Fumarate hydratase class II		0.188812	0.75705	-0.372978
sp|Q65PD4|DISA_BACLD	Q65PD4	DNA integrity scanning protein DisA		0.186102	0.762174	-0.246838
tr|Q65CY0|Q65CY0_BACLD	Q65CY0	Two-component response regulator. potential cognate sensor kinase is YxdK		0.184599	0.764464	-2.21343
sp|Q65JN4|CLPQ_BACLD	Q65JN4	ATP-dependent protease subunit ClpQ		0.181163	0.769814	0.397853
tr|Q65CR8|Q65CR8_BACLD	Q65CR8	Two-component sensor histidine kinase		0.178168	0.774591	-0.215327
tr|Q62NC5|Q62NC5_BACLD	Q62NC5	ABC transporter		0.17581	0.77665	-0.231071
sp|Q65JC5|Y5168_BACLD	Q65JC5	UPF0145 protein BLi01945/BL05168		0.175048	0.778084	0.244862
tr|Q65JJ0|Q65JJ0_BACLD	Q65JJ0	DNA polymerase III PolC-type		0.17478	0.777664	-1.5243
tr|Q65P49|Q65P49_BACLD	Q65P49	Diadenylate cyclase		0.172777	0.780203	0.476533
tr|Q65LB0|Q65LB0_BACLD	Q65LB0	Oligoendopeptidase F,Pz peptidase		0.172312	0.779627	0.238684
tr|Q65PC1|Q65PC1_BACLD	Q65PC1	Transcription termination/antitermination protein NusG		0.168605	0.787631	-0.347082
tr|Q65LR2|Q65LR2_BACLD	Q65LR2	Protoporphyrinogen oxidase		0.16845	0.787045	-0.500784
tr|Q65H76|Q65H76_BACLD	Q65H76	Glycine--tRNA ligase beta subunit		0.167718	0.78741	-0.464993
sp|Q65HL2|Y2578_BACLD	Q65HL2	UPF0403 protein BLi02578/BL01507		0.167292	0.78764	-0.434853
tr|Q62WB4|Q62WB4_BACLD	Q62WB4	Dipeptide ABC transporter (Permease)		0.161941	0.795581	2.31285
sp|Q65CQ3|RL9_BACLD	Q65CQ3	50S ribosomal protein L9		0.161024	0.796711	0.266811
tr|Q65FI8|Q65FI8_BACLD	Q65FI8	Na+/H+ antiporter MrpA		0.159486	0.798126	0.481105
tr|Q65EJ8|Q65EJ8_BACLD	Q65EJ8	NAD(P)H dehydrogenase YwrO		0.156476	0.802924	-0.213559
tr|Q65H32|Q65H32_BACLD	Q65H32	HAD superfamily (Subfamily IIIA) phosphatase		0.156213	0.802681	-0.749107
sp|Q65E26|FABZ_BACLD	Q65E26	3-hydroxyacyl-[acyl-carrier-protein] dehydratase FabZ		0.155828	0.802372	0.106594
sp|Q65JN3|CLPY_BACLD	Q65JN3	ATP-dependent protease ATPase subunit ClpY		0.155637	0.801902	-0.257226
tr|Q65NZ6|Q65NZ6_BACLD	Q65NZ6	Putative Iron-containing alcohol dehydrogenase		0.154975	0.802685	-0.269405
tr|Q65K41|Q65K41_BACLD	Q65K41	Dihydrolipoyl dehydrogenase		0.153453	0.804569	0.0963349
tr|Q65KX9|Q65KX9_BACLD	Q65KX9	Carbohydrate esterase, Family 12 YesY		0.153063	0.804564	-0.181074
sp|Q65EF0|HPRK_BACLD	Q65EF0	HPr kinase/phosphorylase		0.152708	0.80483	0.378508
tr|Q65HG5|Q65HG5_BACLD	Q65HG5	Conserved protein YqhL		0.151771	0.805693	0.176637
tr|Q65HU4|Q65HU4_BACLD	Q65HU4	RNA polymerase sigma factor		0.151738	0.805211	-0.415176
tr|Q65MZ1|Q65MZ1_BACLD	Q65MZ1	Phosphoenolpyruvate synthase		0.151602	0.804613	-1.34218
tr|Q65EB8|Q65EB8_BACLD	Q65EB8	Flagellin		0.148755	0.809793	-0.070337
tr|Q65G55|Q65G55_BACLD	Q65G55	Probable transcriptional regulator YxaD		0.146605	0.813017	-2.14467
tr|Q62RM7|Q62RM7_BACLD	Q62RM7	Conserved protein YtoI		0.14458	0.815732	-1.84068
tr|Q65N61|Q65N61_BACLD	Q65N61	Conserved membrane protein YdbS		0.143022	0.817998	-0.164471
sp|Q65K85|DAPH_BACLD	Q65K85	2,3,4,5-tetrahydropyridine-2,6-dicarboxylate N-acetyltransferase		0.142878	0.817441	-0.463673
tr|Q65FB1|Q65FB1_BACLD	Q65FB1	Putative sodium dependent transporter		0.141704	0.819325	0.25592
sp|Q65H75|SYGA_BACLD	Q65H75	Glycine--tRNA ligase alpha subunit		0.133125	0.83364	-0.16781
sp|Q65PA9|EFTU_BACLD	Q65PA9	Elongation factor Tu		0.130027	0.838099	-0.0976124
tr|Q65N54|Q65N54_BACLD	Q65N54	RbsR		0.12922	0.838836	-0.229889
sp|Q65FU5|LUXS_BACLD	Q65FU5	S-ribosylhomocysteine lyase		0.128601	0.83874	0.119256
sp|Q65JQ6|ACP_BACLD	Q65JQ6	Acyl carrier protein		0.126938	0.841834	-0.216465
tr|Q65GA5|Q65GA5_BACLD	Q65GA5	Threonine--tRNA ligase		0.119395	0.855718	0.219721
tr|Q65HL5|Q65HL5_BACLD	Q65HL5	High affinity arginine transport system permease protein		0.118482	0.855703	0.220441
sp|Q65GS6|Y2868_BACLD	Q65GS6	UPF0297 protein BLi02868/BL02032		0.115882	0.858918	0.184469
tr|Q65F09|Q65F09_BACLD	Q65F09	Putative 2,5-diketo-D-gluconic acid reductase YvgN		0.114728	0.859119	-0.0591385
tr|Q65LQ4|Q65LQ4_BACLD	Q65LQ4	Lipoate--protein ligase		0.114316	0.859666	-0.144118
tr|Q65HJ1|Q65HJ1_BACLD	Q65HJ1	Polyprenyl synthetase,Polyprenyl synthetase		0.112249	0.862334	1.39401
tr|Q65KL1|Q65KL1_BACLD	Q65KL1	Uncharacterized protein		0.111401	0.863034	1.67978
tr|Q65M36|Q65M36_BACLD	Q65M36	Putative permease YhcI		0.111048	0.8629	-0.404718
sp|Q65GK8|SYV_BACLD	Q65GK8	Valine--tRNA ligase		0.108884	0.866741	0.272196
tr|Q62N85|Q62N85_BACLD	Q62N85	Glucosamine-6-phosphate deaminase		0.105993	0.871644	-0.319161
tr|Q65NC9|Q65NC9_BACLD	Q65NC9	Conserved membrane protein		0.102632	0.876073	0.405323
tr|Q65F59|Q65F59_BACLD	Q65F59	Putative carboxypeptidase		0.101485	0.877508	-1.66096
sp|Q65MJ1|ACYP_BACLD	Q65MJ1	Acylphosphatase		0.101454	0.876934	-1.46148
tr|Q65FL4|Q65FL4_BACLD	Q65FL4	Iron-containing alcohol dehydrogenase YugJ		0.101201	0.876309	-0.119594
sp|Q65P89|RL30_BACLD	Q65P89	50S ribosomal protein L30		0.10035	0.877016	0.0797098
tr|Q65G87|Q65G87_BACLD	Q65G87	Citrate synthase		0.100308	0.876183	0.144338
tr|Q62NX2|Q62NX2_BACLD	Q62NX2	Glycoside hydrolase, family 1,ABC transporter		0.0991227	0.877242	0.0907329
tr|Q65DV0|Q65DV0_BACLD	Q65DV0	YwkD		0.0956809	0.881769	0.205927
tr|Q65KB2|Q65KB2_BACLD	Q65KB2	GCN5-related N-acetyltransferase		0.0953719	0.881346	1.40954
sp|Q65I63|SYN_BACLD	Q65I63	Asparagine--tRNA ligase		0.0916006	0.88525	0.210766
tr|Q65E64|Q65E64_BACLD	Q65E64	Putative hydrolase YwtE		0.0889088	0.887784	-1.4368
tr|Q65EQ8|Q65EQ8_BACLD	Q65EQ8	Uncharacterized protein		0.0867394	0.891361	0.222303
tr|Q62T19|Q62T19_BACLD	Q62T19	ABC transporter		0.0864911	0.890825	0.0687333
tr|Q65JI3|Q65JI3_BACLD	Q65JI3	DUF448 domain-containing protein		0.0861505	0.890521	1.31341
tr|M1E1G8|M1E1G8_BACLD	M1E1G8	N5-carboxyaminoimidazole ribonucleotide synthase		0.0841944	0.89479	1.24398
tr|Q65EI6|Q65EI6_BACLD	Q65EI6	TM2 domain-containing protein		0.080479	0.901846	0.0992934
tr|Q65JF9|Q65JF9_BACLD	Q65JF9	Putative metalloendopeptidase		0.0789616	0.904045	0.157027
tr|Q65IA8|Q65IA8_BACLD	Q65IA8	Metal-dependent phosphohydrolase, HD domain protein		0.0773677	0.906041	0.940421
tr|Q65LY0|Q65LY0_BACLD	Q65LY0	Uncharacterized protein		0.0761587	0.907474	-0.087616
tr|Q65N71|Q65N71_BACLD	Q65N71	ABC transporter		0.0754976	0.907756	-1.18083
sp|Q65I15|DER_BACLD	Q65I15	GTPase Der		0.075012	0.907644	0.214969
sp|Q65FP0|UPPP2_BACLD	Q65FP0	Undecaprenyl-diphosphatase 2		0.0705406	0.913509	0.125014
tr|Q65M18|Q65M18_BACLD	Q65M18	Uncharacterized protein		0.0698611	0.913115	-0.126987
tr|Q65K81|Q65K81_BACLD	Q65K81	Thioredoxin domain protein YkuV		0.0693806	0.913357	0.140448
sp|Q65JJ7|PYRH_BACLD	Q65JJ7	Uridylate kinase		0.0691114	0.9129	-0.101597
tr|Q65HL9|Q65HL9_BACLD	Q65HL9	Peptidase T YqjE		0.0683176	0.913504	0.085997
tr|Q65HC1|Q65HC1_BACLD	Q65HC1	Conserved protein YqzC		0.066282	0.916332	-0.153635
tr|Q65IU2|Q65IU2_BACLD	Q65IU2	Uncharacterized protein		0.0612364	0.923117	0.143524
sp|Q65JT1|Y1788_BACLD	Q65JT1	Putative regulatory protein BLi01788/BL02292		0.060045	0.924056	0.982432
tr|Q65I27|Q65I27_BACLD	Q65I27	Methyl-accepting chemotaxis proteins (MCPs) methyltransferase		0.0583277	0.925717	-0.936123
sp|Q65JT0|KGUA_BACLD	Q65JT0	Guanylate kinase		0.0528535	0.935525	-0.0822084
tr|Q65E93|Q65E93_BACLD	Q65E93	Glycosyl transferase Family 4,TuaC		0.0497027	0.938716	-0.807865
tr|Q62RL7|Q62RL7_BACLD	Q62RL7	Thiol peroxidase		0.0493756	0.938543	0.0703154
tr|Q65MY3|Q65MY3_BACLD	Q65MY3	Conserved membrane protein YdjH		0.0469193	0.941459	-0.724955
tr|Q65K52|Q65K52_BACLD	Q65K52	NAD-binding site		0.0458114	0.941869	0.0693522
tr|Q65GV6|Q65GV6_BACLD	Q65GV6	Aldo/keto reductase YtbE		0.0438736	0.943612	0.812201
tr|Q65E81|Q65E81_BACLD	Q65E81	CDP-glycerol:polyglycerol phosphate glycero-phosphotransferase		0.0406739	0.948506	0.415587
tr|Q65KV2|Q65KV2_BACLD	Q65KV2	DinB_2 domain-containing protein		0.0404492	0.948284	0.765138
tr|Q65CZ1|Q65CZ1_BACLD	Q65CZ1	Putative D-alpha-glycerophosphatase		0.0381472	0.950271	0.160917
tr|Q65LI6|Q65LI6_BACLD	Q65LI6	Fumarylacetoacetate (FAA) hydrolase YisK		0.0362913	0.952814	-0.0362733
tr|Q65PK5|Q65PK5_BACLD	Q65PK5	Deoxyguanosine kinase		0.0359085	0.952534	-0.107167
sp|Q65J42|LEXA_BACLD	Q65J42	LexA repressor		0.0344543	0.955077	-0.634564
sp|Q05207|SECY_BACLD	Q05207	Protein translocase subunit SecY		0.0343185	0.954718	-0.12677
tr|Q65LJ7|Q65LJ7_BACLD	Q65LJ7	ABC transporter, exonuclease SbcC		0.0338714	0.954664	0.501863
sp|P77832|XYLA_BACLD	P77832	Xylose isomerase		0.0321295	0.955952	0.43276
tr|Q65J81|Q65J81_BACLD	Q65J81	Uncharacterized protein		0.0317468	0.955692	-0.440438
tr|Q65F88|Q65F88_BACLD	Q65F88	Nitrogen-fixing protein NifU		0.0314542	0.955319	0.0508258
tr|Q65DG8|Q65DG8_BACLD	Q65DG8	Protein DltD		0.0309328	0.955528	0.0232882
tr|Q65DC6|Q65DC6_BACLD	Q65DC6	Lantibiotic transport protein		0.0309271	0.954656	-0.0418814
tr|Q62N58|Q62N58_BACLD	Q62N58	Membrane protein insertase YidC		0.0299523	0.956237	0.0397216
tr|Q65LF3|Q65LF3_BACLD	Q65LF3	Putative hydrolase YitU		0.0255164	0.962144	0.081086
tr|Q65NB7|Q65NB7_BACLD	Q65NB7	TsaA-like domain-containing protein		0.0252103	0.961712	-0.424704
tr|Q65K48|Q65K48_BACLD	Q65K48	Putative HAD hydrolase		0.0221418	0.966599	0.379799
tr|Q62UW0|Q62UW0_BACLD	Q62UW0	Putative DNA binding protein, transcriptional regulator		0.02122	0.967847	0.0480079
sp|Q65PB4|RPOC_BACLD	Q65PB4	DNA-directed RNA polymerase subunit beta'		0.017815	0.972647	0.0267073
tr|Q65LS7|Q65LS7_BACLD	Q65LS7	Uncharacterized protein		0.0153582	0.976548	-0.0193981
tr|Q65HR8|Q65HR8_BACLD	Q65HR8	Conserved protein YqkB		0.00656025	0.991209	0.115229
tr|Q65PF8|Q65PF8_BACLD	Q65PF8	Putative Nucleic acid-binding OB-fold protein,contains S1 domain		0.0057612	0.99163	0.0061574
tr|Q65HS3|Q65HS3_BACLD	Q65HS3	Aldo/keto reductase YqkF		0.00351152	0.994686	-0.0054572
sp|Q65PL9|RECF_BACLD	Q65PL9	DNA replication and repair protein RecF		0.00304442	0.994593	-0.0426796
sp|Q65DF9|3MGH_BACLD	Q65DF9	Putative 3-methyladenine DNA glycosylase		0.000566492	0.999342	0.00875521
tr|Q65N31|Q65N31_BACLD	Q65N31	Arginase		0.000454734	0.998928	-0.00805918

## Sheet: U-R
Protein	Short	Annotation	Significant (+)	-Log p-value	q-value	Difference U_R
sp|Q65H46|RS20_BACLD	Q65H46	30S ribosomal protein S20	+	5.06215	0	3.40199
tr|Q62SA5|Q62SA5_BACLD	Q62SA5	Cell wall-associated protease	+	4.64885	0	-6.81275
sp|Q65EN1|GPMI_BACLD	Q65EN1	2,3-bisphosphoglycerate-independent phosphoglycerate mutase	+	4.47658	0	-3.58384
tr|Q65EZ3|Q65EZ3_BACLD	Q65EZ3	Manganese ABC transporter (ATP-binding protein)	+	4.31059	0	-2.87956
tr|Q65CW0|Q65CW0_BACLD	Q65CW0	Alkyl hydroperoxide reductase C	+	4.07724	0	-3.41817
tr|Q62TN6|Q62TN6_BACLD	Q62TN6	Metal-dependent carboxypeptidase	+	3.86518	0	-2.39885
sp|Q65GI7|ILVC_BACLD	Q65GI7	Ketol-acid reductoisomerase (NADP(+))	+	3.82206	0	-1.84519
tr|Q65KK8|Q65KK8_BACLD	Q65KK8	Penicillin-binding protein 3	+	3.74447	0	-2.48459
sp|Q65KT8|METE_BACLD	Q65KT8	5-methyltetrahydropteroyltriglutamate--homocysteine methyltransferase	+	3.70434	0	-7.45762
sp|Q65JH5|PNP_BACLD	Q65JH5	Polyribonucleotide nucleotidyltransferase	+	3.70247	0	-1.48497
tr|Q65CV9|Q65CV9_BACLD	Q65CV9	Alkyl hydroperoxide reductase (Large subunit) and NADH dehydrogenase	+	3.66475	0	-6.27972
tr|Q65FF4|Q65FF4_BACLD	Q65FF4	ESAT-6-like protein	+	3.56621	0	-2.54443
tr|Q65CU7|Q65CU7_BACLD	Q65CU7	Uncharacterized protein	+	3.56363	0	-2.51066
tr|Q65DD8|Q65DD8_BACLD	Q65DD8	Catalase	+	3.54666	0	-3.57326
sp|Q65JU9|PYRC_BACLD	Q65JU9	Dihydroorotase	+	3.44968	0	-3.15451
tr|Q65HH3|Q65HH3_BACLD	Q65HH3	Peptidase M24B, X-Pro dipeptidase YqhT	+	3.41102	0	-0.762852
tr|Q65FM7|Q65FM7_BACLD	Q65FM7	Ribosomal protein L29	+	3.34835	0.00447059	-4.17416
tr|Q65K82|Q65K82_BACLD	Q65K82	Alkyl hydroperoxide reductase	+	3.34766	0.00422222	-2.73042
sp|Q65P90|RS5_BACLD	Q65P90	30S ribosomal protein S5	+	3.34171	0.004	1.03831
sp|Q65P80|RS11_BACLD	Q65P80	30S ribosomal protein S11	+	3.33857	0.0038	1.60946
tr|Q65FC5|Q65FC5_BACLD	Q65FC5	Putative acylaminoacyl-peptidase YuxL	+	3.3109	0.00361905	-3.39717
tr|Q65K62|Q65K62_BACLD	Q65K62	Signal peptidase I	+	3.24763	0.00345455	-1.49494
sp|Q65P96|RL24_BACLD	Q65P96	50S ribosomal protein L24	+	3.23654	0.00330435	2.21856
tr|Q65MW3|Q65MW3_BACLD	Q65MW3	Glycoside Hydrolase Family 65, YvdK	+	3.225	0.00316667	5.7682
tr|Q65LV4|Q65LV4_BACLD	Q65LV4	Multiple sugar-binding transport ATP-binding protein	+	3.16121	0.008	2.42419
sp|P35138|RL15_BACLD	P35138	50S ribosomal protein L15	+	3.12934	0.00769231	2.10385
tr|Q65DC6|Q65DC6_BACLD	Q65DC6	Lantibiotic transport protein	+	3.12732	0.00740741	-4.56805
tr|Q65NB5|Q65NB5_BACLD	Q65NB5	Putative sugar phosphotransferase	+	3.11814	0.00714286	3.66718
tr|Q62QT8|Q62QT8_BACLD	Q62QT8	Threonine synthase	+	3.06252	0.00689655	-3.83605
tr|Q65EG7|Q65EG7_BACLD	Q65EG7	Thioredoxin reductase	+	3.0622	0.00666667	-3.27545
tr|Q65F87|Q65F87_BACLD	Q65F87	Cysteine desulfurase	+	3.01491	0.00645161	-3.97564
tr|Q65EP4|Q65EP4_BACLD	Q65EP4	Glycine betaine/carnitine/choline ABC transporter (Osmoprotectant-binding protein)	+	3.01116	0.00625	-2.96251
sp|Q65D00|IOLA2_BACLD	Q65D00	Malonate-semialdehyde dehydrogenase 2	+	3.00649	0.00606061	2.89286
tr|A5A666|A5A666_BACLD	A5A666	Aldehyde dehydrogenase	+	2.99748	0.00588235	-1.63837
tr|Q65KM0|Q65KM0_BACLD	Q65KM0	Hypothetical DNA-binding protein	+	2.99291	0.00571429	-1.9965
tr|Q65CU6|Q65CU6_BACLD	Q65CU6	Uncharacterized protein	+	2.98199	0.00555556	-0.990277
tr|Q65JQ7|Q65JQ7_BACLD	Q65JQ7	3-oxoacyl-[acyl-carrier-protein] reductase	+	2.97749	0.00540541	-2.35755
sp|Q65PK0|Y2358_BACLD	Q65PK0	Nucleoid-associated protein BLi00029/BL02358	+	2.93267	0.00526316	-2.44293
tr|Q65M80|Q65M80_BACLD	Q65M80	Transcriptional regulator (Fur family)	+	2.93081	0.00512821	-4.53046
tr|Q65LE4|Q65LE4_BACLD	Q65LE4	Ornithine carbamoyltransferase	+	2.91052	0.005	-4.7976
tr|Q65EN6|Q65EN6_BACLD	Q65EN6	Periplasmic binding protein,putative iron transporter	+	2.90702	0.00487805	6.2951
tr|Q65F41|Q65F41_BACLD	Q65F41	Putative phage shock protein YvqH	+	2.89425	0.00752381	-8.12401
sp|Q65MP8|GATA_BACLD	Q65MP8	Glutamyl-tRNA(Gln) amidotransferase subunit A	+	2.87754	0.00734884	-1.95351
sp|Q65JQ0|RS16_BACLD	Q65JQ0	30S ribosomal protein S16	+	2.85414	0.00718182	2.30767
sp|Q65GB4|RL35_BACLD	Q65GB4	50S ribosomal protein L35	+	2.85246	0.00702222	3.48124
tr|Q65HZ1|Q65HZ1_BACLD	Q65HZ1	D-3-phosphoglycerate dehydrogenase	+	2.82089	0.00686957	-2.25086
tr|Q65MJ0|Q65MJ0_BACLD	Q65MJ0	MOSC domain-containing protein	+	2.81264	0.0067234	-4.37038
tr|Q65MI2|Q65MI2_BACLD	Q65MI2	Glycoside Hydrolase Family 13	+	2.80746	0.00658333	-2.19064
sp|Q65EN2|ENO_BACLD	Q65EN2	Enolase	+	2.80415	0.00644898	-1.54555
tr|Q65JU7|Q65JU7_BACLD	Q65JU7	Carbamoyl-phosphate synthase large chain	+	2.78726	0.00632	-4.11104
sp|Q65P78|RL17_BACLD	Q65P78	50S ribosomal protein L17	+	2.77229	0.00776471	2.4715
tr|Q65IF0|Q65IF0_BACLD	Q65IF0	Putative carboxypeptidase	+	2.76749	0.00761538	4.40426
tr|Q65GS9|Q65GS9_BACLD	Q65GS9	Endolytic murein transglycosylase	+	2.76415	0.0074717	-2.14242
tr|Q65FH0|Q65FH0_BACLD	Q65FH0	Nicotinate phosphoribosyltransferase	+	2.76037	0.00733333	-4.05316
tr|Q62SQ7|Q62SQ7_BACLD	Q62SQ7	Uncharacterized protein	+	2.75378	0.0072	6.5938
tr|Q65PG1|Q65PG1_BACLD	Q65PG1	Uncharacterized protein	+	2.7531	0.00707143	1.93929
sp|Q65HN9|NAMA_BACLD	Q65HN9	NADPH dehydrogenase	+	2.75191	0.00694737	-2.02417
tr|Q65IK0|Q65IK0_BACLD	Q65IK0	Amidohydro-rel domain-containing protein	+	2.75121	0.00682759	-6.79056
tr|Q65PL4|Q65PL4_BACLD	Q65PL4	Inosine-5'-monophosphate dehydrogenase	+	2.74825	0.00671186	-2.80423
tr|Q65J38|Q65J38_BACLD	Q65J38	Transketolase	+	2.73986	0.0066	-2.4584
tr|Q65J16|Q65J16_BACLD	Q65J16	Conserved protein YneT	+	2.73797	0.0064918	-5.0747
tr|Q65CP4|Q65CP4_BACLD	Q65CP4	Single-stranded DNA-binding protein	+	2.73791	0.0063871	-1.7946
sp|Q65PA3|RS19_BACLD	Q65PA3	30S ribosomal protein S19	+	2.73344	0.00628571	1.58392
tr|Q65FX0|Q65FX0_BACLD	Q65FX0	ABC transporter YtrB	+	2.68681	0.0061875	-4.67619
tr|Q65EZ1|Q65EZ1_BACLD	Q65EZ1	Manganese transport system substrate-binding protein	+	2.68343	0.00609231	-2.24613
tr|Q65LS4|Q65LS4_BACLD	Q65LS4	Phosphoserine aminotransferase	+	2.65266	0.006	-2.84163
tr|Q65ED2|Q65ED2_BACLD	Q65ED2	Isocitrate/isopropylmalate dehydrogenase	+	2.64848	0.00591045	-3.05117
tr|Q65M04|Q65M04_BACLD	Q65M04	Putative NADPH-dependent FMN reductase YhdA	+	2.64494	0.00582353	-2.67394
tr|Q65FB7|Q65FB7_BACLD	Q65FB7	Conserved protein YutE	+	2.62956	0.00573913	-5.56353
sp|Q65EC5|SECA_BACLD	Q65EC5	Protein translocase subunit SecA	+	2.62342	0.00731429	-3.01423
tr|Q65PJ5|Q65PJ5_BACLD	Q65PJ5	Putative Toxic anion resistance protein YaaN	+	2.62009	0.00721127	-3.12981
sp|Q65FL6|G6PI_BACLD	Q65FL6	Glucose-6-phosphate isomerase	+	2.61448	0.00711111	-1.78541
tr|Q65KK0|Q65KK0_BACLD	Q65KK0	Methylthioribose recycling protein	+	2.58947	0.0070137	-4.15461
tr|Q62NU6|Q62NU6_BACLD	Q62NU6	Lantibiotic modifying enzyme	+	2.5699	0.00881081	-6.83864
tr|Q65LF2|Q65LF2_BACLD	Q65LF2	Conserved protein,putative esterase YitV	+	2.55881	0.00869333	-2.45092
tr|Q65M86|Q65M86_BACLD	Q65M86	Oligopeptide ABC transporter (Binding protein)	+	2.54961	0.0104211	3.39086
tr|Q65NQ1|Q65NQ1_BACLD	Q65NQ1	Putative stress response protein YceD	+	2.54654	0.0102857	-2.79221
tr|Q65IT2|Q65IT2_BACLD	Q65IT2	Acyl-CoA dehydrogenase	+	2.54124	0.0101538	2.4462
tr|Q65NQ0|Q65NQ0_BACLD	Q65NQ0	Putative stress response protein YceE	+	2.534	0.0100253	-3.69106
tr|Q62T23|Q62T23_BACLD	Q62T23	Membrane protein insertase YidC	+	2.53162	0.0099	-2.19061
tr|Q65MC9|Q65MC9_BACLD	Q65MC9	Dihydrolipoamide acetyltransferase component of pyruvate dehydrogenase complex	+	2.5204	0.00977778	2.86437
tr|Q65JA5|Q65JA5_BACLD	Q65JA5	Ribonucleoside-diphosphate reductase	+	2.50568	0.0110732	-3.04922
tr|Q65PM1|Q65PM1_BACLD	Q65PM1	Beta sliding clamp	+	2.50275	0.0109398	-1.60063
tr|Q65FN1|Q65FN1_BACLD	Q65FN1	Putative Dihydroorotate dehydrogenase YrpB	+	2.50053	0.0108095	-2.52991
tr|Q65JW4|Q65JW4_BACLD	Q65JW4	YlmC	+	2.49955	0.0106824	3.33835
tr|Q65MC8|Q65MC8_BACLD	Q65MC8	Dihydrolipoyl dehydrogenase	+	2.49844	0.0105581	2.23595
tr|Q65F60|Q65F60_BACLD	Q65F60	Peptidase M, neutral zinc metallopeptidases	+	2.49677	0.0104368	-2.58366
tr|Q65FX5|Q65FX5_BACLD	Q65FX5	Lipoprotein	+	2.49208	0.0103182	-3.43025
tr|Q65JW2|Q65JW2_BACLD	Q65JW2	Pyridoxal phosphate homeostasis protein	+	2.46729	0.0115056	-3.98147
tr|Q65D66|Q65D66_BACLD	Q65D66	Uncharacterized protein	+	2.46398	0.0113778	-5.84922
tr|Q65MD0|Q65MD0_BACLD	Q65MD0	Acetoin dehydrogenase E1 component (TPP-dependent beta subunit)	+	2.44084	0.0112527	2.38226
tr|Q65LD4|Q65LD4_BACLD	Q65LD4	3-oxoacyl-[acyl-carrier-protein] synthase 2	+	2.4301	0.0111304	-2.11958
tr|Q65LG6|Q65LG6_BACLD	Q65LG6	Short-chain dehydrogenase/reductase SDR	+	2.42271	0.0110108	-3.58167
tr|Q65G92|Q65G92_BACLD	Q65G92	DNA polymerase I	+	2.42232	0.0108936	-2.55823
tr|Q65D52|Q65D52_BACLD	Q65D52	Glycoside hydrolase, family 1	+	2.41508	0.0107789	-2.21993
tr|Q65DS6|Q65DS6_BACLD	Q65DS6	Polyamine aminopropyltransferase	+	2.4001	0.0106667	-2.18953
sp|Q65E26|FABZ_BACLD	Q65E26	3-hydroxyacyl-[acyl-carrier-protein] dehydratase FabZ	+	2.39831	0.0105567	-0.974718
sp|Q65G67|ASSY_BACLD	Q65G67	Argininosuccinate synthase	+	2.38746	0.010449	-4.02328
sp|Q65JJ9|RS2_BACLD	Q65JJ9	30S ribosomal protein S2	+	2.38736	0.0103434	0.971272
tr|Q65LF3|Q65LF3_BACLD	Q65LF3	Putative hydrolase YitU	+	2.37363	0.01024	-2.632
tr|Q65F89|Q65F89_BACLD	Q65F89	FeS assembly protein SufB	+	2.3554	0.0113663	-2.6616
tr|Q65E95|Q65E95_BACLD	Q65E95	UDP-glucose 4-epimerase	+	2.35352	0.0112549	-1.53708
sp|Q65CR5|PURA_BACLD	Q65CR5	Adenylosuccinate synthetase	+	2.34628	0.0111456	2.29854
sp|Q65FV7|PCKA_BACLD	Q65FV7	Phosphoenolpyruvate carboxykinase (ATP)	+	2.34421	0.0110385	-3.49271
tr|Q65LC1|Q65LC1_BACLD	Q65LC1	Oligopeptide ABC transporter (ATP-binding protein)	+	2.32049	0.0109333	-0.99566
tr|Q65NJ0|Q65NJ0_BACLD	Q65NJ0	ABC transporter YckI	+	2.31814	0.0108302	-4.35375
tr|Q65G02|Q65G02_BACLD	Q65G02	Putative peptidase YtjP	+	2.29488	0.010729	-3.3694
sp|Q65NN6|NADE_BACLD	Q65NN6	NH(3)-dependent NAD(+) synthetase	+	2.29448	0.0106296	-2.03003
sp|Q65GB5|RL20_BACLD	Q65GB5	50S ribosomal protein L20	+	2.28964	0.0105321	1.1136
tr|Q65KT7|Q65KT7_BACLD	Q65KT7	Intracellular serine protease	+	2.28182	0.0104364	1.19751
tr|Q65GM0|Q65GM0_BACLD	Q65GM0	Conserved protein YndB	+	2.27957	0.0103423	-2.63883
tr|Q65MW2|Q65MW2_BACLD	Q65MW2	Glycoside Hydrolase Family 13, MalL	+	2.27304	0.01025	5.54573
tr|Q65P45|Q65P45_BACLD	Q65P45	Uncharacterized protein	+	2.27113	0.0111858	-2.861
sp|Q65P99|RL29_BACLD	Q65P99	50S ribosomal protein L29	+	2.26876	0.0110877	2.00148
tr|Q62VN8|Q62VN8_BACLD	Q62VN8	Flavodoxin, short chain	+	2.26384	0.0109913	2.97866
tr|Q65JR5|Q65JR5_BACLD	Q65JR5	Uncharacterized protein	+	2.262	0.0108966	-2.43102
tr|Q65K07|Q65K07_BACLD	Q65K07	Uncharacterized protein	+	2.25323	0.0108034	-1.41197
tr|Q65FX2|Q65FX2_BACLD	Q65FX2	ABC transporter YtrE	+	2.25169	0.0107119	-3.51938
tr|Q65FC2|Q65FC2_BACLD	Q65FC2	Homoserine dehydrogenase	+	2.25129	0.0106218	-1.55953
tr|Q65K15|Q65K15_BACLD	Q65K15	Pyruvate carboxylase	+	2.24948	0.0105333	-1.97524
tr|Q65HS3|Q65HS3_BACLD	Q65HS3	Aldo/keto reductase YqkF	+	2.23253	0.0104463	-1.74808
tr|Q65PH3|Q65PH3_BACLD	Q65PH3	Putative regulator of purine operon, putative translation initiation inhibitor	+	2.23045	0.0103607	-1.87086
sp|Q65JJ1|SYP_BACLD	Q65JJ1	Proline--tRNA ligase	+	2.2262	0.0108943	-2.28523
tr|Q65P69|Q65P69_BACLD	Q65P69	N-acetylmuramoyl-L-alanine amidase	+	2.20529	0.0108065	3.88635
tr|Q65FE5|Q65FE5_BACLD	Q65FE5	Conserved membrane protein YuiD	+	2.1978	0.01072	-2.23312
sp|Q65JF2|RECA_BACLD	Q65JF2	Protein RecA	+	2.1947	0.0106349	-1.70308
sp|Q65MU0|GUAA_BACLD	Q65MU0	GMP synthase [glutamine-hydrolyzing]	+	2.19449	0.0105512	-2.76222
sp|Q65PA8|RS10_BACLD	Q65PA8	30S ribosomal protein S10	+	2.18785	0.0110625	1.52756
tr|Q62RF1|Q62RF1_BACLD	Q62RF1	Conserved protein YtwF	+	2.18265	0.012062	-3.14147
tr|Q65DD6|Q65DD6_BACLD	Q65DD6	Ferrochelatase	+	2.18047	0.0119692	-4.61584
tr|Q65KQ6|Q65KQ6_BACLD	Q65KQ6	Uncharacterized protein	+	2.17599	0.012458	2.1443
sp|Q65DW5|GLYA_BACLD	Q65DW5	Serine hydroxymethyltransferase	+	2.17569	0.0123636	-0.785296
sp|Q65N65|DDL_BACLD	Q65N65	D-alanine--D-alanine ligase	+	2.17358	0.0122707	-1.8813
tr|Q65HN2|Q65HN2_BACLD	Q65HN2	Conserved hyopothetical protein	+	2.17307	0.0121791	-0.962297
tr|Q65JE9|Q65JE9_BACLD	Q65JE9	SpoVS	+	2.15599	0.0129481	1.42764
tr|Q65I21|Q65I21_BACLD	Q65I21	GTP cyclohydrolase 1	+	2.13996	0.0128529	-2.74878
tr|Q65EW7|Q65EW7_BACLD	Q65EW7	Putative oxidoreductase	+	2.12821	0.0127591	-2.22871
sp|Q65PA7|RL3_BACLD	Q65PA7	50S ribosomal protein L3	+	2.1279	0.0126667	1.77328
tr|Q65JX1|Q65JX1_BACLD	Q65JX1	Bacillopeptidase F	+	2.11118	0.0125755	-3.90721
tr|Q65HT6|Q65HT6_BACLD	Q65HT6	Transcriptional regulator	+	2.11066	0.0124857	-3.46588
tr|Q65M35|Q65M35_BACLD	Q65M35	Major cold-shock protein	+	2.10865	0.0123972	1.94392
tr|Q65ED0|Q65ED0_BACLD	Q65ED0	Cell division protein FtsX	+	2.09739	0.0123099	3.02875
tr|Q65F86|Q65F86_BACLD	Q65F86	Conserved protein involved in Fe-S cluster formation YurX	+	2.09581	0.0122238	-2.17787
tr|Q65MD1|Q65MD1_BACLD	Q65MD1	Acetoin dehydrogenase E1 component (TPP-dependent alpha subunit)	+	2.09441	0.0121389	2.22876
sp|Q65H54|DNAK_BACLD	Q65H54	Chaperone protein DnaK	+	2.09313	0.0120552	-2.12807
tr|A5A646|A5A646_BACLD	A5A646	Transcriptional regulator	+	2.08605	0.0119726	2.88228
tr|Q65FV9|Q65FV9_BACLD	Q65FV9	Asparagine synthetase	+	2.08354	0.0118912	-4.4249
tr|Q65CY9|Q65CY9_BACLD	Q65CY9	Periplasmic binding protein YxeB	+	2.08098	0.0118108	4.03578
sp|Q65JH6|RS15_BACLD	Q65JH6	30S ribosomal protein S15	+	2.07867	0.0117315	1.85352
sp|Q65JU6|PYRK_BACLD	Q65JU6	Dihydroorotate dehydrogenase B (NAD(+)), electron transfer subunit	+	2.0785	0.0116533	-3.51513
tr|Q65M44|Q65M44_BACLD	Q65M44	Serine protein kinase	+	2.07495	0.0115762	4.00116
tr|Q65GE3|Q65GE3_BACLD	Q65GE3	Conserved membrane protein YshE	+	2.07159	0.0115	-1.35194
sp|O86132|OTCC_BACLD	O86132	Ornithine carbamoyltransferase, catabolic	+	2.06914	0.0114248	-3.03953
tr|Q65FK6|Q65FK6_BACLD	Q65FK6	Aminotransferase PatB	+	2.06457	0.0113506	-3.04659
tr|Q65IR6|Q65IR6_BACLD	Q65IR6	Glutamate synthase (Large subunit)	+	2.05862	0.0112774	-3.90254
tr|Q65J64|Q65J64_BACLD	Q65J64	Hypothetical phage-related protein	+	2.05666	0.0112051	-2.06861
tr|Q65J27|Q65J27_BACLD	Q65J27	Aconitate hydratase	+	2.05431	0.0111338	-1.66303
tr|Q65HG3|Q65HG3_BACLD	Q65HG3	Glycine betaine ABC transporter (Permease)	+	2.04808	0.0110633	-1.04243
tr|Q65JV2|Q65JV2_BACLD	Q65JV2	Bifunctional protein PyrR	+	2.03557	0.0109937	-2.2919
sp|Q65GM8|Y2918_BACLD	Q65GM8	UPF0735 ACT domain-containing protein BLi02918/BL01157	+	2.02775	0.010925	-3.21686
tr|Q65IE0|Q65IE0_BACLD	Q65IE0	Lysine 2,3-aminomutase	+	2.02596	0.0108571	7.80457
tr|Q65IU3|Q65IU3_BACLD	Q65IU3	Aminotransferase, class IV YjlD	+	2.02302	0.0107901	-1.28148
sp|Q65G80|ACCD_BACLD	Q65G80	Acetyl-coenzyme A carboxylase carboxyl transferase subunit beta	+	2.02182	0.0107239	-1.88769
sp|Q65HA0|END4_BACLD	Q65HA0	Probable endonuclease 4	+	2.01646	0.0106585	-4.14707
tr|Q65DY9|Q65DY9_BACLD	Q65DY9	YwnB	+	2.01626	0.0105939	-1.48123
tr|Q65NI8|Q65NI8_BACLD	Q65NI8	Putative extracellular solute-binding protein, family 3 YckK	+	2.00945	0.0105301	-2.91814
sp|Q65DG9|DLTC_BACLD	Q65DG9	D-alanyl carrier protein	+	2.00722	0.0104671	-2.58637
tr|Q65NX8|Q65NX8_BACLD	Q65NX8	GCN5-related N-acetyltransferase	+	2.00511	0.0110952	-1.96348
tr|Q65FF1|Q65FF1_BACLD	Q65FF1	Alanine dehydrogenase	+	1.99385	0.0110296	-5.02181
sp|Q65PD0|SYE_BACLD	Q65PD0	Glutamate--tRNA ligase	+	1.98136	0.0116471	-2.11172
tr|Q65EQ8|Q65EQ8_BACLD	Q65EQ8	Uncharacterized protein	+	1.97176	0.0115789	-3.19884
tr|Q65K23|Q65K23_BACLD	Q65K23	Putative Flavoprotein monooxygenase	+	1.9599	0.0115116	-2.79539
tr|Q65MD3|Q65MD3_BACLD	Q65MD3	Conserved protein YbcI	+	1.9566	0.0114451	-2.40147
tr|Q65DQ4|Q65DQ4_BACLD	Q65DQ4	Phosphotransacetylase	+	1.95271	0.0113793	-1.9323
tr|Q65GU1|Q65GU1_BACLD	Q65GU1	Cystathionine gamma-lyase YrhB	+	1.94928	0.0117486	1.17528
sp|Q65DX4|ATPB_BACLD	Q65DX4	ATP synthase subunit beta	+	1.94033	0.0123409	-1.48279
tr|Q65LX5|Q65LX5_BACLD	Q65LX5	N-acetylmuramoyl-L-alanine amidase	+	1.94031	0.0122712	-6.29533
tr|Q65FL4|Q65FL4_BACLD	Q65FL4	Iron-containing alcohol dehydrogenase YugJ	+	1.9361	0.0128539	-0.933636
tr|Q65NI4|Q65NI4_BACLD	Q65NI4	Arginase	+	1.93437	0.0134302	-2.45809
tr|Q65F09|Q65F09_BACLD	Q65F09	Putative 2,5-diketo-D-gluconic acid reductase YvgN	+	1.93245	0.0133556	-1.49156
tr|Q65DU4|Q65DU4_BACLD	Q65DU4	Transcription termination factor Rho	+	1.92459	0.0140552	-3.34842
tr|Q65CU4|Q65CU4_BACLD	Q65CU4	Uncharacterized protein	+	1.92276	0.013978	-2.13006
tr|Q65LB0|Q65LB0_BACLD	Q65LB0	Oligoendopeptidase F,Pz peptidase	+	1.92114	0.0139016	-1.6024
tr|Q65NZ5|Q65NZ5_BACLD	Q65NZ5	Putative transmembrane receptor taxis protein YvaQ	+	1.92047	0.0138261	1.89417
sp|Q65P81|RS13_BACLD	Q65P81	30S ribosomal protein S13	+	1.9194	0.0137514	0.719429
sp|Q65FX8|SYL_BACLD	Q65FX8	Leucine--tRNA ligase	+	1.91937	0.0136774	-1.85677
tr|Q65DN2|Q65DN2_BACLD	Q65DN2	Extracellular serine protease	+	1.91893	0.0136043	-2.80975
tr|Q65J05|Q65J05_BACLD	Q65J05	Amino acid carrier protein	+	1.91413	0.0135319	-1.05633
tr|Q65I09|Q65I09_BACLD	Q65I09	Nucleic acid-binding protein	+	1.90615	0.0134603	-1.72175
tr|Q65GV1|Q65GV1_BACLD	Q65GV1	Uncharacterized protein	+	1.89726	0.0133895	-2.19481
sp|Q65M82|GSA1_BACLD	Q65M82	Glutamate-1-semialdehyde 2,1-aminomutase 1	+	1.89586	0.0133194	-3.33447
tr|Q62SC9|Q62SC9_BACLD	Q62SC9	Putative 3-oxoacyl-acyl-carrier protein reductase YvaG	+	1.89488	0.01325	2.75363
tr|Q65GL1|Q65GL1_BACLD	Q65GL1	SpoIIB	+	1.88629	0.0131813	4.04534
tr|Q65CT4|Q65CT4_BACLD	Q65CT4	Putative Type I restriction-modification system M subunit	+	1.88607	0.0131134	-1.91384
sp|Q65F80|METN2_BACLD	Q65F80	Methionine import ATP-binding protein MetN 2	+	1.88433	0.0130462	-2.63688
tr|Q65K74|Q65K74_BACLD	Q65K74	Molybdopterin converting factor (Subunit 2)	+	1.87551	0.0135714	-4.00803
tr|Q65HI3|Q65HI3_BACLD	Q65HI3	SpoIIIAH	+	1.8735	0.0135025	5.07079
tr|Q65JI8|Q65JI8_BACLD	Q65JI8	Glycoside Hydrolase Family 48	+	1.86922	0.0134343	5.51363
tr|Q65EM8|Q65EM8_BACLD	Q65EM8	Glyceraldehyde-3-phosphate dehydrogenase	+	1.86207	0.0133668	-2.82358
sp|Q65I51|MGSA_BACLD	Q65I51	Methylglyoxal synthase	+	1.86024	0.01368	-1.74127
tr|Q65F71|Q65F71_BACLD	Q65F71	3-hydroxyacyl-CoA dehydrogenase / enoyl-CoA hydratase YusL	+	1.85978	0.0136119	3.7951
tr|Q65DL0|Q65DL0_BACLD	Q65DL0	UDP-glucose 4-epimerase	+	1.85853	0.0135446	-1.64705
tr|Q65GN5|Q65GN5_BACLD	Q65GN5	Morphogenetic protein associated with SpoVID	+	1.85479	0.0140493	4.99988
sp|Q65DS9|SYR_BACLD	Q65DS9	Arginine--tRNA ligase	+	1.85157	0.0139804	-1.16725
tr|Q65MY5|Q65MY5_BACLD	Q65MY5	Phage shock protein A homolog	+	1.85048	0.0139122	-3.65295
tr|Q65JE6|Q65JE6_BACLD	Q65JE6	8-amino-7-ketopelargonate synthase	+	1.84598	0.0138447	-1.83802
sp|Q65PB2|RS12_BACLD	Q65PB2	30S ribosomal protein S12	+	1.83839	0.0143382	1.31843
sp|Q65KJ6|MTND_BACLD	Q65KJ6	Acireductone dioxygenase	+	1.83218	0.0142692	-5.70708
tr|Q65DD1|Q65DD1_BACLD	Q65DD1	Lantibiotic immunity protein,ABC transporter	+	1.82843	0.014201	2.24807
tr|Q65I19|Q65I19_BACLD	Q65I19	Stage IV sporulation protein A	+	1.82427	0.0141333	2.44027
sp|Q65DU2|MURA2_BACLD	Q65DU2	UDP-N-acetylglucosamine 1-carboxyvinyltransferase 2	+	1.82408	0.0140664	-2.83028
tr|Q65GF9|Q65GF9_BACLD	Q65GF9	Probable transcriptional regulator YsmB	+	1.82193	0.014	-2.86085
sp|Q65P97|RL14_BACLD	Q65P97	50S ribosomal protein L14	+	1.8115	0.0139343	1.55918
tr|Q65E01|Q65E01_BACLD	Q65E01	Isochorismatase	+	1.81102	0.0138692	1.38605
tr|Q65N83|Q65N83_BACLD	Q65N83	GCN5-related N-acetyltransferase	+	1.8107	0.0138047	-2.7321
tr|Q65CN6|Q65CN6_BACLD	Q65CN6	Alkyl hydroperoxide reductase AhpD	+	1.81054	0.0137407	-1.58393
tr|Q65MU9|Q65MU9_BACLD	Q65MU9	Conserved protein YhfK	+	1.80903	0.0136774	1.64648
tr|Q65MN9|Q65MN9_BACLD	Q65MN9	Putative inosine-uridine preferring nucleoside hydrolase	+	1.80883	0.0136147	-3.66324
tr|Q65NE7|Q65NE7_BACLD	Q65NE7	Methyl-accepting chemotaxis protein	+	1.80665	0.0135525	-1.56003
tr|Q65F74|Q65F74_BACLD	Q65F74	Uncharacterized protein	+	1.80197	0.0134909	2.82333
tr|Q65MG6|Q65MG6_BACLD	Q65MG6	NADH-dependent nitro/flavin oxidoreductase	+	1.80039	0.0134299	2.37163
sp|Q65EH0|Y3725_BACLD	Q65EH0	Nucleotide-binding protein BLi03725/BL03417	+	1.79364	0.0133694	-2.89081
tr|Q65E90|Q65E90_BACLD	Q65E90	N-acetylmuramoyl-L-alanine amidase (Major autolysin) (CWBP49)	+	1.79362	0.0133094	1.48704
tr|Q65PH4|Q65PH4_BACLD	Q65PH4	Transcriptional regulator	+	1.79158	0.01325	-2.36823
tr|Q65JA3|Q65JA3_BACLD	Q65JA3	Conserved protein YmaB	+	1.78573	0.01408	-1.48089
tr|Q65KA5|Q65KA5_BACLD	Q65KA5	Aminotransferase	+	1.78055	0.0140177	-2.83751
sp|Q65HT9|DEOB_BACLD	Q65HT9	Phosphopentomutase	+	1.77618	0.0139559	-0.868028
tr|Q65H38|Q65H38_BACLD	Q65H38	Ribosomal silencing factor RsfS	+	1.77351	0.0144386	-2.47221
tr|Q65ND4|Q65ND4_BACLD	Q65ND4	4-aminobutyrate aminotransferase	+	1.76964	0.0143755	3.81733
tr|Q65HN5|Q65HN5_BACLD	Q65HN5	Glucose-6-phosphate 1-dehydrogenase	+	1.76014	0.0148174	-1.97484
tr|Q65KC6|Q65KC6_BACLD	Q65KC6	Uncharacterized protein	+	1.75974	0.0147532	-1.94462
tr|Q65JA4|Q65JA4_BACLD	Q65JA4	Ribonucleoside-diphosphate reductase subunit beta	+	1.75428	0.0151379	-2.27184
tr|Q65D24|Q65D24_BACLD	Q65D24	Pyrimidine-nucleoside phosphorylase	+	1.75335	0.0155193	-1.55119
tr|Q65KC1|Q65KC1_BACLD	Q65KC1	Peptidase M24,putative metallopetidase	+	1.75318	0.015453	-1.807
tr|Q65JE3|Q65JE3_BACLD	Q65JE3	Morphogenic protein	+	1.75259	0.0153872	2.59445
sp|O86130|ARGR_BACLD	O86130	Arginine repressor	+	1.75241	0.015322	-2.44568
tr|Q65JU8|Q65JU8_BACLD	Q65JU8	Carbamoyl-phosphate synthase small chain	+	1.7511	0.0152574	-4.23527
tr|Q65ED9|Q65ED9_BACLD	Q65ED9	UvrABC system protein A	+	1.74852	0.0156807	-1.98031
tr|Q65LC4|Q65LC4_BACLD	Q65LC4	Oligopeptide ABC transporter (Binding protein)	+	1.74644	0.0156151	-1.89543
tr|Q65DG8|Q65DG8_BACLD	Q65DG8	Protein DltD	+	1.74425	0.01555	-1.08716
sp|Q65K35|Y5149_BACLD	Q65K35	UPF0637 protein BLi01683/BL05149	+	1.74413	0.0154855	-3.39013
tr|Q65NC0|Q65NC0_BACLD	Q65NC0	Sodium/sulphate symporter	+	1.74287	0.0154215	-3.70187
tr|Q65I67|Q65I67_BACLD	Q65I67	Penicillin-binding proteins,Glycosyl Transferase Family 51	+	1.74125	0.015358	-1.21257
tr|Q65M09|Q65M09_BACLD	Q65M09	Alpha Phosphoglucomutase PgcA	+	1.74113	0.0152951	-2.97492
tr|Q65DZ4|Q65DZ4_BACLD	Q65DZ4	Iron-binding protein	+	1.73296	0.0160163	1.75153
sp|Q65EF1|LGT_BACLD	Q65EF1	Phosphatidylglycerol--prolipoprotein diacylglyceryl transferase	+	1.72988	0.016374	-1.15908
tr|Q65LY4|Q65LY4_BACLD	Q65LY4	1-acyl-sn-glycerol-3-phosphate acyltransferase	+	1.72793	0.0163077	-1.64409
tr|Q65HF3|Q65HF3_BACLD	Q65HF3	Translocation-dependent antimicrobial spore component	+	1.72721	0.0162419	6.22444
sp|Q65P79|RPOA_BACLD	Q65P79	DNA-directed RNA polymerase subunit alpha	+	1.72107	0.0161767	-1.00893
tr|Q65H35|Q65H35_BACLD	Q65H35	CRM domain-containing protein	+	1.71166	0.017504	3.0024
tr|Q65HM3|Q65HM3_BACLD	Q65HM3	6-phosphogluconate dehydrogenase, decarboxylating	+	1.70605	0.0181992	-2.36568
sp|Q65EM9|PGK_BACLD	Q65EM9	Phosphoglycerate kinase	+	1.70143	0.0185873	-1.73343
tr|Q65F51|Q65F51_BACLD	Q65F51	Fumarate hydratase class II	+	1.70139	0.0185138	-1.9772
tr|Q65G20|Q65G20_BACLD	Q65G20	Phenylalanine--tRNA ligase beta subunit	+	1.69741	0.0184409	-2.54465
sp|Q65I29|AROB_BACLD	Q65I29	3-dehydroquinate synthase	+	1.6924	0.0183686	-3.49954
tr|Q65MP2|Q65MP2_BACLD	Q65MP2	Swarming and motility protein SwrC	+	1.69115	0.0182969	2.2031
tr|Q65PH0|Q65PH0_BACLD	Q65PH0	Ribose-phosphate pyrophosphokinase	+	1.69085	0.0182257	-1.48919
tr|Q65DW3|Q65DW3_BACLD	Q65DW3	Ribose/galactose isomerase	+	1.685	0.018155	-2.1915
sp|Q65PB1|RS7_BACLD	Q65PB1	30S ribosomal protein S7	+	1.68366	0.0180849	1.11041
tr|Q65GK5|Q65GK5_BACLD	Q65GK5	SpoVID	+	1.68282	0.0180154	1.23931
tr|Q65HV7|Q65HV7_BACLD	Q65HV7	Uncharacterized protein	+	1.67526	0.0187893	-2.77995
tr|Q65LS1|Q65LS1_BACLD	Q65LS1	ABC transporter (ATP-binding protein)	+	1.67467	0.0187176	-1.96665
tr|Q65JV8|Q65JV8_BACLD	Q65JV8	Cell-division initiation protein	+	1.67386	0.0186464	-1.30166
tr|Q62U26|Q62U26_BACLD	Q62U26	Uncharacterized protein	+	1.67342	0.0185758	-2.35939
sp|Q65I16|GPDA_BACLD	Q65I16	Glycerol-3-phosphate dehydrogenase [NAD(P)+]	+	1.66181	0.0189434	-3.94036
tr|Q65N68|Q65N68_BACLD	Q65N68	Putative Acyl-CoA dehydrogenase YdbM	+	1.66134	0.0188722	-4.50061
sp|Q65H50|LEPA_BACLD	Q65H50	Elongation factor 4	+	1.64759	0.019236	-2.79338
sp|Q65P91|RL18_BACLD	Q65P91	50S ribosomal protein L18	+	1.64454	0.0191642	0.764321
tr|Q65D92|Q65D92_BACLD	Q65D92	Putative sulfatase	+	1.64409	0.0190929	-3.33574
tr|Q65DY2|Q65DY2_BACLD	Q65DY2	Oxidoreductase alpha (Molybdopterin) subunit	+	1.63929	0.0199407	-1.43353
tr|Q65KZ6|Q65KZ6_BACLD	Q65KZ6	Gamma-glutamyltranspeptidase	+	1.6377	0.0198672	-3.74354
tr|Q65DF7|Q65DF7_BACLD	Q65DF7	Citrate synthase	+	1.63697	0.0197941	1.26905
sp|Q65PB7|RL7_BACLD	Q65PB7	50S ribosomal protein L7/L12	+	1.63573	0.0197216	-0.306119
tr|Q65KA4|Q65KA4_BACLD	Q65KA4	RDD domain-containing protein	+	1.63129	0.020073	1.03664
sp|Q65JE7|TDH_BACLD	Q65JE7	L-threonine 3-dehydrogenase	+	1.62657	0.0207127	-2.64542
sp|Q65G70|Y3080_BACLD	Q65G70	UPF0173 metal-dependent hydrolase BLi03080/BL00413	+	1.62528	0.0206377	-2.39311
tr|Q65EP2|Q65EP2_BACLD	Q65EP2	ABC transporter	+	1.62435	0.020852	-2.49562
tr|Q65GE9|Q65GE9_BACLD	Q65GE9	Thioredoxin	+	1.61364	0.0211942	-1.25483
tr|Q65IX2|Q65IX2_BACLD	Q65IX2	Enoyl-CoA hydratase/isomerase	+	1.61126	0.0211183	1.34017
tr|Q65J79|Q65J79_BACLD	Q65J79	Glutamine synthetase	+	1.61034	0.0210429	-1.68202
tr|Q65G74|Q65G74_BACLD	Q65G74	YtqI	+	1.59951	0.0213808	-2.42898
sp|Q65GT4|GREA_BACLD	Q65GT4	Transcription elongation factor GreA	+	1.59881	0.021305	1.145
tr|Q65DU3|Q65DU3_BACLD	Q65DU3	Fructose-1,6-bisphosphatase	+	1.59536	0.0212297	-3.26392
tr|Q65LD5|Q65LD5_BACLD	Q65LD5	3-oxoacyl-[acyl-carrier-protein] synthase 3	+	1.59446	0.0211549	-1.49655
tr|Q65CX6|Q65CX6_BACLD	Q65CX6	Alanine dehydrogenase	+	1.59445	0.0210807	-2.30007
tr|A5A680|A5A680_BACLD	A5A680	Beta-ketoacyl-acyl carrier protein reductase	+	1.5916	0.0213706	-0.877734
tr|Q65I62|Q65I62_BACLD	Q65I62	Aminotransferase	+	1.58749	0.0217143	-1.88713
tr|Q65LE7|Q65LE7_BACLD	Q65LE7	Acetylornithine aminotransferase	+	1.5864	0.0216389	-3.00927
sp|Q65MP7|GATB_BACLD	Q65MP7	Aspartyl/glutamyl-tRNA(Asn/Gln) amidotransferase subunit B	+	1.58357	0.0219239	-2.21179
tr|Q65EX7|Q65EX7_BACLD	Q65EX7	Putative oxidoreductase YuxG	+	1.5829	0.0218483	-13.6695
sp|Q65P72|RS9_BACLD	Q65P72	30S ribosomal protein S9	+	1.58152	0.0217732	1.18433
tr|Q65HW2|Q65HW2_BACLD	Q65HW2	Putative phosphatase	+	1.58026	0.0216986	-3.12159
tr|Q65JH3|Q65JH3_BACLD	Q65JH3	Peptidase	+	1.57884	0.0216246	-1.55397
tr|Q65HG2|Q65HG2_BACLD	Q65HG2	Glycine betaine ABC transporter (ATP-binding protein)	+	1.57377	0.0223401	-2.62242
tr|Q65EU6|Q65EU6_BACLD	Q65EU6	Uncharacterized protein	+	1.57077	0.0222644	-1.85703
tr|Q65K70|Q65K70_BACLD	Q65K70	ABC transporter	+	1.56348	0.0221892	-2.33457
tr|Q62NC5|Q62NC5_BACLD	Q62NC5	ABC transporter	+	1.56163	0.0221145	-2.30991
tr|Q65KB7|Q65KB7_BACLD	Q65KB7	Phosphotransferase system (PTS) glucose-specific enzyme IICBA component	+	1.56157	0.0220403	1.41489
tr|Q65IA2|Q65IA2_BACLD	Q65IA2	Cold-shock protein	+	1.55915	0.0219666	0.912727
sp|Q65D74|PEPT_BACLD	Q65D74	Peptidase T	+	1.55894	0.0218933	-1.95537
tr|Q65NG6|Q65NG6_BACLD	Q65NG6	Ribose ABC transporter (Ribose-binding protein)	+	1.55887	0.0218206	3.23885
tr|Q65LP5|Q65LP5_BACLD	Q65LP5	Putative transferase	+	1.55877	0.0217483	1.65126
sp|Q65IA6|FTHS_BACLD	Q65IA6	Formate--tetrahydrofolate ligase	+	1.55626	0.0216766	-3.10765
tr|Q65KI8|Q65KI8_BACLD	Q65KI8	ATP-dependent Clp protease-like (Class III stress gene) ClpE	+	1.55572	0.0216053	-2.42313
tr|Q65IQ8|Q65IQ8_BACLD	Q65IQ8	Short-chain dehydrogenase/reductase SDR,Calcium-binding EF-hand	+	1.55295	0.0215344	-2.18086
tr|Q65ND7|Q65ND7_BACLD	Q65ND7	Dimeric alpha-beta barrel	+	1.5484	0.0214641	2.78805
sp|Q65JX9|MURB_BACLD	Q65JX9	UDP-N-acetylenolpyruvoylglucosamine reductase	+	1.54309	0.0221368	-1.78411
tr|Q65EE4|Q65EE4_BACLD	Q65EE4	DUF4097 domain-containing protein	+	1.54273	0.0220649	-2.73203
sp|Q65JU3|PYRE_BACLD	Q65JU3	Orotate phosphoribosyltransferase	+	1.53779	0.0227961	-0.997877
tr|Q65NS7|Q65NS7_BACLD	Q65NS7	Penicillin-binding protein	+	1.53644	0.0227226	-3.00526
tr|Q62RM0|Q62RM0_BACLD	Q62RM0	Molybdenum cofactor biosynthesis protein B	+	1.52929	0.0232926	-1.4913
sp|Q65JJ6|RRF_BACLD	Q65JJ6	Ribosome-recycling factor	+	1.52652	0.0235897	-1.30852
tr|Q65CT7|Q65CT7_BACLD	Q65CT7	Type I restriction enzyme R Protein	+	1.52272	0.0235144	-6.45889
sp|Q65P93|RS8_BACLD	Q65P93	30S ribosomal protein S8	+	1.52243	0.0234395	1.25354
sp|Q65GK4|GSA2_BACLD	Q65GK4	Glutamate-1-semialdehyde 2,1-aminomutase 2	+	1.51122	0.0241143	-3.64625
tr|Q62P32|Q62P32_BACLD	Q62P32	Quinol oxidase subunit 2	+	1.50967	0.024038	-1.10192
tr|Q65HL9|Q65HL9_BACLD	Q65HL9	Peptidase T YqjE	+	1.50508	0.0239621	-1.24349
tr|Q62RQ2|Q62RQ2_BACLD	Q62RQ2	Glyceraldehyde-3-phosphate dehydrogenase	+	1.50217	0.0242516	-3.76243
tr|Q65HB3|Q65HB3_BACLD	Q65HB3	Superoxide dismutase	+	1.49797	0.0241755	1.15147
tr|Q65DP9|Q65DP9_BACLD	Q65DP9	Spore coat protein GerQ	+	1.49336	0.0241	3.36191
tr|Q62YK6|Q62YK6_BACLD	Q62YK6	Alanine racemase	+	1.4923	0.0240249	-2.99881
sp|Q65PF0|HSLO_BACLD	Q65PF0	33 kDa chaperonin	+	1.48599	0.0245963	-1.94848
tr|Q65M37|Q65M37_BACLD	Q65M37	ABC transporter YhcH	+	1.48425	0.0245201	-1.93213
tr|Q65F82|Q65F82_BACLD	Q65F82	Lipoprotein	+	1.48249	0.0244444	-1.62052
tr|Q65NM2|Q65NM2_BACLD	Q65NM2	Putative extracellular solute-binding protein YckB	+	1.48234	0.0243692	-2.81814
tr|Q65GF5|Q65GF5_BACLD	Q65GF5	Succinate dehydrogenase (Iron-sulfur protein)	+	1.4791	0.0242945	-1.11936
tr|Q65DG7|Q65DG7_BACLD	Q65DG7	Branched-chain-amino-acid aminotransferase	+	1.47561	0.0244526	-1.58193
sp|Q65K17|Y1701_BACLD	Q65K17	UPF0358 protein BLi01701/BL02974	+	1.47523	0.024378	-2.64025
tr|Q65MK3|Q65MK3_BACLD	Q65MK3	Putative ATP binding helicase	+	1.47444	0.024304	-1.094
sp|Q65PB9|RL1_BACLD	Q65PB9	50S ribosomal protein L1	+	1.47034	0.0253576	0.940525
sp|Q65HU3|SP2AB_BACLD	Q65HU3	Anti-sigma F factor	+	1.46856	0.0255227	-1.91643
tr|Q65FG2|Q65FG2_BACLD	Q65FG2	Uncharacterized protein	+	1.46848	0.0254458	2.82161
sp|Q65JN6|TRMFO_BACLD	Q65JN6	Methylenetetrahydrofolate--tRNA-(uracil-5-)-methyltransferase TrmFO	+	1.46783	0.0253694	-2.68864
tr|Q65DN4|Q65DN4_BACLD	Q65DN4	Phosphotransferase system (PTS) sucrose-specific enzyme IIBC component	+	1.4667	0.0252934	11.9408
tr|Q65F57|Q65F57_BACLD	Q65F57	Metalloregulation DNA-binding stress protein	+	1.46635	0.0252179	-1.9676
tr|Q65HI5|Q65HI5_BACLD	Q65HI5	Biotin carboxylase	+	1.46253	0.0251429	-2.07171
sp|Q65GS5|SYA_BACLD	Q65GS5	Alanine--tRNA ligase	+	1.45869	0.0250682	-1.22682
sp|Q65PA5|RL23_BACLD	Q65PA5	50S ribosomal protein L23	+	1.45461	0.0249941	1.0023
tr|Q630A8|Q630A8_BACLD	Q630A8	DNA gyrase subunit B	+	1.45449	0.0249204	-1.85393
tr|Q65M93|Q65M93_BACLD	Q65M93	Enoyl-acyl carrier protein reductase	+	1.45284	0.0248471	-2.2545
tr|Q65EA5|Q65EA5_BACLD	Q65EA5	Two-component response regulator	+	1.45078	0.0247742	-1.73735
tr|Q65PF8|Q65PF8_BACLD	Q65PF8	Putative Nucleic acid-binding OB-fold protein,contains S1 domain	+	1.44934	0.0247018	0.815852
tr|Q65LB6|Q65LB6_BACLD	Q65LB6	Uncharacterized protein	+	1.44591	0.0246297	-1.42683
tr|Q65E76|Q65E76_BACLD	Q65E76	Mannose-6-phosphate isomerase	+	1.44099	0.0245581	-1.98405
tr|Q65GL5|Q65GL5_BACLD	Q65GL5	Cell shape-determining protein MreC	+	1.44008	0.024487	2.48663
sp|Q65EN0|TPIS_BACLD	Q65EN0	Triosephosphate isomerase	+	1.43629	0.0244162	-1.00733
tr|Q65JG8|Q65JG8_BACLD	Q65JG8	Aspartokinase	+	1.43297	0.0246801	-2.04206
tr|Q62VJ9|Q62VJ9_BACLD	Q62VJ9	Peptide deformylase	+	1.43138	0.0246092	-3.03087
tr|Q65KB1|Q65KB1_BACLD	Q65KB1	Methyl-accepting chemotaxis protein	+	1.42922	0.0245387	-1.64547
tr|Q65EQ1|Q65EQ1_BACLD	Q65EQ1	Esterase/lipase/thioesterase	+	1.42762	0.0248	-2.56164
tr|Q65KA9|Q65KA9_BACLD	Q65KA9	3-hydroxyisobutyrate dehydrogenase	+	1.42516	0.0247293	-1.13829
tr|Q65NG1|Q65NG1_BACLD	Q65NG1	Beta-galactosidase	+	1.42463	0.024875	-1.89997
tr|Q65IT8|Q65IT8_BACLD	Q65IT8	Carboxyl transferase	+	1.42144	0.0248045	2.77874
tr|Q65KT0|Q65KT0_BACLD	Q65KT0	Uncharacterized protein	+	1.42043	0.0247345	1.3111
tr|Q62VC5|Q62VC5_BACLD	Q62VC5	Cell division protein FtsA	+	1.41597	0.0246648	-3.07764
sp|Q65P98|RS17_BACLD	Q65P98	30S ribosomal protein S17	+	1.41536	0.0245955	1.53531
tr|Q65G59|Q65G59_BACLD	Q65G59	Signal peptide peptidase	+	1.41483	0.0245266	2.34225
tr|Q65D37|Q65D37_BACLD	Q65D37	Beta-glucosidase, Glycoside Hydrolase Family 1	+	1.41111	0.0250056	-1.02424
tr|Q65FU3|Q65FU3_BACLD	Q65FU3	Putative Carbonic anhydrase	+	1.40817	0.0249359	-2.3006
sp|Q65H55|DNAJ_BACLD	Q65H55	Chaperone protein DnaJ	+	1.40784	0.0248667	-0.586131
tr|Q62NG3|Q62NG3_BACLD	Q62NG3	Glyoxalase I	+	1.40735	0.0247978	1.00168
tr|Q65GK3|Q65GK3_BACLD	Q65GK3	Delta-aminolevulinic acid dehydratase (Porphobilinogen synthase)	+	1.40161	0.0250497	-2.26133
sp|Q65L57|CYSI_BACLD	Q65L57	Sulfite reductase [NADPH] hemoprotein beta-component	+	1.40016	0.0253003	-2.20586
tr|Q65E08|Q65E08_BACLD	Q65E08	SpoIIQ	+	1.39215	0.0267802	5.95951
tr|Q65KB5|Q65KB5_BACLD	Q65KB5	Phosphoenolpyruvate-protein phosphotransferase	+	1.38824	0.0267068	-1.39287
tr|Q65NI6|Q65NI6_BACLD	Q65NI6	Ornithine aminotransferase	+	1.3882	0.0266339	-1.58323
sp|Q65FU0|RL31B_BACLD	Q65FU0	50S ribosomal protein L31 type B	+	1.38754	0.0265613	-3.18091
tr|Q62UU0|Q62UU0_BACLD	Q62UU0	Cobalamin synthesis protein/P47K family protein	+	1.38073	0.027087	-9.51366
tr|Q65MI3|Q65MI3_BACLD	Q65MI3	Phosphotransferase system (PTS) trehalose-specific enzyme IIBC component	+	1.38001	0.0270136	1.5407
sp|Q65PA4|RL2_BACLD	Q65PA4	50S ribosomal protein L2	+	1.37958	0.0269405	1.10337
tr|Q65PE0|Q65PE0_BACLD	Q65PE0	Lysine--tRNA ligase	+	1.37951	0.0268679	-2.33303
sp|Q65N04|REX_BACLD	Q65N04	Redox-sensing transcriptional repressor Rex	+	1.37689	0.0271075	-4.09844
tr|Q65NS9|Q65NS9_BACLD	Q65NS9	Neutral zinc metallopeptidase	+	1.37276	0.0276676	-1.5601
tr|Q65HU4|Q65HU4_BACLD	Q65HU4	RNA polymerase sigma factor	+	1.37223	0.0275936	-3.78224
tr|Q65LD2|Q65LD2_BACLD	Q65LD2	Oligopeptide ABC transporter (ATP-binding protein)	+	1.36843	0.0278293	1.20734
sp|Q65MZ8|CH60_BACLD	Q65MZ8	60 kDa chaperonin	+	1.36709	0.0277553	-0.860931
sp|Q65LS8|HPR_BACLD	Q65LS8	HTH-type transcriptional regulator Hpr	+	1.36656	0.0276817	-3.21243
tr|Q65FG9|Q65FG9_BACLD	Q65FG9	Isochorismatase hydrolase	+	1.3603	0.0282857	-2.91511
tr|Q65DD5|Q65DD5_BACLD	Q65DD5	Lantibiotic immunity protein	+	1.35741	0.0282111	2.31086
tr|Q65EB8|Q65EB8_BACLD	Q65EB8	Flagellin	+	1.35472	0.0281368	1.62751
tr|Q65EX9|Q65EX9_BACLD	Q65EX9	Putative xylose isomerase	+	1.35134	0.0284304	-13.3396
tr|Q65KC7|Q65KC7_BACLD	Q65KC7	Uncharacterized protein	+	1.34659	0.0286597	-2.23741
tr|Q65E82|Q65E82_BACLD	Q65E82	Glycosyl transferase family 4	+	1.34466	0.0288982	-1.72058
tr|Q65L91|Q65L91_BACLD	Q65L91	Enoyl-[acyl-carrier-protein] reductase [NADH]	+	1.34288	0.0293958	-0.781652
tr|Q65NK9|Q65NK9_BACLD	Q65NK9	Putative extracellular solute-binding protein	+	1.34059	0.0295896	-1.628
sp|Q65PG8|PTH_BACLD	Q65PG8	Peptidyl-tRNA hydrolase	+	1.33878	0.0298135	-1.16972
tr|Q65DU1|Q65DU1_BACLD	Q65DU1	Probable transaldolase	+	1.33311	0.0299432	-1.63106
tr|Q65G27|Q65G27_BACLD	Q65G27	3-deoxy-D-arabino-heptulosonate 7-phosphate synthase and chorismate mutase-isozyme 3	+	1.33211	0.029866	-0.970879
tr|Q65MS4|Q65MS4_BACLD	Q65MS4	Bifunctional purine biosynthesis protein PurH	+	1.33129	0.0297892	-0.863937
tr|Q62UX9|Q62UX9_BACLD	Q62UX9	Carbohydrate Esterase Family 4 protein, putative polysaccharide deacetylase	+	1.31501	0.0308821	-1.23588
sp|Q65IA5|METAA_BACLD	Q65IA5	Homoserine O-acetyltransferase	+	1.31398	0.0308031	-2.94191
tr|Q65PI4|Q65PI4_BACLD	Q65PI4	Transcriptional regulator AbrB	+	1.30974	0.0313265	1.0994
sp|Q65H59|DEOC1_BACLD	Q65H59	Deoxyribose-phosphate aldolase 1	+	1.30914	0.0312468	-1.80829
sp|Q65JJ2|RASP_BACLD	Q65JJ2	Zinc metalloprotease RasP	+	1.30431	0.0311675	-0.65981
tr|Q65CZ1|Q65CZ1_BACLD	Q65CZ1	Putative D-alpha-glycerophosphatase	+	1.30276	0.031281	-3.39177
tr|Q65JG6|Q65JG6_BACLD	Q65JG6	Ribonuclease J	+	1.30214	0.031404	-2.1341
sp|Q65DK0|THIE_BACLD	Q65DK0	Thiamine-phosphate synthase	+	1.29923	0.0315869	-3.13552
tr|Q65MG2|Q65MG2_BACLD	Q65MG2	Putative Sodium:aminoacid symporter	+	1.29727	0.031799	-2.06211
sp|Q65PH1|GLMU_BACLD	Q65PH1	Bifunctional protein GlmU	+	1.29617	0.0319799	-3.18427
tr|Q65GQ5|Q65GQ5_BACLD	Q65GQ5	Multifunctional fusion protein	+	1.29146	0.03248	-0.67337
tr|Q65GE4|Q65GE4_BACLD	Q65GE4	Long chain acyl-CoA synthetase	+	1.28821	0.032399	3.39832
sp|Q65P92|RL6_BACLD	Q65P92	50S ribosomal protein L6	+	1.28512	0.0329751	1.53782
tr|Q65FX3|Q65FX3_BACLD	Q65FX3	Possible acetoin transport system substrate binding protein YtrF	+	1.27915	0.0328933	-2.10837
sp|Q65DQ3|Y3998_BACLD	Q65DQ3	Putative heme-dependent peroxidase BLi03998	+	1.27128	0.0354653	-1.17527
tr|Q65MA2|Q65MA2_BACLD	Q65MA2	Conserved protein YfhH	+	1.27034	0.0356642	-1.97905
tr|Q65LK9|Q65LK9_BACLD	Q65LK9	CotJC	+	1.26979	0.0361182	4.66248
tr|Q65LD1|Q65LD1_BACLD	Q65LD1	Oligopeptide ABC transporter (ATP-binding protein)	+	1.26562	0.0365995	0.396255
sp|Q65HG7|MNTR_BACLD	Q65HG7	HTH-type transcriptional regulator MntR	+	1.26558	0.0365098	-2.77403
tr|Q65HG5|Q65HG5_BACLD	Q65HG5	Conserved protein YqhL	+	1.26419	0.0367237	-0.682024
tr|Q65JK4|Q65JK4_BACLD	Q65JK4	CheW chemotaxis protein	+	1.26251	0.0369171	-1.75549
tr|Q65K50|Q65K50_BACLD	Q65K50	Ribonuclease J	+	1.26194	0.0368273	-2.08341
tr|Q65G79|Q65G79_BACLD	Q65G79	Malate dehydrogenase isozyme YtsJ	+	1.26181	0.0367379	-2.84054
tr|Q65NP5|Q65NP5_BACLD	Q65NP5	Putative signal peptide binding protein YceH	+	1.26027	0.0375206	-3.88466
sp|Q65E18|PPAC_BACLD	Q65E18	Probable manganese-dependent inorganic pyrophosphatase	+	1.26023	0.03743	-1.03097
tr|Q65MP0|Q65MP0_BACLD	Q65MP0	Putative ribosomal-protein-alanine N-acetyltransferase YjcK	+	1.25894	0.0373398	-3.32306
tr|Q65DN7|Q65DN7_BACLD	Q65DN7	Phosphomethylpyrimidine kinase	+	1.25777	0.0375865	-2.19994
tr|Q65PK4|Q65PK4_BACLD	Q65PK4	Glycoside hydrolase, family 18, YaaH	+	1.25753	0.0374964	2.08362
tr|Q65D07|Q65D07_BACLD	Q65D07	IolH	+	1.25699	0.0374067	1.584
tr|Q65ND2|Q65ND2_BACLD	Q65ND2	Succinate-semialdehyde dehydrogenase	+	1.25601	0.0375943	-1.31491
tr|Q65NC9|Q65NC9_BACLD	Q65NC9	Conserved membrane protein	+	1.25438	0.037781	4.58299
tr|Q65GL8|Q65GL8_BACLD	Q65GL8	ATPase activator of MinC	+	1.25329	0.0376912	-1.28255
tr|Q65MR5|Q65MR5_BACLD	Q65MR5	Conserved protein YerC	+	1.24989	0.038673	-1.23602
tr|Q65HM6|Q65HM6_BACLD	Q65HM6	Phosphotransferase system, lactose/cellobiose-specific IIB subunit	+	1.24706	0.0393853	9.24337
tr|Q65DT1|Q65DT1_BACLD	Q65DT1	4Fe-4S ferredoxin protein	+	1.24628	0.0395377	3.56755
tr|Q65HU0|Q65HU0_BACLD	Q65HU0	Purine nucleoside phosphorylase	+	1.24527	0.0400094	-2.71445
tr|Q65FU1|Q65FU1_BACLD	Q65FU1	Periplasmic solute binding protein	+	1.241	0.0404601	-1.16057
tr|Q65FD5|Q65FD5_BACLD	Q65FD5	Nucleoside permease	+	1.24095	0.0403653	0.361205
tr|Q65GP1|Q65GP1_BACLD	Q65GP1	Uncharacterized protein	+	1.23922	0.0405421	-0.763629
sp|Q65GM3|RL21_BACLD	Q65GM3	50S ribosomal protein L21	+	1.23719	0.0407179	1.65592
tr|Q65EQ2|Q65EQ2_BACLD	Q65EQ2	Ribonuclease R	+	1.23581	0.0406233	-2.13096
tr|Q65H40|Q65H40_BACLD	Q65H40	ComER	+	1.23323	0.040529	4.71904
sp|Q65ID2|MSRB_BACLD	Q65ID2	Peptide methionine sulfoxide reductase MsrB	+	1.23084	0.0406759	-2.6539
sp|Q65NN2|ROCA_BACLD	Q65NN2	1-pyrroline-5-carboxylate dehydrogenase	+	1.23027	0.040582	-0.733976
tr|Q65JX3|Q65JX3_BACLD	Q65JX3	Cell division protein FtsZ	+	1.22403	0.0416037	-2.11636
sp|Q65P47|GLMM_BACLD	Q65P47	Phosphoglucosamine mutase	+	1.22379	0.041508	-1.81879
sp|Q65M31|TCYP_BACLD	Q65M31	L-cystine uptake protein TcyP	+	1.22017	0.0416789	1.56404
tr|Q65CT9|Q65CT9_BACLD	Q65CT9	Uncharacterized protein	+	1.21784	0.041849	-2.734
sp|Q65JC5|Y5168_BACLD	Q65JC5	UPF0145 protein BLi01945/BL05168	+	1.21453	0.0422009	-1.28116
sp|Q65M11|GLPK_BACLD	Q65M11	Glycerol kinase	+	1.21279	0.042369	1.2327
sp|Q65E69|KDUI_BACLD	Q65E69	4-deoxy-L-threo-5-hexosulose-uronate ketol-isomerase	+	1.19901	0.0447091	-1.54965
tr|Q65E23|Q65E23_BACLD	Q65E23	MreB-like protein	+	1.19621	0.0451338	-1.10889
tr|Q65HK5|Q65HK5_BACLD	Q65HK5	Leucine dehydrogenase	+	1.19293	0.0461629	-0.424778
tr|Q65N66|Q65N66_BACLD	Q65N66	Putative thiredoxin protein YdpP	+	1.19225	0.0460587	2.17537
sp|Q65PB4|RPOC_BACLD	Q65PB4	DNA-directed RNA polymerase subunit beta'	+	1.1919	0.045955	-1.51262
tr|Q65J46|Q65J46_BACLD	Q65J46	Phage-like protein	+	1.1884	0.0463011	-3.0503
tr|Q65M70|Q65M70_BACLD	Q65M70	Uncharacterized protein	+	1.18723	0.0461973	-1.47909
tr|Q65DA9|Q65DA9_BACLD	Q65DA9	YkgB	+	1.18574	0.046094	-1.14788
tr|Q65DS7|Q65DS7_BACLD	Q65DS7	Agmatinase	+	1.18068	0.0463929	-3.29791
tr|Q65LT5|Q65LT5_BACLD	Q65LT5	Uncharacterized protein	+	1.18047	0.0462895	2.37228
tr|Q65LD0|Q65LD0_BACLD	Q65LD0	Oligopeptide ABC transporter (Oligopeptide-binding protein)	+	1.17886	0.0461867	0.95817
tr|Q62Z16|Q62Z16_BACLD	Q62Z16	Nin	+	1.17661	0.0465721	-0.495272
tr|Q65K59|Q65K59_BACLD	Q65K59	ABC transporter,ABC transporter	+	1.17245	0.0468142	-1.99486
tr|A5A649|A5A649_BACLD	A5A649	TuaF	+	1.16974	0.0469757	1.59551
tr|Q65K42|Q65K42_BACLD	Q65K42	Dihydrolipoamide acetyltransferase component of pyruvate dehydrogenase complex	+	1.16754	0.0473568	0.730641
tr|Q65HC2|Q65HC2_BACLD	Q65HC2	Conserved protein YqzD	+	1.1673	0.0472527	1.5337
tr|Q65FZ5|Q65FZ5_BACLD	Q65FZ5	Uncharacterized protein	+	1.16161	0.0481053	3.92095
tr|Q65MC5|Q65MC5_BACLD	Q65MC5	Glycoside Hydrolase,Family 4, GlvA	+	1.15779	0.0485077	1.36672
tr|Q65DT9|Q65DT9_BACLD	Q65DT9	Two-component response regulator	+	1.15207	0.0493974	-1.3919
tr|Q65IT4|Q65IT4_BACLD	Q65IT4	Carbamoyl-phosphate synthase L chain, ATP binding	+	1.1504	0.0492898	4.48792
tr|Q65MW7|Q65MW7_BACLD	Q65MW7	Maltodextrin-binding protein	+	1.14741	0.0491826	11.1014
tr|Q65PL6|Q65PL6_BACLD	Q65PL6	DNA gyrase subunit A	+	1.14715	0.0493449	-2.81655
tr|Q65LS3|Q65LS3_BACLD	Q65LS3	Cell-cycle regulation protein-Hit	+	1.14416	0.0492381	-1.73408
tr|Q65FE1|Q65FE1_BACLD	Q65FE1	FAD-dependent pyridine nucleotide-disulphide oxidoreductase YumB	+	1.1431	0.0491317	0.49889
tr|Q65L71|Q65L71_BACLD	Q65L71	Uncharacterized protein	+	1.13617	0.0499914	-2.19223
sp|Q65FE0|FENR2_BACLD	Q65FE0	Ferredoxin--NADP reductase 2		1.13211	0.0505806	-1.58279
tr|Q65M24|Q65M24_BACLD	Q65M24	Nucleic acid-binding hydrolase YhcR		1.1315	0.0509957	8.12022
tr|Q65LU4|Q65LU4_BACLD	Q65LU4	Enoyl-CoA hydratase/isomerase YhaR		1.12705	0.0516574	-0.837412
sp|Q65GA0|NRDR_BACLD	Q65GA0	Transcriptional repressor NrdR		1.12416	0.0519573	-2.30478
tr|Q65FL0|Q65FL0_BACLD	Q65FL0	Transcriptional regulator (Lrp/AsnC family)		1.12411	0.0518465	-3.02728
tr|Q65I01|Q65I01_BACLD	Q65I01	Glutamate dehydrogenase		1.12282	0.0519915	-0.752742
tr|Q65HL0|Q65HL0_BACLD	Q65HL0	Dihydrolipoamide acetyltransferase component of pyruvate dehydrogenase complex		1.12109	0.0523907	-2.10792
tr|Q65J69|Q65J69_BACLD	Q65J69	TehB domain-containing protein		1.11708	0.0527881	1.61108
tr|Q65JI4|Q65JI4_BACLD	Q65JI4	Transcription termination/antitermination protein NusA		1.11312	0.0541987	-0.766601
tr|Q65MT4|Q65MT4_BACLD	Q65MT4	N5-carboxyaminoimidazole ribonucleotide mutase		1.11104	0.0548101	1.38554
tr|Q65IH0|Q65IH0_BACLD	Q65IH0	Gamma-D-glutamate-meso-diaminopimelate muropeptidase (Major autolysin) (CWBP49')		1.10864	0.0552	-1.33727
tr|Q65K80|Q65K80_BACLD	Q65K80	Rok		1.10642	0.056042	-1.86586
sp|Q65PB8|RL10_BACLD	Q65PB8	50S ribosomal protein L10		1.10359	0.0561761	0.604653
tr|Q65K43|Q65K43_BACLD	Q65K43	Pyruvate dehydrogenase (E1 beta subunit)		1.10033	0.056954	1.63991
tr|Q65KW8|Q65KW8_BACLD	Q65KW8	D-alanyl-aminopeptidase		1.09892	0.0570772	-2.23148
tr|Q65P58|Q65P58_BACLD	Q65P58	Glycoside hydrolase, family 3		1.08994	0.059325	2.8486
tr|Q65P35|Q65P35_BACLD	Q65P35	Uncharacterized protein		1.08939	0.0592017	-1.10307
sp|Q65H70|YBEY_BACLD	Q65H70	Endoribonuclease YbeY		1.08612	0.0596763	-0.939719
tr|Q65LQ8|Q65LQ8_BACLD	Q65LQ8	Putative glucanase/aminopeptidase YhfE		1.08492	0.0602981	-1.38978
tr|Q65KE4|Q65KE4_BACLD	Q65KE4	Uncharacterized protein		1.083	0.0601736	1.92602
sp|Q65H78|PDRP_BACLD	Q65H78	Putative pyruvate, phosphate dikinase regulatory protein		1.08086	0.0604289	-1.93645
sp|Q65G22|MURC_BACLD	Q65G22	UDP-N-acetylmuramate--L-alanine ligase		1.08052	0.0603045	-1.47813
sp|Q65PD1|ISPF_BACLD	Q65PD1	2-C-methyl-D-erythritol 2,4-cyclodiphosphate synthase		1.07839	0.0606324	-1.17873
tr|Q65JT3|Q65JT3_BACLD	Q65JT3	ATPase, E1-E2 type protein		1.07623	0.0605082	1.79808
sp|Q65PC8|SYC_BACLD	Q65PC8	Cysteine--tRNA ligase		1.07502	0.0612597	-1.72597
tr|Q65NV6|Q65NV6_BACLD	Q65NV6	Putative transcriptional regulator		1.07363	0.0613714	-1.64178
tr|Q65GI5|Q65GI5_BACLD	Q65GI5	Acetolactate synthase		1.07361	0.0612464	-6.78392
sp|Q65P46|GLMS_BACLD	Q65P46	Glutamine--fructose-6-phosphate aminotransferase [isomerizing]		1.07192	0.061122	-2.97377
sp|Q65P83|IF1_BACLD	Q65P83	Translation initiation factor IF-1		1.069	0.0612333	1.19962
tr|Q65LR6|Q65LR6_BACLD	Q65LR6	ABM domain-containing protein		1.06671	0.0615547	-2.25577
tr|Q65LW4|Q65LW4_BACLD	Q65LW4	Uncharacterized protein		1.06545	0.0618747	-0.784025
tr|Q65EM7|Q65EM7_BACLD	Q65EM7	Transcriptional regulator		1.06361	0.06175	-1.91764
tr|Q65CN8|Q65CN8_BACLD	Q65CN8	Stage 0 sporulation protein J		1.06361	0.0616258	-2.69088
sp|Q65GM7|OBG_BACLD	Q65GM7	GTPase Obg		1.06269	0.0616546	-2.87469
tr|Q65LC5|Q65LC5_BACLD	Q65LC5	Tryptophan--tRNA ligase		1.06145	0.0615311	-3.33101
tr|Q65JQ1|Q65JQ1_BACLD	Q65JQ1	Signal recognition particle protein		1.06108	0.061408	-2.94967
tr|Q65JG0|Q65JG0_BACLD	Q65JG0	Putative peptidase		1.06082	0.0612854	-1.03358
tr|Q65EH5|Q65EH5_BACLD	Q65EH5	Putative ribonuclease inhibitor YrdF		1.05443	0.062494	2.42766
tr|Q62N58|Q62N58_BACLD	Q62N58	Membrane protein insertase YidC		1.05306	0.0634911	-1.1334
tr|Q65II5|Q65II5_BACLD	Q65II5	Conserved protein YozC		1.05236	0.0636032	-1.46141
tr|Q65F39|Q65F39_BACLD	Q65F39	Pectinesterase		1.04897	0.0643485	-1.11965
sp|Q65I86|XPT_BACLD	Q65I86	Xanthine phosphoribosyltransferase		1.04737	0.064664	-7.67793
tr|Q65LI6|Q65LI6_BACLD	Q65LI6	Fumarylacetoacetate (FAA) hydrolase YisK		1.04414	0.0651992	-1.42366
tr|Q65H99|Q65H99_BACLD	Q65H99	DEAD-box ATP-dependent RNA helicase CshB		1.04364	0.0652992	-4.95497
tr|Q65EJ8|Q65EJ8_BACLD	Q65EJ8	NAD(P)H dehydrogenase YwrO		1.04361	0.0651709	-1.24119
sp|Q65DX2|ATPA_BACLD	Q65DX2	ATP synthase subunit alpha		1.03688	0.0670431	-0.484485
sp|Q65IE9|DEOD_BACLD	Q65IE9	Purine nucleoside phosphorylase DeoD-type		1.03625	0.0669119	-0.899745
tr|Q65K57|Q65K57_BACLD	Q65K57	Aminopeptidase		1.03542	0.0667813	-1.17791
sp|Q65DT6|RPOE_BACLD	Q65DT6	Probable DNA-directed RNA polymerase subunit delta		1.0317	0.0672359	-2.93484
tr|Q65LF9|Q65LF9_BACLD	Q65LF9	Conserved protein YitS		1.03109	0.0673074	-3.16038
tr|Q65LT9|Q65LT9_BACLD	Q65LT9	Uncharacterized protein		1.02706	0.0684505	8.31425
tr|Q65JK5|Q65JK5_BACLD	Q65JK5	Two-component sensor histidine kinase CheA		1.02328	0.0694109	-2.65861
tr|Q65G90|Q65G90_BACLD	Q65G90	Two-component response regulator		1.02253	0.069501	2.00621
tr|Q65MQ8|Q65MQ8_BACLD	Q65MQ8	Uncharacterized protein		1.0223	0.0693668	8.96354
tr|Q62QB8|Q62QB8_BACLD	Q62QB8	Uncharacterized protein		1.02181	0.0692331	1.19716
tr|Q65IX0|Q65IX0_BACLD	Q65IX0	3-hydroxyisobutyrate dehydrogenase		1.02151	0.0693231	1.26849
tr|Q65IX3|Q65IX3_BACLD	Q65IX3	Enoyl-CoA hydratase/isomerase		1.02048	0.069904	1.19043
sp|Q65MZ9|CH10_BACLD	Q65MZ9	10 kDa chaperonin		1.01863	0.0699234	0.510365
tr|Q65PD6|Q65PD6_BACLD	Q65PD6	Class III stress response-related ATPase		1.01567	0.0704474	-1.32451
tr|Q62TJ2|Q62TJ2_BACLD	Q62TJ2	Menaquinol:cytochrome c oxidoreductase (Iron-sulfur subunit)		1.01278	0.0711908	-1.83325
tr|Q65LU6|Q65LU6_BACLD	Q65LU6	HAD-superfamily hydrolase protein YhaX		1.01272	0.0710552	2.47236
sp|Q65HW7|RISB_BACLD	Q65HW7	6,7-dimethyl-8-ribityllumazine synthase		1.01104	0.0715133	-1.39404
tr|Q65NL9|Q65NL9_BACLD	Q65NL9	Putative Glycoside Hydrolase Family 1 YckE		1.01	0.0716053	-1.30548
tr|Q65EH3|Q65EH3_BACLD	Q65EH3	Catabolite repression protein		1.00757	0.0716212	-2.4439
sp|Q65P73|RL13_BACLD	Q65P73	50S ribosomal protein L13		1.00626	0.0719017	1.07757
sp|Q65PA9|EFTU_BACLD	Q65PA9	Elongation factor Tu		0.999856	0.0723472	-0.63356
tr|Q65CZ8|Q65CZ8_BACLD	Q65CZ8	Aldo/keto reductase family 2 protein		0.99882	0.0725725	-1.27529
tr|M1E1H1|M1E1H1_BACLD	M1E1H1	Transcriptional regulator		0.998803	0.0724361	0.887561
tr|Q65E85|Q65E85_BACLD	Q65E85	UTP--glucose-1-phosphate uridylyltransferase		0.996447	0.0734784	-1.60661
tr|Q65FD3|Q65FD3_BACLD	Q65FD3	Putative NADH dehydrogenase YutJ		0.996067	0.0733408	-7.35653
sp|Q65D08|IOLI_BACLD	Q65D08	Inosose isomerase		0.99533	0.0732037	7.71447
sp|Q65PB5|RPOB_BACLD	Q65PB5	DNA-directed RNA polymerase subunit beta		0.989605	0.073694	-0.696951
sp|Q62ZD8|VGB_BACLD	Q62ZD8	Virginiamycin B lyase		0.986046	0.0740335	2.73773
tr|Q65IT9|Q65IT9_BACLD	Q65IT9	Acetyl-CoA synthetase		0.9836	0.0742602	6.43427
sp|Q65PA6|RL4_BACLD	Q65PA6	50S ribosomal protein L4		0.982654	0.0741224	1.24372
tr|Q65LF1|Q65LF1_BACLD	Q65LF1	N-6 Adenine-specific DNA methylase YitW		0.980745	0.0746741	-1.79964
tr|Q65G62|Q65G62_BACLD	Q65G62	Conserved protein YtfJ		0.980364	0.074536	3.38574
tr|Q65L52|Q65L52_BACLD	Q65L52	Uncharacterized protein		0.980353	0.0743985	-1.06323
sp|Q65JU4|PYRF_BACLD	Q65JU4	Orotidine 5'-phosphate decarboxylase		0.979648	0.0742615	-2.22631
tr|Q65D67|Q65D67_BACLD	Q65D67	Uncharacterized protein		0.975885	0.0745588	-6.74703
sp|Q65G89|MDH_BACLD	Q65G89	Malate dehydrogenase		0.973496	0.074833	-0.617151
tr|Q65P68|Q65P68_BACLD	Q65P68	Iron-sulfur cluster carrier protein		0.970042	0.0757216	-1.4302
tr|Q65NT2|Q65NT2_BACLD	Q65NT2	Peptidase M20 domain-containing protein 2		0.969805	0.0755832	-0.932473
tr|Q65DK6|Q65DK6_BACLD	Q65DK6	Conserved protein YwcB		0.967141	0.0765912	2.96033
sp|Q65H53|GRPE_BACLD	Q65H53	Protein GrpE		0.960857	0.0775811	-1.7543
tr|Q65LC0|Q65LC0_BACLD	Q65LC0	Oligopeptide ABC transporter (ATP-binding protein)		0.958068	0.0784655	-0.964102
tr|Q65I45|Q65I45_BACLD	Q65I45	Menaquinol-cytochrome c reductase cytochrome b/c subunit		0.956147	0.0787368	0.95234
sp|Q65GS6|Y2868_BACLD	Q65GS6	UPF0297 protein BLi02868/BL02032		0.955815	0.0788043	-1.61796
tr|Q65I49|Q65I49_BACLD	Q65I49	MazG domain-containing protein		0.955717	0.0786618	-1.00753
tr|Q65GV0|Q65GV0_BACLD	Q65GV0	Periplasmic iron-binding protein		0.953	0.0791264	3.13256
tr|Q65G54|Q65G54_BACLD	Q65G54	AMP-dependent synthetase and ligase YtcI		0.952677	0.0789838	0.817704
sp|Q65JF1|RNY_BACLD	Q65JF1	Ribonuclease Y		0.951051	0.0794532	-0.927938
tr|Q65DK5|Q65DK5_BACLD	Q65DK5	Na+/solute symporter		0.949153	0.0797343	3.48304
tr|Q65D31|Q65D31_BACLD	Q65D31	Glycoside hydrolase, family 43 YxiA		0.949084	0.0795914	7.05383
sp|Q65PA2|RL22_BACLD	Q65PA2	50S ribosomal protein L22		0.948552	0.079449	0.785985
tr|Q65DV0|Q65DV0_BACLD	Q65DV0	YwkD		0.947337	0.0797643	1.55296
tr|Q65IW7|Q65IW7_BACLD	Q65IW7	Phosphotransferase system (PTS) mannose-specific enzyme IIBCA component		0.946614	0.0801783	6.96956
tr|Q65NN4|Q65NN4_BACLD	Q65NN4	Uncharacterized protein		0.946535	0.0800356	-1.35991
tr|Q62YE9|Q62YE9_BACLD	Q62YE9	Sec-independent protein translocase protein TatC		0.938953	0.0823943	-1.27727
tr|Q65E11|Q65E11_BACLD	Q65E11	Nitrogen-regulated PII-like protein		0.938275	0.0824965	0.772392
tr|Q65F73|Q65F73_BACLD	Q65F73	Acyl-CoA dehydrogenase YusJ		0.936594	0.0828177	1.43907
tr|Q65DC7|Q65DC7_BACLD	Q65DC7	Intracellular serine protease		0.936154	0.0826714	-7.47186
sp|Q65PC0|RL11_BACLD	Q65PC0	50S ribosomal protein L11		0.935133	0.082709	1.13783
tr|Q65LZ6|Q65LZ6_BACLD	Q65LZ6	Citrate synthase		0.934906	0.0825634	-7.73028
tr|Q65MN3|Q65MN3_BACLD	Q65MN3	Type I restriction enzyme R Protein		0.934201	0.0828049	-3.79667
tr|Q65DU0|Q65DU0_BACLD	Q65DU0	Fructose-1,6-bisphosphate aldolase		0.930989	0.0838596	-0.982216
tr|Q65E89|Q65E89_BACLD	Q65E89	Modifier protein of major autolysin LytC (CWBP76)		0.930213	0.0843292	0.588841
tr|Q65NB7|Q65NB7_BACLD	Q65NB7	TsaA-like domain-containing protein		0.9298	0.0845664	-8.26216
tr|Q65G91|Q65G91_BACLD	Q65G91	Two-component sensor histidine kinase		0.928713	0.0845585	1.58818
sp|Q65GJ3|TIG_BACLD	Q65GJ3	Trigger factor		0.924849	0.0852822	-0.807725
tr|Q65PE8|Q65PE8_BACLD	Q65PE8	Cysteine synthase		0.922635	0.0857948	-0.610007
sp|Q65FR5|PCP_BACLD	Q65FR5	Pyrrolidone-carboxylate peptidase		0.92046	0.0865625	0.902914
tr|Q65IH5|Q65IH5_BACLD	Q65IH5	Dihydrolipoyllysine-residue succinyltransferase component of 2-oxoglutarate dehydrogenase complex		0.918388	0.0864125	-0.489257
sp|Q65HG1|GCSPB_BACLD	Q65HG1	Probable glycine dehydrogenase (decarboxylating) subunit 2		0.918262	0.0864429	-0.947695
sp|Q65G47|EZRA_BACLD	Q65G47	Septation ring formation regulator EzrA		0.918046	0.0864249	-2.04805
sp|Q65DX0|ATPF_BACLD	Q65DX0	ATP synthase subunit b		0.915878	0.0864759	-0.48951
sp|Q65JV7|SYI_BACLD	Q65JV7	Isoleucine--tRNA ligase		0.915003	0.0864647	-1.26664
tr|Q65GZ2|Q65GZ2_BACLD	Q65GZ2	Putative carbohydrate esterase family 6 protein		0.91435	0.0867148	-8.18773
tr|Q65FT4|Q65FT4_BACLD	Q65FT4	1,4-dihydroxy-2-naphthoyl-CoA synthase		0.913485	0.086566	-0.708887
tr|Q65HM5|Q65HM5_BACLD	Q65HM5	Alkaline phosphatase III		0.91311	0.0864178	6.94031
tr|Q65EC0|Q65EC0_BACLD	Q65EC0	Flagellar hook-associated protein 2		0.911715	0.0866735	1.44042
tr|Q65HV8|Q65HV8_BACLD	Q65HV8	Peptidyl-prolyl cis-trans isomerase		0.909038	0.0878089	1.14282
sp|Q65DX1|ATPD_BACLD	Q65DX1	ATP synthase subunit delta		0.903992	0.0892061	-0.812325
tr|Q65DB2|Q65DB2_BACLD	Q65DB2	Aspartate ammonia-lyase		0.903948	0.0890544	-1.06859
tr|Q65G83|Q65G83_BACLD	Q65G83	Pyruvate kinase		0.899223	0.0899219	-0.896211
sp|Q65MR2|DNLJ_BACLD	Q65MR2	DNA ligase		0.896641	0.0902712	-1.7284
tr|Q65M81|Q65M81_BACLD	Q65M81	YgaF		0.895224	0.0903147	-2.23734
sp|Q65HL2|Y2578_BACLD	Q65HL2	UPF0403 protein BLi02578/BL01507		0.894391	0.0903378	-1.70458
tr|Q65DS0|Q65DS0_BACLD	Q65DS0	Tautomerase		0.893335	0.0909815	-0.962606
tr|Q65HN4|Q65HN4_BACLD	Q65HN4	DctM domain-containing protein		0.891978	0.0915421	0.929487
tr|Q65NQ2|Q65NQ2_BACLD	Q65NQ2	Putative stress response protein YceC		0.888852	0.0926992	-7.5688
sp|Q65HH2|AROQ_BACLD	Q65HH2	3-dehydroquinate dehydratase		0.888379	0.0927181	-1.27433
tr|Q65DF5|Q65DF5_BACLD	Q65DF5	Methylisocitrate lyase		0.882869	0.0950218	0.79163
tr|Q65MK2|Q65MK2_BACLD	Q65MK2	Putative oxidoreductase		0.882496	0.0949967	-2.39715
tr|Q65MY6|Q65MY6_BACLD	Q65MY6	Inositol transport protein		0.877597	0.096207	-7.03605
tr|Q65MM2|Q65MM2_BACLD	Q65MM2	Aldehyde dehydrogenase YfmT		0.874905	0.0963933	-0.755076
tr|Q65K26|Q65K26_BACLD	Q65K26	GTP-binding protein TypA		0.871302	0.0970915	-5.85181
tr|Q65N24|Q65N24_BACLD	Q65N24	Uncharacterized protein		0.870197	0.0975216	6.66762
tr|Q62ZI2|Q62ZI2_BACLD	Q62ZI2	ABC transporter,ATP/GTP-binding site motif A (P-loop)		0.869716	0.0973599	-0.804068
tr|Q65GQ0|Q65GQ0_BACLD	Q65GQ0	Preprotein translocase subunit YrbF		0.868018	0.0977682	-0.46761
tr|Q65JQ8|Q65JQ8_BACLD	Q65JQ8	Malonyl CoA-acyl carrier protein transacylase		0.866731	0.0976066	-1.76303
tr|Q65MY2|Q65MY2_BACLD	Q65MY2	Conserved protein YdjI		0.864458	0.0982046	-6.74603
tr|Q65K76|Q65K76_BACLD	Q65K76	Molybdopterin molybdenumtransferase		0.863406	0.0983855	-6.20286
sp|Q65NQ9|CWLO_BACLD	Q65NQ9	Peptidoglycan DL-endopeptidase CwlO		0.861641	0.0986184	5.84602
sp|Q65L74|Y1284_BACLD	Q65L74	Putative phosphoesterase BLi01284/BL02661		0.860207	0.0992972	-0.678965
sp|Q65GP9|TGT_BACLD	Q65GP9	Queuine tRNA-ribosyltransferase		0.860065	0.0991344	-6.77144
tr|Q62NB3|Q62NB3_BACLD	Q62NB3	Uncharacterized protein		0.857675	0.0998232	-6.73789
tr|Q65ND8|Q65ND8_BACLD	Q65ND8	NADPH-linked nitro/flavin reductase		0.853968	0.100275	0.711621
tr|Q62YR5|Q62YR5_BACLD	Q62YR5	Transketolase		0.853763	0.1003	7.89265
sp|Q65JQ6|ACP_BACLD	Q65JQ6	Acyl carrier protein		0.851396	0.10101	1.16883
tr|Q65LY7|Q65LY7_BACLD	Q65LY7	Uncharacterized protein		0.845874	0.102946	1.61307
tr|A5A658|A5A658_BACLD	A5A658	Isocitrate dehydrogenase [NADP]		0.8456	0.102779	-0.555768
tr|Q65LZ8|Q65LZ8_BACLD	Q65LZ8	Cell wall hydrolase phosphatase-associated protein		0.842371	0.103209	-0.477814
tr|Q65G71|Q65G71_BACLD	Q65G71	Transcriptional regulator		0.841308	0.103398	-2.08525
tr|Q65FN6|Q65FN6_BACLD	Q65FN6	Probable intracellular protease		0.841132	0.103231	-6.94971
sp|Q65DJ9|THIM_BACLD	Q65DJ9	Hydroxyethylthiazole kinase		0.838134	0.104155	-2.91473
tr|Q65DJ0|Q65DJ0_BACLD	Q65DJ0	Putative lyase YwbC		0.836962	0.103987	-7.06125
sp|Q65ED8|UVRB_BACLD	Q65ED8	UvrABC system protein B		0.834798	0.104129	-5.94824
sp|Q65HA9|ISPG_BACLD	Q65HA9	4-hydroxy-3-methylbut-2-en-1-yl diphosphate synthase (flavodoxin)		0.833365	0.104539	-1.30691
tr|Q65HT4|Q65HT4_BACLD	Q65HT4	Permease IIC component		0.832405	0.104756	8.55103
tr|Q65JG7|Q65JG7_BACLD	Q65JG7	4-hydroxy-tetrahydrodipicolinate synthase		0.831343	0.104813	-0.405979
sp|Q65JS9|RPOZ_BACLD	Q65JS9	DNA-directed RNA polymerase subunit omega		0.829041	0.10584	-0.837459
sp|Q65GR4|SYD_BACLD	Q65GR4	Aspartate--tRNA ligase		0.828089	0.105984	-1.26887
tr|Q65PF3|Q65PF3_BACLD	Q65PF3	Hypoxanthine phosphoribosyltransferase		0.828002	0.105815	-1.63723
tr|Q65P15|Q65P15_BACLD	Q65P15	Uncharacterized protein		0.827414	0.106016	-3.4907
tr|Q65GE6|Q65GE6_BACLD	Q65GE6	Enoyl-CoA hydratase/isomerase YsiB		0.826853	0.106216	0.780327
tr|Q65HS7|Q65HS7_BACLD	Q65HS7	ADP-ribose pyrophosphatase		0.824135	0.107106	-6.61996
sp|Q65JJ8|EFTS_BACLD	Q65JJ8	Elongation factor Ts		0.823469	0.107342	-0.693572
tr|Q65J14|Q65J14_BACLD	Q65J14	DNA topoisomerase 4 subunit A		0.818527	0.110224	-5.67128
tr|Q65GE8|Q65GE8_BACLD	Q65GE8	Electron transfer flavoprotein (Alpha subunit)		0.818072	0.110233	0.752559
tr|Q65NG2|Q65NG2_BACLD	Q65NG2	Putative DNA binding protein YbfA		0.817843	0.110431	-7.13265
sp|P77832|XYLA_BACLD	P77832	Xylose isomerase		0.816996	0.110447	-5.71027
tr|Q65K63|Q65K63_BACLD	Q65K63	Phosphotransferase system (PTS) fructose-specific enzyme IIABC component		0.815691	0.110819	1.3943
sp|Q65F75|GCSH_BACLD	Q65F75	Glycine cleavage system H protein		0.813423	0.111718	1.70049
tr|Q65M12|Q65M12_BACLD	Q65M12	Glycerol uptake facilitator		0.808786	0.11292	1.05838
tr|Q65LQ9|Q65LQ9_BACLD	Q65LQ9	3-oxoacyl-[acyl-carrier-protein] synthase 3		0.807165	0.113837	-0.6616
tr|Q65F72|Q65F72_BACLD	Q65F72	Putative acetyl-CoA C-acyltransferase YusK		0.804634	0.114527	7.5489
tr|Q65PF2|Q65PF2_BACLD	Q65PF2	ATP-dependent zinc metalloprotease FtsH		0.803949	0.114704	-0.545874
tr|Q65F40|Q65F40_BACLD	Q65F40	Conserved membrane protein LiaI		0.803573	0.114526	-8.55675
tr|Q65LL1|Q65LL1_BACLD	Q65LL1	CotJA		0.802584	0.11472	4.40442
tr|Q65G28|Q65G28_BACLD	Q65G28	Transcriptional regulator		0.800626	0.115467	-1.65413
sp|Q65JI1|IF2_BACLD	Q65JI1	Translation initiation factor IF-2		0.800307	0.115288	-1.27565
tr|Q65N54|Q65N54_BACLD	Q65N54	RbsR		0.799705	0.11527	-0.984778
sp|Q65HC5|RL333_BACLD	Q65HC5	50S ribosomal protein L33 3		0.799247	0.115093	0.996228
tr|Q65GZ6|Q65GZ6_BACLD	Q65GZ6	Uncharacterized protein		0.797458	0.115414	-5.49726
tr|Q65DC8|Q65DC8_BACLD	Q65DC8	Uncharacterized protein		0.793038	0.117206	-0.952456
tr|Q65G87|Q65G87_BACLD	Q65G87	Citrate synthase		0.792941	0.117026	-0.877272
sp|Q65I08|KCY_BACLD	Q65I08	Cytidylate kinase		0.790978	0.117755	-2.09382
sp|Q65JS5|FMT_BACLD	Q65JS5	Methionyl-tRNA formyltransferase		0.790866	0.117574	-1.76268
tr|Q65DE9|Q65DE9_BACLD	Q65DE9	Uncharacterized protein		0.788164	0.118575	3.05744
tr|Q65EC9|Q65EC9_BACLD	Q65EC9	Cell division ATP-binding protein FtsE		0.785735	0.119939	-1.07991
tr|Q65IB5|Q65IB5_BACLD	Q65IB5	Dihydrofolate reductase		0.785702	0.119756	-6.84326
tr|Q65F85|Q65F85_BACLD	Q65F85	ATP-binding protein involved in Fe-S cluster formation YurY		0.782144	0.12112	-0.683547
tr|Q65PI3|Q65PI3_BACLD	Q65PI3	Methionine--tRNA ligase		0.781985	0.121119	-1.26849
tr|Q65N14|Q65N14_BACLD	Q65N14	LPXTG-motif containing, cell wall anchor domain protein		0.77858	0.121596	-1.1303
tr|Q65LP8|Q65LP8_BACLD	Q65LP8	Putative metallopeptidase YhfN		0.778421	0.121412	5.941
tr|Q65IR7|Q65IR7_BACLD	Q65IR7	Glutamate synthase (Small subunit)		0.777651	0.121592	-5.94926
tr|Q65DM9|Q65DM9_BACLD	Q65DM9	FMN-containing NADPH-linked nitro/flavin reductase		0.77743	0.121408	-1.2331
tr|Q65DL2|Q65DL2_BACLD	Q65DL2	Cytochrome aa3 quinol oxidase (Subunit I)		0.775176	0.122214	-0.739609
tr|Q65IH9|Q65IH9_BACLD	Q65IH9	Superoxide dismutase		0.774915	0.122488	2.30968
tr|Q65L29|Q65L29_BACLD	Q65L29	Phage related protein		0.77421	0.122773	2.9177
sp|Q65HG0|GCSPA_BACLD	Q65HG0	Probable glycine dehydrogenase (decarboxylating) subunit 1		0.773848	0.122589	-0.457866
tr|Q62Z28|Q62Z28_BACLD	Q62Z28	YcgP		0.773781	0.122405	-1.85951
sp|Q65GG2|RNPH_BACLD	Q65GG2	Ribonuclease PH		0.769819	0.123904	-1.0988
tr|Q65DT5|Q65DT5_BACLD	Q65DT5	Acyl-CoA dehydrogenase		0.769085	0.123904	6.15362
tr|Q65J92|Q65J92_BACLD	Q65J92	Possible transcriptional regulator		0.769034	0.123719	-4.97446
tr|Q62QE8|Q62QE8_BACLD	Q62QE8	Putative intracellular proteinase		0.768305	0.12372	-8.49527
tr|Q65MN5|Q65MN5_BACLD	Q65MN5	Type I restriction modification system protein HsdMI		0.76802	0.123536	-5.21973
tr|Q65EP3|Q65EP3_BACLD	Q65EP3	Glycine betaine/carnitine/choline ABC transporter (Membrane protein)		0.767227	0.123887	-1.06644
tr|Q62PH0|Q62PH0_BACLD	Q62PH0	Isochorismate synthase		0.761836	0.126783	-5.74893
tr|Q65MZ1|Q65MZ1_BACLD	Q65MZ1	Phosphoenolpyruvate synthase		0.760816	0.126886	-4.72833
sp|Q65JQ5|RNC_BACLD	Q65JQ5	Ribonuclease 3		0.759533	0.127024	-0.524395
tr|Q65EB4|Q65EB4_BACLD	Q65EB4	Flagellar hook-associated protein 3		0.75936	0.126948	1.86586
tr|Q65K69|Q65K69_BACLD	Q65K69	Yip1 domain-containing protein		0.757656	0.127935	-0.760577
tr|Q65NM1|Q65NM1_BACLD	Q65NM1	NAD(P)H dehydrogenase		0.756667	0.127865	-2.56337
sp|Q65GR3|SYH_BACLD	Q65GR3	Histidine--tRNA ligase		0.755816	0.128053	-0.954527
tr|Q65MS3|Q65MS3_BACLD	Q65MS3	Phosphoribosylamine--glycine ligase		0.754591	0.128041	0.329021
tr|Q65N72|Q65N72_BACLD	Q65N72	Proton/sodium-glutamate symport protein		0.754502	0.127853	2.46599
tr|Q65NG3|Q65NG3_BACLD	Q65NG3	Major facilitator superfamily protein YbfB		0.754007	0.127947	-1.07987
tr|Q65JS1|Q65JS1_BACLD	Q65JS1	Protein kinase PrkC		0.752872	0.127942	-5.32646
tr|Q65JS4|Q65JS4_BACLD	Q65JS4	rRNA SAM-dependent methyltransferase RmsB		0.751952	0.127755	-5.51946
sp|Q65DV1|RF1_BACLD	Q65DV1	Peptide chain release factor 1		0.748096	0.130297	-1.76705
tr|Q65E65|Q65E65_BACLD	Q65E65	Cell envelope-related transcriptional attenuator YwtF		0.747354	0.130463	-6.12068
tr|Q65DD7|Q65DD7_BACLD	Q65DD7	Transcriptional regulator (Fur family)		0.746972	0.130273	-6.37004
tr|Q65K12|Q65K12_BACLD	Q65K12	Cytochrome c oxidase subunit 2		0.746021	0.131315	-0.423368
sp|Q65IB1|Y2323_BACLD	Q65IB1	UPF0403 protein BLi02323/BL05224		0.745183	0.131606	-2.19105
tr|Q65LT4|Q65LT4_BACLD	Q65LT4	Foldase protein PrsA		0.743034	0.132556	0.605221
sp|Q65N90|TOP3_BACLD	Q65N90	DNA topoisomerase 3		0.741926	0.132364	-2.15936
tr|Q65EV9|Q65EV9_BACLD	Q65EV9	Uncharacterized protein		0.740303	0.133114	1.13607
tr|Q65LR2|Q65LR2_BACLD	Q65LR2	Protoporphyrinogen oxidase		0.738016	0.134288	-1.89166
tr|Q65LC8|Q65LC8_BACLD	Q65LC8	Oligopeptide ABC transporter (Permease)		0.737473	0.134423	1.74959
tr|Q65IQ6|Q65IQ6_BACLD	Q65IQ6	Drug-export protein		0.736425	0.134713	5.85344
tr|Q65CN0|Q65CN0_BACLD	Q65CN0	SpoIIIJ-associated protein		0.734711	0.135971	-6.90392
tr|Q62XT8|Q62XT8_BACLD	Q62XT8	Conserved protein YfjM		0.732346	0.136201	1.71379
tr|Q65MD6|Q65MD6_BACLD	Q65MD6	Carbonic anhydrase YbcF		0.730026	0.137047	-6.68187
tr|Q65IW3|Q65IW3_BACLD	Q65IW3	ABC transporter		0.729742	0.137074	-1.18821
tr|Q65GL4|Q65GL4_BACLD	Q65GL4	Cell-shape determining protein		0.72766	0.138379	-0.544859
tr|Q65PL3|Q65PL3_BACLD	Q65PL3	D-alanyl-D-alanine carboxypeptidase (Penicillin-binding protein 5)		0.726103	0.139613	-0.62594
tr|Q65DC3|Q65DC3_BACLD	Q65DC3	Lantibiotic modifying enzyme		0.725971	0.139414	-5.1794
sp|Q65JZ0|BSHC_BACLD	Q65JZ0	Putative cysteine ligase BshC		0.725947	0.139216	-5.99709
tr|Q65LS0|Q65LS0_BACLD	Q65LS0	ABC transporter (Membrane protein)		0.724391	0.139716	-5.69287
sp|Q65I39|AROA_BACLD	Q65I39	3-phosphoshikimate 1-carboxyvinyltransferase		0.719243	0.141501	-5.95528
tr|Q65H65|Q65H65_BACLD	Q65H65	Uncharacterized protein		0.718865	0.141624	1.46549
tr|Q62SN5|Q62SN5_BACLD	Q62SN5	Putative transcriptional repressor CcpN		0.716398	0.142655	-6.38289
sp|P35140|KAD_BACLD	P35140	Adenylate kinase		0.715603	0.142601	-0.707624
sp|Q65DW6|UPP_BACLD	Q65DW6	Uracil phosphoribosyltransferase		0.713821	0.143048	-0.878936
tr|Q65GV2|Q65GV2_BACLD	Q65GV2	Putative Uroporphyrinogen III synthase YjjA		0.711001	0.144186	-7.0849
tr|Q65IF3|Q65IF3_BACLD	Q65IF3	Carboxy-terminal processing protease		0.710444	0.144354	6.01502
tr|Q65IV1|Q65IV1_BACLD	Q65IV1	DUF1801 domain-containing protein		0.709931	0.14437	-1.0993
tr|Q65LR3|Q65LR3_BACLD	Q65LR3	Ferrochelatase		0.708899	0.144695	-6.16285
tr|Q65MT1|Q65MT1_BACLD	Q65MT1	Phosphoribosylaminoimidazole-succinocarboxamide synthase		0.708489	0.144492	6.129
tr|Q65JL6|Q65JL6_BACLD	Q65JL6	Flagellar motor switch protein FliN		0.705653	0.145547	-5.81879
tr|Q65EG9|Q65EG9_BACLD	Q65EG9	NUDIX hydrolase		0.705136	0.145512	-6.12212
tr|Q65NM7|Q65NM7_BACLD	Q65NM7	Cephalosporin C deacetylase, Carbohydrate Esterase Family 7		0.701662	0.146719	-1.90473
sp|Q65I37|HIS8_BACLD	Q65I37	Histidinol-phosphate aminotransferase		0.699603	0.148551	-4.75941
tr|Q65GI6|Q65GI6_BACLD	Q65GI6	Acetolactate synthase (Acetohydroxy-acid synthase) (Small subunit)		0.696026	0.149822	-5.58872
sp|Q65PD4|DISA_BACLD	Q65PD4	DNA integrity scanning protein DisA		0.695924	0.149614	-0.790147
tr|Q65H96|Q65H96_BACLD	Q65H96	GTP cyclohydrolase 1 type 2 homolog		0.695483	0.149407	-5.39102
tr|Q65IP5|Q65IP5_BACLD	Q65IP5	Molecular chaperone		0.695313	0.149367	-0.768523
sp|Q65G81|ACCA_BACLD	Q65G81	Acetyl-coenzyme A carboxylase carboxyl transferase subunit alpha		0.692404	0.150309	-0.675753
tr|Q65FR8|Q65FR8_BACLD	Q65FR8	Uncharacterized protein		0.691652	0.150207	1.4031
tr|Q62RJ3|Q62RJ3_BACLD	Q62RJ3	Putative Zn-dependent hydrolases of the beta-lactamase fold		0.68816	0.152804	-1.07211
tr|Q65K11|Q65K11_BACLD	Q65K11	Cytochrome c oxidase subunit 1		0.687461	0.152704	-0.951498
tr|Q65JN9|Q65JN9_BACLD	Q65JN9	Succinate--CoA ligase [ADP-forming] subunit alpha		0.687026	0.153055	-0.671219
tr|Q65DD4|Q65DD4_BACLD	Q65DD4	Lantibiotic immunity protein,ABC transporter		0.684163	0.154727	1.1418
tr|Q65GE5|Q65GE5_BACLD	Q65GE5	Probable transcriptional regulator YsiA		0.683983	0.154515	-7.05253
tr|Q65F00|Q65F00_BACLD	Q65F00	Thiol-disulfide oxidoreductase		0.683895	0.154304	-0.983953
sp|Q65LN0|ALLB_BACLD	Q65LN0	Allantoinase		0.680031	0.157262	-2.53152
tr|Q65KB6|Q65KB6_BACLD	Q65KB6	Histidine-containing phosphocarrier protein of the phosphotransferase system (PTS) (HPr protein)		0.679749	0.157048	-0.47383
tr|Q65GA5|Q65GA5_BACLD	Q65GA5	Threonine--tRNA ligase		0.679636	0.156834	-0.989519
tr|Q65GB7|Q65GB7_BACLD	Q65GB7	Conserved protein YsdB		0.679031	0.156811	-5.42832
tr|Q65LL3|Q65LL3_BACLD	Q65LL3	Alpha-D-galactoside galactohydrolase, Glycoside Hydrolase Family 4,MelA		0.675634	0.158408	4.62165
tr|Q65G50|Q65G50_BACLD	Q65G50	Branched-chain amino acid transport system carrier protein		0.675551	0.158193	2.3612
tr|Q65FU6|Q65FU6_BACLD	Q65FU6	Conserved protein YtkA		0.674379	0.159209	1.08639
tr|A5A643|A5A643_BACLD	A5A643	Two-component response regulator		0.671778	0.160861	-4.52644
tr|Q65GE1|Q65GE1_BACLD	Q65GE1	Putative DNA polymerase YshC		0.668802	0.163184	-2.59153
tr|Q65JS8|Q65JS8_BACLD	Q65JS8	Coenzyme A biosynthesis bifunctional protein CoaBC		0.664334	0.165754	-4.08873
sp|Q65M01|NSRR_BACLD	Q65M01	HTH-type transcriptional regulator NsrR		0.660692	0.167677	-6.38267
sp|Q05207|SECY_BACLD	Q05207	Protein translocase subunit SecY		0.660193	0.167607	-1.15479
tr|Q65PK6|Q65PK6_BACLD	Q65PK6	Deoxyadenosine/deoxycytidine kinase		0.659022	0.168677	-1.53656
tr|Q65EI9|Q65EI9_BACLD	Q65EI9	Putative NADH-dependent flavin oxidoreductase YqiG		0.656284	0.17105	-1.93877
tr|Q65EI6|Q65EI6_BACLD	Q65EI6	TM2 domain-containing protein		0.654276	0.172182	-0.549835
tr|Q65EA8|Q65EA8_BACLD	Q65EA8	Competence protein		0.653732	0.172434	-1.59052
sp|Q65I28|AROC_BACLD	Q65I28	Chorismate synthase		0.653687	0.172203	-1.71496
tr|Q65EH6|Q65EH6_BACLD	Q65EH6	Ribonuclease		0.652431	0.172753	5.23239
tr|Q65E93|Q65E93_BACLD	Q65E93	Glycosyl transferase Family 4,TuaC		0.65047	0.17352	-5.1668
tr|Q65E02|Q65E02_BACLD	Q65E02	DhbF		0.649911	0.1742	1.32921
tr|Q65MG5|Q65MG5_BACLD	Q65MG5	Putative nucleotidase YfkN		0.647506	0.17584	-0.935934
tr|Q65KA2|Q65KA2_BACLD	Q65KA2	CheV		0.646605	0.176616	-5.66028
sp|Q65FE6|AMPA_BACLD	Q65FE6	Probable cytosol aminopeptidase		0.646245	0.176546	-0.886487
tr|Q62TC8|Q62TC8_BACLD	Q62TC8	ResB		0.646204	0.176313	-4.36597
sp|Q65DW4|Y3990_BACLD	Q65DW4	UPF0340 protein BLi03936/BL03990		0.646171	0.176079	-1.76518
tr|Q65FV5|Q65FV5_BACLD	Q65FV5	Uncharacterized protein		0.645878	0.17609	-5.29946
tr|Q65DZ8|Q65DZ8_BACLD	Q65DZ8	2,3-dihydro-2,3-dihydroxybenzoate dehydrogenase		0.641633	0.177889	6.16603
tr|Q62NB9|Q62NB9_BACLD	Q62NB9	SLATT_6 domain-containing protein		0.640842	0.178013	-4.88325
tr|Q65P49|Q65P49_BACLD	Q65P49	Diadenylate cyclase		0.64043	0.178089	-1.39747
sp|Q65FV8|METK_BACLD	Q65FV8	S-adenosylmethionine synthase		0.637391	0.180247	-0.668827
tr|Q62X31|Q62X31_BACLD	Q62X31	Short-chain dehydrogenase/reductase SDR YhxC		0.636639	0.180462	1.74033
sp|Q65JS3|RLMN_BACLD	Q65JS3	Probable dual-specificity RNA methyltransferase RlmN		0.633899	0.181961	0.463197
sp|Q65LU8|Y1058_BACLD	Q65LU8	UPF0342 protein BLi01058/BL02870		0.630012	0.184733	-0.613421
tr|Q65HY1|Q65HY1_BACLD	Q65HY1	Two-component response regulator ResD		0.628312	0.185961	-1.87202
sp|Q65JN2|CODY_BACLD	Q65JN2	GTP-sensing transcriptional pleiotropic repressor CodY		0.626395	0.187097	-0.865279
tr|Q65PG2|Q65PG2_BACLD	Q65PG2	Putative RNA-binding S4 protein YabO		0.625906	0.18727	1.01868
tr|Q65F81|Q65F81_BACLD	Q65F81	Binding-protein-dependent transport systems inner membrane component		0.624294	0.188161	-5.323
sp|Q65K49|Y1669_BACLD	Q65K49	UPF0356 protein BLi01669/BL01628		0.624058	0.18826	-0.542861
tr|Q65K52|Q65K52_BACLD	Q65K52	NAD-binding site		0.622615	0.189325	-0.7892
sp|Q65JY4|MURE_BACLD	Q65JY4	UDP-N-acetylmuramoyl-L-alanyl-D-glutamate--2,6-diaminopimelate ligase		0.620835	0.190163	-4.46939
tr|Q65IU8|Q65IU8_BACLD	Q65IU8	Conserved protein YngK		0.620306	0.190223	-0.426506
tr|Q65H69|Q65H69_BACLD	Q65H69	HDIG-domain containing protein		0.619886	0.190551	-0.588227
sp|Q65G35|SYY1_BACLD	Q65G35	Tyrosine--tRNA ligase 1		0.615627	0.193349	-0.997244
sp|Q65MP9|GATC_BACLD	Q65MP9	Aspartyl/glutamyl-tRNA(Asn/Gln) amidotransferase subunit C		0.614853	0.19361	-5.86041
tr|Q65P18|Q65P18_BACLD	Q65P18	Threonine--tRNA ligase		0.613953	0.19384	-1.32621
tr|Q65CR9|Q65CR9_BACLD	Q65CR9	Conserved protein YycH		0.612995	0.194353	2.30675
tr|Q65E64|Q65E64_BACLD	Q65E64	Putative hydrolase YwtE		0.611871	0.194545	-4.73254
tr|Q65M84|Q65M84_BACLD	Q65M84	Oligopeptide ABC transporter (Permease)		0.611537	0.194295	1.99278
sp|Q65D03|IOLD_BACLD	Q65D03	3D-(3,5/4)-trihydroxycyclohexane-1,2-dione hydrolase		0.611384	0.194144	0.756967
tr|Q65MM8|Q65MM8_BACLD	Q65MM8	Response regulator aspartate phosphatase		0.605762	0.199104	-4.35876
tr|Q65N71|Q65N71_BACLD	Q65N71	ABC transporter		0.603842	0.200619	-4.4692
tr|Q65MA7|Q65MA7_BACLD	Q65MA7	Nitroreductase		0.603301	0.200766	-6.9476
tr|Q65DT3|Q65DT3_BACLD	Q65DT3	3-hydroxybutyryl-CoA dehydrogenase		0.602489	0.201097	5.56122
tr|Q65FN0|Q65FN0_BACLD	Q65FN0	Conserved protein YugU		0.602154	0.201396	-1.28242
tr|Q65CQ2|Q65CQ2_BACLD	Q65CQ2	Cyclic-di-AMP phosphodiesterase		0.602118	0.20114	1.60235
tr|Q65JC2|Q65JC2_BACLD	Q65JC2	Glycosyl transferase Family 1		0.601994	0.200884	-4.1653
tr|Q65EH9|Q65EH9_BACLD	Q65EH9	Probable 2-ketogluconate reductase YvcT		0.600397	0.201741	-5.28941
tr|Q65FM4|Q65FM4_BACLD	Q65FM4	Conserved protein YugP		0.599578	0.202256	-5.49293
sp|Q65FC4|KHSE_BACLD	Q65FC4	Homoserine kinase		0.598991	0.202278	-5.97254
sp|Q65GJ7|ENGB_BACLD	Q65GJ7	Probable GTP-binding protein EngB		0.59689	0.202614	-5.84247
tr|Q65P52|Q65P52_BACLD	Q65P52	Arginase		0.594565	0.204152	-5.30071
tr|Q65JG9|Q65JG9_BACLD	Q65JG9	Aspartate-semialdehyde dehydrogenase		0.591837	0.208076	-0.724743
tr|Q65FP5|Q65FP5_BACLD	Q65FP5	Uncharacterized protein		0.589578	0.210186	1.42115
tr|Q65CX7|Q65CX7_BACLD	Q65CX7	Putative alanine:Na+ symporter		0.589261	0.210164	4.92198
tr|Q65D50|Q65D50_BACLD	Q65D50	Transcriptional antiterminator		0.58825	0.210196	-5.02504
tr|Q65J18|Q65J18_BACLD	Q65J18	Conserved protein YneR		0.586557	0.211016	-0.77593
tr|Q65HK8|Q65HK8_BACLD	Q65HK8	Branched-chain alpha-keto acid dehydrogenase E1 subunit (2-oxoisovalerate dehydrogenase alpha subunit)		0.585897	0.210847	0.505574
sp|Q65G33|ACUA_BACLD	Q65G33	Acetoin utilization protein AcuA		0.585563	0.211184	-1.63829
tr|Q65GZ7|Q65GZ7_BACLD	Q65GZ7	SAM dependent methyltransferase		0.585237	0.2115	-5.09558
tr|Q65K81|Q65K81_BACLD	Q65K81	Thioredoxin domain protein YkuV		0.583817	0.212624	-0.621067
tr|Q65K20|Q65K20_BACLD	Q65K20	Nucleotide binding protein		0.58197	0.213855	0.664129
tr|Q65G32|Q65G32_BACLD	Q65G32	Acetoin dehydrogenase		0.580842	0.214834	-1.7295
sp|Q65KU7|PROA1_BACLD	Q65KU7	Gamma-glutamyl phosphate reductase 1		0.580787	0.214567	-1.47474
sp|Q65JP0|SUCC_BACLD	Q65JP0	Succinate--CoA ligase [ADP-forming] subunit beta		0.579977	0.214912	-0.319627
sp|Q65H61|RS21_BACLD	Q65H61	30S ribosomal protein S21		0.57997	0.214645	-0.634209
tr|Q65FD2|Q65FD2_BACLD	Q65FD2	DUF1801 domain-containing protein		0.579934	0.214379	-1.55654
tr|Q65JF9|Q65JF9_BACLD	Q65JF9	Putative metalloendopeptidase		0.579495	0.214287	-1.0533
tr|Q62TK1|Q62TK1_BACLD	Q62TK1	Putative carbohydrate esterase Family 14		0.578631	0.214606	-5.13345
sp|Q65JJ7|PYRH_BACLD	Q65JJ7	Uridylate kinase		0.578587	0.214642	-0.541689
sp|Q65CN1|MNME_BACLD	Q65CN1	tRNA modification GTPase MnmE		0.57836	0.21455	-4.63351
tr|Q65IG7|Q65IG7_BACLD	Q65IG7	Uncharacterized protein		0.577867	0.214675	-4.6725
tr|Q65P48|Q65P48_BACLD	Q65P48	Uncharacterized protein		0.577393	0.214942	-0.416744
tr|Q65HJ1|Q65HJ1_BACLD	Q65HJ1	Polyprenyl synthetase,Polyprenyl synthetase		0.575041	0.217037	-4.15964
sp|Q65EG0|HIS7_BACLD	Q65EG0	Imidazoleglycerol-phosphate dehydratase		0.571871	0.220196	-1.18619
tr|A5A6A2|A5A6A2_BACLD	A5A6A2	Putative D-xylose-binding protein		0.570632	0.220745	4.42055
tr|Q65IA9|Q65IA9_BACLD	Q65IA9	Rhodopsin-like GPCR superfamily protein		0.568373	0.222556	-1.47368
tr|Q65LF7|Q65LF7_BACLD	Q65LF7	Intracellular proteinase inhibitor Ipi		0.566264	0.223995	-0.708187
tr|Q65I27|Q65I27_BACLD	Q65I27	Methyl-accepting chemotaxis proteins (MCPs) methyltransferase		0.563155	0.226632	-4.29314
tr|Q65LG3|Q65LG3_BACLD	Q65LG3	Homocysteine S-methyltransferase		0.562141	0.227263	-3.69977
sp|Q65PM2|DNAA_BACLD	Q65PM2	Chromosomal replication initiator protein DnaA		0.558991	0.229744	-4.1117
tr|Q65FR7|Q65FR7_BACLD	Q65FR7	Response regulator aspartate phosphatase		0.557435	0.230745	-4.48688
sp|Q65IH4|ODO1_BACLD	Q65IH4	2-oxoglutarate dehydrogenase E1 component		0.555449	0.233157	-0.716333
tr|Q65HD3|Q65HD3_BACLD	Q65HD3	Ferrichrome ABC transporter (Ferrichrome-binding protein)		0.55535	0.232874	0.478954
tr|Q65E35|Q65E35_BACLD	Q65E35	Putative phosphotransferase		0.553986	0.234012	1.14871
tr|Q65GQ9|Q65GQ9_BACLD	Q65GQ9	GTP pyrophosphokinase		0.553262	0.234111	-3.88926
sp|Q65DT7|PYRG_BACLD	Q65DT7	CTP synthase		0.552147	0.23466	0.713829
tr|Q65PF6|Q65PF6_BACLD	Q65PF6	YabS		0.551213	0.235097	1.50523
tr|Q65M78|Q65M78_BACLD	Q65M78	Conserved protein YgxA		0.551134	0.234982	-5.61679
tr|Q65DG5|Q65DG5_BACLD	Q65DG5	Glycoside Hydrolase Family 4		0.54714	0.239899	-0.733103
tr|Q65NF9|Q65NF9_BACLD	Q65NF9	Putative oligo-peptide transporter		0.546047	0.241598	4.28786
tr|Q65JD0|Q65JD0_BACLD	Q65JD0	pH regulator, solute hydrogen antiporter		0.544171	0.244034	4.25831
tr|Q65JW9|Q65JW9_BACLD	Q65JW9	RNA polymerase sigma factor		0.544018	0.24401	-4.91328
tr|Q65I44|Q65I44_BACLD	Q65I44	Menaquinol:cytochrome c oxidoreductase (Cytochrome b subunit)		0.543621	0.244417	-0.671834
tr|Q65MM1|Q65MM1_BACLD	Q65MM1	Putative chemotaxis sensory transducer YfmS		0.543299	0.244517	-1.02857
tr|Q65EB3|Q65EB3_BACLD	Q65EB3	Flagellar hook-associated protein 1		0.543226	0.244368	0.946363
tr|Q65IR0|Q65IR0_BACLD	Q65IR0	ABC transporter		0.542214	0.245037	-3.64596
tr|Q65KZ7|Q65KZ7_BACLD	Q65KZ7	Putative gamma glutamyl tranferase YkaA		0.540287	0.246458	-1.01087
tr|Q65DT8|Q65DT8_BACLD	Q65DT8	YwjG		0.538625	0.247747	-4.59977
tr|Q65N82|Q65N82_BACLD	Q65N82	Divalent metal cation transporter MntH		0.537772	0.248352	-1.5171
tr|Q65KX9|Q65KX9_BACLD	Q65KX9	Carbohydrate esterase, Family 12 YesY		0.536044	0.25005	-0.613699
sp|Q65PD7|MCSB_BACLD	Q65PD7	Protein-arginine kinase		0.535987	0.249753	-0.351079
sp|Q65CN3|RSMG_BACLD	Q65CN3	Ribosomal RNA small subunit methyltransferase G		0.535379	0.25041	-5.05247
tr|Q65JQ3|Q65JQ3_BACLD	Q65JQ3	Signal recognition particle receptor FtsY		0.53425	0.251417	-0.564365
tr|Q65GR7|Q65GR7_BACLD	Q65GR7	Negative regulator of riboflavin kinase		0.533997	0.25112	-1.03174
tr|Q65JM8|Q65JM8_BACLD	Q65JM8	Flagellar M-ring protein		0.532172	0.252279	0.680586
tr|Q65DR7|Q65DR7_BACLD	Q65DR7	Metal-dependent phosphohydrolase, HD region		0.531088	0.253289	-3.65226
tr|Q65GJ6|Q65GJ6_BACLD	Q65GJ6	Lon protease		0.530811	0.252991	-1.69383
tr|Q65E78|Q65E78_BACLD	Q65E78	TagB		0.529809	0.253856	-3.64459
tr|Q65L99|Q65L99_BACLD	Q65L99	Cation transporter YjbQ		0.525458	0.258099	-3.39044
sp|Q65EQ3|SSRP_BACLD	Q65EQ3	SsrA-binding protein		0.523616	0.259995	-5.03136
tr|Q65IA3|Q65IA3_BACLD	Q65IA3	Uncharacterized protein		0.523426	0.25969	-1.50789
tr|Q630A0|Q630A0_BACLD	Q630A0	Glycerate kinase GlxK		0.51971	0.262954	4.27791
tr|Q65M10|Q65M10_BACLD	Q65M10	Glycerol-3-phosphate dehydrogenase		0.515385	0.267611	-0.541642
tr|Q65I30|Q65I30_BACLD	Q65I30	Chorismate mutase AroH		0.514527	0.268313	-4.80428
sp|Q65N62|CSHA_BACLD	Q65N62	DEAD-box ATP-dependent RNA helicase CshA		0.513411	0.268743	0.419108
tr|Q65KD3|Q65KD3_BACLD	Q65KD3	YoaS		0.513131	0.268658	-4.69698
tr|Q65I20|Q65I20_BACLD	Q65I20	Non-specific DNA-binding protein HBsu signal recognition particle-like (SRP) component		0.512316	0.269338	0.395775
tr|Q65P42|Q65P42_BACLD	Q65P42	HTH gntR-type domain-containing protein		0.51162	0.269607	-4.42016
tr|Q62U64|Q62U64_BACLD	Q62U64	Phosphoenolpyruvate synthase		0.508759	0.272144	-2.86539
tr|Q65GG4|Q65GG4_BACLD	Q65GG4	Phosphoesterase		0.50756	0.273854	1.84816
tr|Q65II1|Q65II1_BACLD	Q65II1	Putative deaminase		0.507001	0.274213	-0.982136
sp|Q65GJ1|LEUD_BACLD	Q65GJ1	3-isopropylmalate dehydratase small subunit		0.506188	0.27448	-4.13868
sp|Q65J36|Y2936_BACLD	Q65J36	UPF0154 protein BLi02038/BL02936		0.50352	0.276935	-0.32726
tr|Q65FF6|Q65FF6_BACLD	Q65FF6	Conserved protein YukC		0.502183	0.278636	3.86053
tr|Q65HK4|Q65HK4_BACLD	Q65HK4	Phosphate butyryltransferase		0.50141	0.279085	-4.674
sp|Q65HX8|RESA_BACLD	Q65HX8	Thiol-disulfide oxidoreductase ResA		0.50079	0.279506	-0.732793
sp|Q65G82|PFKA_BACLD	Q65G82	ATP-dependent 6-phosphofructokinase		0.500788	0.279184	-0.851696
tr|Q65DM2|Q65DM2_BACLD	Q65DM2	Uncharacterized protein		0.500256	0.279346	-3.4784
sp|Q65P95|RL5_BACLD	Q65P95	50S ribosomal protein L5		0.497541	0.282262	0.632795
tr|Q62N66|Q62N66_BACLD	Q62N66	Chromosome partitioning protein transcriptional regulator		0.497195	0.282563	-4.1568
tr|Q65K73|Q65K73_BACLD	Q65K73	Molybdopterin converting factor (Subunit 1)		0.492926	0.287917	-4.39383
tr|Q65E00|Q65E00_BACLD	Q65E00	2,3-dihydroxybenzoate-AMP ligase (Enterobactin synthetase component E)		0.492288	0.28811	1.24055
tr|Q65EY4|Q65EY4_BACLD	Q65EY4	Copper binding protein CopZ		0.490971	0.290485	0.776462
tr|Q62ZJ2|Q62ZJ2_BACLD	Q62ZJ2	DUF523 domain-containing protein		0.489183	0.292379	-3.71427
sp|Q65DX8|MURA1_BACLD	Q65DX8	UDP-N-acetylglucosamine 1-carboxyvinyltransferase 1		0.489124	0.292046	3.57393
sp|Q65J10|ARAA2_BACLD	Q65J10	L-arabinose isomerase 2		0.489012	0.292132	-3.93981
tr|Q65FY5|Q65FY5_BACLD	Q65FY5	Putative multiple sugar transport system substrate-binding protein YtcQ		0.488414	0.292451	4.11925
tr|Q65NB1|Q65NB1_BACLD	Q65NB1	Putative hydrolase YcsE		0.487959	0.292337	-0.700557
sp|Q65J17|PLSY_BACLD	Q65J17	Glycerol-3-phosphate acyltransferase		0.487623	0.292618	-1.08632
sp|Q65I80|GPSB_BACLD	Q65I80	Cell cycle protein GpsB		0.487446	0.292504	-5.3375
tr|Q65F62|Q65F62_BACLD	Q65F62	ABC transport system substrate-binding protein		0.486611	0.293642	-0.293232
tr|Q65HW8|Q65HW8_BACLD	Q65HW8	Reductase		0.48608	0.294741	4.67981
tr|Q65M52|Q65M52_BACLD	Q65M52	Uncharacterized protein		0.48397	0.297828	-4.33781
tr|A5A695|A5A695_BACLD	A5A695	Probable transcriptional regulator		0.482426	0.298771	-3.52291
sp|Q65FP0|UPPP2_BACLD	Q65FP0	Undecaprenyl-diphosphatase 2		0.482096	0.298962	1.46995
tr|Q65JE4|Q65JE4_BACLD	Q65JE4	Uncharacterized protein		0.481897	0.298895	-5.65581
tr|Q65N53|Q65N53_BACLD	Q65N53	Antagonist of RsbT		0.480342	0.300464	-4.9126
sp|Q65K84|DAPEL_BACLD	Q65K84	N-acetyldiaminopimelate deacetylase		0.477847	0.303564	-4.59093
tr|Q65FQ4|Q65FQ4_BACLD	Q65FQ4	Alanine racemase		0.47726	0.303524	4.22219
sp|Q65PA0|RL16_BACLD	Q65PA0	50S ribosomal protein L16		0.474373	0.306222	0.505859
sp|Q65JP5|RL19_BACLD	Q65JP5	50S ribosomal protein L19		0.474084	0.305879	0.452311
tr|Q62NG9|Q62NG9_BACLD	Q62NG9	HAD-superfamily hydrolase YxeH		0.473206	0.307776	-0.705103
tr|Q65LS7|Q65LS7_BACLD	Q65LS7	Uncharacterized protein		0.473084	0.307651	-0.713971
sp|Q65GJ4|CLPX_BACLD	Q65GJ4	ATP-dependent Clp protease ATP-binding subunit ClpX		0.472431	0.308125	0.352707
tr|Q65MT2|Q65MT2_BACLD	Q65MT2	Adenylosuccinate lyase		0.472136	0.307911	0.292582
tr|Q65HC1|Q65HC1_BACLD	Q65HC1	Conserved protein YqzC		0.463782	0.320713	4.0106
tr|Q65HT5|Q65HT5_BACLD	Q65HT5	Stage II sporulation protein M		0.461665	0.3242	-0.817663
tr|Q65IN9|Q65IN9_BACLD	Q65IN9	DinB_2 domain-containing protein		0.46048	0.325299	1.50782
tr|Q65J63|Q65J63_BACLD	Q65J63	Probable transcriptional regulator YvdT		0.459929	0.325778	-3.78683
sp|Q65PL2|PDXS_BACLD	Q65PL2	Pyridoxal 5'-phosphate synthase subunit PdxS		0.458517	0.326588	0.251397
tr|Q65MR7|Q65MR7_BACLD	Q65MR7	Adenine deaminase		0.458488	0.326341	2.54077
tr|Q65EY6|Q65EY6_BACLD	Q65EY6	Fructose-1,6-bisphosphate aldolase		0.45409	0.332217	1.11358
tr|Q65KL1|Q65KL1_BACLD	Q65KL1	Uncharacterized protein		0.451659	0.335442	-4.22506
tr|Q65FB1|Q65FB1_BACLD	Q65FB1	Putative sodium dependent transporter		0.451332	0.335823	4.71186
tr|Q65KW4|Q65KW4_BACLD	Q65KW4	Dipeptide ABC transporter (Dipeptide-binding protein)		0.451226	0.335453	0.449915
tr|Q65G13|Q65G13_BACLD	Q65G13	Beta-lactamase-like protein YtnP		0.450731	0.336013	-0.781126
tr|Q65FU7|Q65FU7_BACLD	Q65FU7	DNA-protecting protein		0.446588	0.342291	0.515564
tr|Q65M18|Q65M18_BACLD	Q65M18	Uncharacterized protein		0.446452	0.34213	-0.811432
sp|Q65HI8|FOLD_BACLD	Q65HI8	Bifunctional protein FolD		0.443352	0.344967	-1.55515
tr|Q65DG2|Q65DG2_BACLD	Q65DG2	Phosphotransferase system (PTS) lichenan-specific enzyme IIB component		0.442679	0.345423	4.47867
tr|Q65K33|Q65K33_BACLD	Q65K33	Inositol monophosphatase SuhB		0.442665	0.345044	-4.47776
tr|Q65EQ0|Q65EQ0_BACLD	Q65EQ0	Protein-export membrane protein SecG		0.439221	0.348973	-4.54337
tr|Q65HD8|Q65HD8_BACLD	Q65HD8	Conserved protein YqgX		0.438447	0.350114	-0.486584
sp|Q65IB0|ILVD_BACLD	Q65IB0	Dihydroxy-acid dehydratase		0.438053	0.350072	-1.5689
tr|Q65G34|Q65G34_BACLD	Q65G34	Acetyl-CoA synthetase		0.427979	0.364096	-0.476158
sp|Q65LG2|Y1194_BACLD	Q65LG2	UPF0234 protein BLi01194/BL01306		0.42637	0.366181	0.441082
tr|Q62Y99|Q62Y99_BACLD	Q62Y99	YdjM		0.423239	0.371076	-3.72831
tr|Q65PD3|Q65PD3_BACLD	Q65PD3	TRAM domain-containing protein		0.422829	0.371243	0.587292
tr|Q65P55|Q65P55_BACLD	Q65P55	Probable transcriptional regulator YbbH		0.42097	0.374061	-4.23707
tr|Q65H73|Q65H73_BACLD	Q65H73	GTPase Era		0.420559	0.374067	-3.95329
tr|Q62WB4|Q62WB4_BACLD	Q62WB4	Dipeptide ABC transporter (Permease)		0.415332	0.383076	-3.93173
tr|Q65NZ6|Q65NZ6_BACLD	Q65NZ6	Putative Iron-containing alcohol dehydrogenase		0.413341	0.386583	-0.886344
sp|Q65ID1|MSRA_BACLD	Q65ID1	Peptide methionine sulfoxide reductase MsrA		0.410749	0.390251	-4.83858
tr|Q65LC9|Q65LC9_BACLD	Q65LC9	Oligopeptide ABC transporter (Permease)		0.409424	0.392052	0.698883
sp|Q65DU5|RL31_BACLD	Q65DU5	50S ribosomal protein L31		0.40934	0.391711	0.792301
tr|Q65G18|Q65G18_BACLD	Q65G18	Putative thioredoxin YtpP		0.409139	0.391625	-0.638379
sp|Q65G42|RS4_BACLD	Q65G42	30S ribosomal protein S4		0.40709	0.395371	0.520959
sp|Q65JT1|Y1788_BACLD	Q65JT1	Putative regulatory protein BLi01788/BL02292		0.406478	0.395531	-3.78228
tr|Q65M85|Q65M85_BACLD	Q65M85	Oligopeptide ABC transporter (Permease)		0.406089	0.39569	1.54987
sp|Q65P89|RL30_BACLD	Q65P89	50S ribosomal protein L30		0.402276	0.400606	0.547587
sp|Q65I15|DER_BACLD	Q65I15	GTPase Der		0.401545	0.401	-0.886851
tr|Q65LX0|Q65LX0_BACLD	Q65LX0	Putative mechanosensitive ion channel protein, conserved hypothetical YhdY		0.40118	0.400913	-3.27703
tr|Q65KW2|Q65KW2_BACLD	Q65KW2	Dipeptide epimerase		0.400335	0.402608	1.06067
tr|Q65MG0|Q65MG0_BACLD	Q65MG0	YfkI		0.3995	0.403354	-4.72601
sp|Q65D06|IOLG_BACLD	Q65D06	Inositol 2-dehydrogenase/D-chiro-inositol 3-dehydrogenase		0.399338	0.403073	0.639472
tr|Q65JM3|Q65JM3_BACLD	Q65JM3	Protein kinase PKN/PRK1, effector,Flagellar motor switch protein FliG-like		0.398335	0.404068	0.441737
sp|Q65JQ9|PLSX_BACLD	Q65JQ9	Phosphate acyltransferase		0.397283	0.405864	-0.615487
tr|Q65HS5|Q65HS5_BACLD	Q65HS5	HTH tetR-type domain-containing protein		0.396304	0.406948	0.659611
tr|Q65G23|Q65G23_BACLD	Q65G23	Conserved protein YtxG		0.395215	0.409119	0.361498
tr|Q65FF8|Q65FF8_BACLD	Q65FF8	Eukaryotic DNA topoisomerases I, dispensable insert		0.395201	0.408684	2.41793
sp|Q65PC3|RL331_BACLD	Q65PC3	50S ribosomal protein L33 1		0.390332	0.41597	-4.52148
sp|Q65JI5|RIMP_BACLD	Q65JI5	Ribosome maturation factor RimP		0.38995	0.415919	-3.80094
sp|Q65K85|DAPH_BACLD	Q65K85	2,3,4,5-tetrahydropyridine-2,6-dicarboxylate N-acetyltransferase		0.387606	0.418314	-0.814581
tr|Q65DR5|Q65DR5_BACLD	Q65DR5	Putative transcriptional regulatory protein		0.384828	0.422899	0.779338
tr|Q65G55|Q65G55_BACLD	Q65G55	Probable transcriptional regulator YxaD		0.384599	0.422998	-4.42283
tr|Q65G16|Q65G16_BACLD	Q65G16	Putative endo-1,4-glucanase YtoP		0.381361	0.428558	-0.767071
tr|Q65CT6|Q65CT6_BACLD	Q65CT6	HsdS		0.380485	0.429751	-3.07346
tr|Q65PC6|Q65PC6_BACLD	Q65PC6	Putative tRNA/rRNA methyltransferase YacO		0.379639	0.431638	-3.67812
tr|Q65IC2|Q65IC2_BACLD	Q65IC2	Conserved hypothetical YpmQ		0.379098	0.431579	-0.601042
tr|Q65K41|Q65K41_BACLD	Q65K41	Dihydrolipoyl dehydrogenase		0.378659	0.432236	-0.393673
tr|Q65HI6|Q65HI6_BACLD	Q65HI6	Conserved protein YqhY		0.378132	0.433042	-0.371539
tr|Q65P85|Q65P85_BACLD	Q65P85	Methionine aminopeptidase		0.378015	0.432672	-0.596679
tr|Q65H63|Q65H63_BACLD	Q65H63	Intermembrane protease YqeZ		0.376403	0.4353	2.9654
tr|Q65G69|Q65G69_BACLD	Q65G69	Short-chain dehydrogenase/reductase YtkK		0.373086	0.440163	-0.765284
tr|Q65LC2|Q65LC2_BACLD	Q65LC2	Oligopeptide ABC transporter (Permease)		0.372002	0.441741	0.313265
tr|Q65MY8|Q65MY8_BACLD	Q65MY8	DltE		0.369326	0.445969	-4.19524
sp|Q65GY3|FENR1_BACLD	Q65GY3	Ferredoxin--NADP reductase 1		0.368554	0.44676	-0.950426
tr|Q65N46|Q65N46_BACLD	Q65N46	Putative RNA binding protein containing S1 RNA binding domain,YdcI		0.365943	0.450106	-1.30912
tr|Q65DW8|Q65DW8_BACLD	Q65DW8	ATP synthase subunit a		0.365718	0.449838	-0.887819
tr|Q65GE7|Q65GE7_BACLD	Q65GE7	Electron transfer flavoprotein (Beta subunit)		0.364685	0.451979	-0.203851
sp|Q65J42|LEXA_BACLD	Q65J42	LexA repressor		0.364654	0.451588	-3.43008
tr|Q65N37|Q65N37_BACLD	Q65N37	Cold-shock protein		0.363789	0.453308	-0.655755
tr|Q65HK7|Q65HK7_BACLD	Q65HK7	Dihydrolipoyl dehydrogenase		0.36251	0.455174	-0.258488
sp|Q65JT8|CYSC_BACLD	Q65JT8	Adenylyl-sulfate kinase		0.362249	0.455328	-3.64252
sp|Q65PC9|CYSE_BACLD	Q65PC9	Serine acetyltransferase		0.36213	0.455101	3.22744
tr|Q65HL5|Q65HL5_BACLD	Q65HL5	High affinity arginine transport system permease protein		0.360302	0.457808	-0.62285
tr|Q65CP2|Q65CP2_BACLD	Q65CP2	Ribosome-binding ATPase YchF		0.359686	0.458979	-0.663905
tr|Q65LQ4|Q65LQ4_BACLD	Q65LQ4	Lipoate--protein ligase		0.358835	0.459253	-0.84942
sp|Q65JN4|CLPQ_BACLD	Q65JN4	ATP-dependent protease subunit ClpQ		0.356367	0.464767	-0.769948
tr|Q65PI2|Q65PI2_BACLD	Q65PI2	Putative TatD-related deoxyribonuclease YabD		0.355475	0.466138	3.17339
sp|Q65JP4|RBGA_BACLD	Q65JP4	Ribosome biogenesis GTPase A		0.354503	0.467909	-2.79943
tr|Q65GC9|Q65GC9_BACLD	Q65GC9	Carbon starvation-induced protein		0.35164	0.472966	-0.533312
sp|Q65MS6|PUR5_BACLD	Q65MS6	Phosphoribosylformylglycinamidine cyclo-ligase		0.349736	0.476263	-0.874088
tr|Q65L58|Q65L58_BACLD	Q65L58	Sulfite reductase [NADPH] flavoprotein alpha-component		0.349109	0.476624	0.529568
tr|Q65GV6|Q65GV6_BACLD	Q65GV6	Aldo/keto reductase YtbE		0.349087	0.476135	-3.90337
sp|Q65LT6|YHAM_BACLD	Q65LT6	3'-5' exoribonuclease YhaM		0.348594	0.477155	-0.543775
sp|Q65PB0|EFG_BACLD	Q65PB0	Elongation factor G		0.346267	0.480724	0.147162
tr|Q65MY3|Q65MY3_BACLD	Q65MY3	Conserved membrane protein YdjH		0.346253	0.480466	-2.58625
tr|Q65DH3|Q65DH3_BACLD	Q65DH3	Putative GTP-pyrophosphokinase YwaC		0.345437	0.481094	-1.86196
tr|Q65LU0|Q65LU0_BACLD	Q65LU0	ABC transporter YhaQ		0.341624	0.487392	-0.344124
tr|Q65M19|Q65M19_BACLD	Q65M19	HAD-superfamily hydrolase YhcW		0.340161	0.488595	-2.73605
tr|Q65IT1|Q65IT1_BACLD	Q65IT1	Putative NAD(P)H oxidoreductase		0.339436	0.489428	-0.757419
tr|Q65J47|Q65J47_BACLD	Q65J47	Trp repressor binding protein, putative		0.333456	0.499415	2.961
tr|Q65PD9|Q65PD9_BACLD	Q65PD9	Transcriptional regulator CtsR		0.331175	0.503894	-0.589241
tr|Q65GM1|Q65GM1_BACLD	Q65GM1	SpoIVFA		0.330357	0.505343	-0.674275
tr|Q65KB2|Q65KB2_BACLD	Q65KB2	GCN5-related N-acetyltransferase		0.327912	0.510322	-2.93953
tr|Q65PJ2|Q65PJ2_BACLD	Q65PJ2	YaaQ		0.327318	0.510915	0.252498
tr|Q65MV5|Q65MV5_BACLD	Q65MV5	YdjN		0.327064	0.510961	-0.592526
tr|Q65NJ1|Q65NJ1_BACLD	Q65NJ1	Methyl-accepting chemotaxis protein		0.326305	0.511721	2.30655
tr|Q65H81|Q65H81_BACLD	Q65H81	RNA polymerase sigma factor SigA		0.322493	0.520363	-0.865776
sp|Q65GI8|LEU1_BACLD	Q65GI8	2-isopropylmalate synthase		0.321502	0.522157	-0.84487
tr|Q65M36|Q65M36_BACLD	Q65M36	Putative permease YhcI		0.320422	0.523609	2.72281
tr|Q65FF7|Q65FF7_BACLD	Q65FF7	Conserved protein YukA		0.316702	0.530849	1.74975
tr|Q65KW0|Q65KW0_BACLD	Q65KW0	Oligopeptide/dipeptide ABC transporter YkfD		0.315257	0.532523	-0.791077
tr|Q65H32|Q65H32_BACLD	Q65H32	HAD superfamily (Subfamily IIIA) phosphatase		0.314018	0.533321	-1.58324
tr|Q65KV2|Q65KV2_BACLD	Q65KV2	DinB_2 domain-containing protein		0.310711	0.539687	-3.35976
tr|Q65DG4|Q65DG4_BACLD	Q65DG4	Phosphotransferase system (PTS) lichenan-specific enzyme IIA component		0.309583	0.541226	0.77751
tr|Q65G17|Q65G17_BACLD	Q65G17	Nucleoside 2-deoxyribosyltransferase YtoQ		0.308915	0.542162	-0.284855
tr|Q65PM0|Q65PM0_BACLD	Q65PM0	Conserved protein YaaA		0.306322	0.545988	-0.773954
tr|Q65JJ0|Q65JJ0_BACLD	Q65JJ0	DNA polymerase III PolC-type		0.305744	0.546498	-1.93052
tr|Q65PC1|Q65PC1_BACLD	Q65PC1	Transcription termination/antitermination protein NusG		0.305571	0.546192	-0.587161
sp|Q65GD3|SYFB_BACLD	Q65GD3	Phenylalanine--tRNA ligase beta subunit		0.303872	0.549998	-0.629191
tr|Q65K22|Q65K22_BACLD	Q65K22	YlaI		0.303409	0.549709	-3.34081
tr|Q65NN1|Q65NN1_BACLD	Q65NN1	Sodium/proline symporter		0.297189	0.561047	1.1914
tr|Q65JN7|Q65JN7_BACLD	Q65JN7	DNA topoisomerase 1		0.295548	0.564541	-0.880128
tr|Q65DZ7|Q65DZ7_BACLD	Q65DZ7	Triacetone hydrolase		0.294883	0.565271	0.80372
tr|Q65LN4|Q65LN4_BACLD	Q65LN4	Signal peptidase I		0.292235	0.570825	0.518212
tr|Q65GF2|Q65GF2_BACLD	Q65GF2	Conserved protein YslB		0.291935	0.571017	-0.949161
tr|Q65KH7|Q65KH7_BACLD	Q65KH7	Uncharacterized protein		0.287485	0.578634	-0.479844
tr|Q65H72|Q65H72_BACLD	Q65H72	Cytidine deaminase		0.285728	0.581452	0.406117
tr|Q65N61|Q65N61_BACLD	Q65N61	Conserved membrane protein YdbS		0.278567	0.596225	-0.902589
tr|Q65FH2|Q65FH2_BACLD	Q65FH2	Conserved protein YuzC		0.27143	0.61003	1.12261
tr|Q65F56|Q65F56_BACLD	Q65F56	Putative serine protease		0.271207	0.609546	2.74432
tr|Q62NX2|Q62NX2_BACLD	Q62NX2	Glycoside hydrolase, family 1,ABC transporter		0.270863	0.609541	-0.476471
sp|Q65MT6|Y691_BACLD	Q65MT6	UPF0316 protein BLi00691/BL01474		0.268526	0.613642	-2.47397
tr|Q65FN3|Q65FN3_BACLD	Q65FN3	Methyl-accepting chemotaxis protein		0.268484	0.613152	0.380136
tr|Q65M88|Q65M88_BACLD	Q65M88	Oligopeptide ABC transporter (ATP-binding protein)		0.268424	0.613049	2.79792
tr|Q65GY8|Q65GY8_BACLD	Q65GY8	3-hexulose-6-phosphate synthase HxlA		0.266326	0.616377	0.304262
tr|Q65JF0|Q65JF0_BACLD	Q65JF0	Uncharacterized protein		0.259923	0.625835	2.4328
tr|Q65LR8|Q65LR8_BACLD	Q65LR8	Putative amidohydrolase YhaA		0.256627	0.631017	0.321845
tr|Q62V69|Q62V69_BACLD	Q62V69	Glycerone kinase protein		0.253271	0.636145	-0.369616
sp|Q65M53|RS14_BACLD	Q65M53	30S ribosomal protein S14		0.252048	0.638299	-3.71593
tr|Q62T19|Q62T19_BACLD	Q62T19	ABC transporter		0.247887	0.6445	0.165642
tr|Q65KM4|Q65KM4_BACLD	Q65KM4	Conserved membrane protein		0.247654	0.644441	2.54385
sp|Q65MS8|PURL_BACLD	Q65MS8	Phosphoribosylformylglycinamidine synthase subunit PurL		0.24748	0.644109	0.335447
tr|Q65K19|Q65K19_BACLD	Q65K19	Uncharacterized protein		0.243208	0.651202	0.559494
tr|Q65HI2|Q65HI2_BACLD	Q65HI2	SpoIIIAG		0.242744	0.651093	2.42881
tr|Q65JL5|Q65JL5_BACLD	Q65JL5	Two-component response regulator		0.239757	0.656303	-0.309501
tr|Q65M87|Q65M87_BACLD	Q65M87	Oligopeptide ABC transporter (ATP-binding protein)		0.236572	0.661184	0.705407
sp|Q65GD2|SYFA_BACLD	Q65GD2	Phenylalanine--tRNA ligase alpha subunit		0.231944	0.669498	-0.50465
tr|Q65D60|Q65D60_BACLD	Q65D60	Uncharacterized protein		0.231473	0.669667	-1.37094
sp|Q65EF0|HPRK_BACLD	Q65EF0	HPr kinase/phosphorylase		0.231072	0.669425	-0.51434
sp|Q65G58|NADK2_BACLD	Q65G58	NAD kinase 2		0.225971	0.67959	0.250081
tr|Q65I61|Q65I61_BACLD	Q65I61	Conserved protein YpmB		0.225827	0.679386	2.13184
sp|Q65LJ9|ADDA_BACLD	Q65LJ9	ATP-dependent helicase/nuclease subunit A		0.224279	0.682205	1.29765
tr|Q65JH1|Q65JH1_BACLD	Q65JH1	Dipicolinate synthase subunit A		0.22145	0.686287	1.40552
sp|Q65JH9|RBFA_BACLD	Q65JH9	Ribosome-binding factor A		0.215538	0.696956	-0.764354
tr|Q65HG4|Q65HG4_BACLD	Q65HG4	Glycine betaine ABC transporter (Glycine betaine-binding protein)		0.213361	0.69948	-0.238984
tr|Q65EZ0|Q65EZ0_BACLD	Q65EZ0	Uncharacterized protein		0.205158	0.715931	0.738596
tr|Q65G24|Q65G24_BACLD	Q65G24	Conserved protein YtxH		0.204082	0.718075	-0.292604
tr|Q65FI4|Q65FI4_BACLD	Q65FI4	MrpE		0.203922	0.717727	-2.4247
tr|Q65H68|Q65H68_BACLD	Q65H68	Phosphate starvation-induced protein		0.199807	0.725158	0.383172
sp|Q65PA1|RS3_BACLD	Q65PA1	30S ribosomal protein S3		0.198567	0.727559	0.329628
tr|Q65HI4|Q65HI4_BACLD	Q65HI4	Biotin carboxyl carrier protein of acetyl-CoA carboxylase		0.198198	0.727365	-0.323115
tr|Q65II9|Q65II9_BACLD	Q65II9	Conserved protein YisT		0.194414	0.732528	-0.208367
tr|Q65HK9|Q65HK9_BACLD	Q65HK9	Branched-chain alpha-keto acid dehydrogenase E1 subunit (2-oxoisovalerate dehydrogenase beta subunit)		0.192552	0.735217	0.132323
sp|Q65GQ8|APT_BACLD	Q65GQ8	Adenine phosphoribosyltransferase		0.19149	0.736366	-0.263362
tr|Q65LW6|Q65LW6_BACLD	Q65LW6	D-alanine aminotransferase		0.190254	0.737708	-0.208692
tr|Q62YL3|Q62YL3_BACLD	Q62YL3	UDP-N-acetylmuramoyl-tripeptide--D-alanyl-D-alanine ligase		0.190239	0.737006	-0.395341
tr|Q65MK7|Q65MK7_BACLD	Q65MK7	Cation transporter		0.189937	0.736628	-2.12141
sp|Q65PL0|SYS_BACLD	Q65PL0	Serine--tRNA ligase		0.18766	0.739989	-0.581798
tr|Q65FC6|Q65FC6_BACLD	Q65FC6	Conserved protein YutI		0.184964	0.743818	0.225757
tr|Q65PK5|Q65PK5_BACLD	Q65PK5	Deoxyguanosine kinase		0.18419	0.744979	-0.535244
tr|Q65IU2|Q65IU2_BACLD	Q65IU2	Uncharacterized protein		0.18387	0.744732	-0.399854
sp|Q65JZ2|Y1727_BACLD	Q65JZ2	Uncharacterized N-acetyltransferase BLi01727/BL05157		0.183841	0.744159	0.384191
tr|Q65PD8|Q65PD8_BACLD	Q65PD8	McsA		0.179649	0.750176	0.144726
tr|Q65FB6|Q65FB6_BACLD	Q65FB6	Conserved protein YutD		0.175607	0.757592	-0.12314
sp|Q65JY8|RSMH_BACLD	Q65JY8	Ribosomal RNA small subunit methyltransferase H		0.17251	0.762225	1.83099
tr|Q62N85|Q62N85_BACLD	Q62N85	Glucosamine-6-phosphate deaminase		0.172116	0.762555	0.452047
sp|Q65MJ1|ACYP_BACLD	Q65MJ1	Acylphosphatase		0.167869	0.771453	-1.97292
tr|Q65E77|Q65E77_BACLD	Q65E77	N-acetylglucosaminidase (Major autolysin), Glycoside Hydrolase Family 73		0.165889	0.773518	-0.634585
sp|Q65G65|ACKA_BACLD	Q65G65	Acetate kinase		0.161987	0.78117	-0.374575
tr|Q65P65|Q65P65_BACLD	Q65P65	Polysaccharide deacetylase,Carbohydrate Esterase Family 4		0.158423	0.787996	0.222226
sp|Q65IX1|IOLA1_BACLD	Q65IX1	Malonate-semialdehyde dehydrogenase 1		0.158289	0.787865	-0.12927
tr|Q62TE6|Q62TE6_BACLD	Q62TE6	Uncharacterized protein		0.158219	0.787126	1.94943
tr|Q65F08|Q65F08_BACLD	Q65F08	Uncharacterized protein		0.15782	0.78698	-0.357944
tr|Q62R70|Q62R70_BACLD	Q62R70	DinB_2 domain-containing protein		0.156337	0.788566	-0.16849
tr|Q65MS5|Q65MS5_BACLD	Q65MS5	Phosphoribosylglycinamide formyltransferase		0.150812	0.797613	-0.325175
tr|Q65JW0|Q65JW0_BACLD	Q65JW0	Uncharacterized protein		0.146628	0.804333	0.329386
tr|Q65HJ7|Q65HJ7_BACLD	Q65HJ7	Stage 0 sporulation protein A		0.144758	0.808474	0.16498
tr|Q62PU3|Q62PU3_BACLD	Q62PU3	Ribosome hibernation promoting factor		0.143542	0.810963	0.189943
tr|Q65H76|Q65H76_BACLD	Q65H76	Glycine--tRNA ligase beta subunit		0.143281	0.810423	0.390573
tr|Q65P59|Q65P59_BACLD	Q65P59	Uncharacterized protein		0.141878	0.81232	1.6729
tr|Q65MF1|Q65MF1_BACLD	Q65MF1	Putative iron-binding oxidoreductase		0.14174	0.811933	-0.11533
tr|Q65FN7|Q65FN7_BACLD	Q65FN7	Putative oxidoreductase		0.139897	0.814836	0.131016
tr|Q65H33|Q65H33_BACLD	Q65H33	Essential GTPase		0.138483	0.817318	-1.52101
sp|Q65HF9|GCST_BACLD	Q65HF9	Aminomethyltransferase		0.138061	0.818074	0.133198
sp|Q65LU9|Y1057_BACLD	Q65LU9	UPF0754 membrane protein BLi01057/BL02871		0.137956	0.817431	-0.13965
tr|Q65E88|Q65E88_BACLD	Q65E88	Membrane bound lipoprotein		0.136672	0.818819	1.67226
sp|Q65PG9|RL25_BACLD	Q65PG9	50S ribosomal protein L25		0.135738	0.819852	0.111379
sp|Q65JA8|HFQ_BACLD	Q65JA8	RNA-binding protein Hfq		0.135618	0.819331	-0.0235769
tr|Q65IA7|Q65IA7_BACLD	Q65IA7	Glutathione peroxidase		0.134903	0.820052	-0.294053
tr|Q65ID0|Q65ID0_BACLD	Q65ID0	Hypothetical DNA-binding protein		0.132408	0.823694	-0.176591
tr|Q65LC3|Q65LC3_BACLD	Q65LC3	Oligopeptide ABC transporter (Permease)		0.131832	0.823845	-0.372351
tr|Q62RR8|Q62RR8_BACLD	Q62RR8	Translation initiation factor IF-3		0.131308	0.824155	0.129303
tr|Q65KI9|Q65KI9_BACLD	Q65KI9	Motility protein A		0.131104	0.823753	1.7169
sp|Q65E87|TAGU_BACLD	Q65E87	Polyisoprenyl-teichoic acid--peptidoglycan teichoic acid transferase TagU		0.1288	0.826658	-0.214749
sp|Q65FU5|LUXS_BACLD	Q65FU5	S-ribosylhomocysteine lyase		0.125484	0.832955	-0.124221
tr|Q65FD9|Q65FD9_BACLD	Q65FD9	YdjO		0.12464	0.833582	0.159143
tr|Q65MT0|Q65MT0_BACLD	Q65MT0	Phosphoribosylformylglycinamidine synthase subunit PurS		0.124056	0.833668	0.455018
tr|Q65G64|Q65G64_BACLD	Q65G64	Putative RNA methylase YtxK		0.119598	0.842125	0.253818
sp|Q65CP3|RS6_BACLD	Q65CP3	30S ribosomal protein S6		0.118211	0.843715	-0.202664
tr|Q65IF9|Q65IF9_BACLD	Q65IF9	Putative Nitroreductase		0.117852	0.843792	0.240946
tr|Q65CR7|Q65CR7_BACLD	Q65CR7	Putative two-component response regulator YycF		0.117745	0.843021	-0.967272
tr|Q65N55|Q65N55_BACLD	Q65N55	mRNA interferase		0.117352	0.843157	0.181148
sp|Q65I63|SYN_BACLD	Q65I63	Asparagine--tRNA ligase		0.11484	0.848197	-0.244008
tr|Q65GB8|Q65GB8_BACLD	Q65GB8	Peptidase M42 family YsdC		0.113528	0.849286	0.240479
tr|Q65CX8|Q65CX8_BACLD	Q65CX8	Putative methyl-accepting chemotaxis protein YoaH		0.112369	0.850843	0.295059
tr|Q65IH7|Q65IH7_BACLD	Q65IH7	Transporter		0.111946	0.851091	1.38127
tr|Q65LJ7|Q65LJ7_BACLD	Q65LJ7	ABC transporter, exonuclease SbcC		0.109494	0.854463	1.32771
sp|Q65JN3|CLPY_BACLD	Q65JN3	ATP-dependent protease ATPase subunit ClpY		0.106069	0.859379	-0.169419
tr|Q65JZ3|Q65JZ3_BACLD	Q65JZ3	DNA-binding domain protein		0.104987	0.860381	0.192523
tr|Q65FI8|Q65FI8_BACLD	Q65FI8	Na+/H+ antiporter MrpA		0.103055	0.863688	-0.333227
tr|Q65NE2|Q65NE2_BACLD	Q65NE2	Periplasmic binding protein		0.0996207	0.869024	-0.10673
sp|Q65EI5|CLPP1_BACLD	Q65EI5	ATP-dependent Clp protease proteolytic subunit 1		0.0977885	0.872014	-0.142088
sp|Q65FD4|Y3401_BACLD	Q65FD4	UPF0349 protein BLi03401/BL03152		0.0957471	0.87449	1.16986
tr|Q65F88|Q65F88_BACLD	Q65F88	Nitrogen-fixing protein NifU		0.0946588	0.875946	-0.143453
tr|Q65EA2|Q65EA2_BACLD	Q65EA2	Cell envelope-related transcriptional attenuator		0.0933056	0.876884	-0.139778
tr|Q65H62|Q65H62_BACLD	Q65H62	Uncharacterized protein		0.0923878	0.877643	-0.14369
sp|Q65JT0|KGUA_BACLD	Q65JT0	Guanylate kinase		0.0868903	0.886967	0.171278
sp|Q65HH4|EFP_BACLD	Q65HH4	Elongation factor P		0.0868294	0.886406	0.126085
tr|Q65J81|Q65J81_BACLD	Q65J81	Uncharacterized protein		0.0859198	0.88809	-0.920269
tr|Q65MT5|Q65MT5_BACLD	Q65MT5	Conserved protein YebG		0.0846299	0.890521	1.06552
tr|Q65EB9|Q65EB9_BACLD	Q65EB9	Flagellar protein YvyC		0.0843132	0.890709	0.980858
sp|Q65KL0|HTPX_BACLD	Q65KL0	Protease HtpX homolog		0.0836308	0.89133	0.167997
tr|Q65KX6|Q65KX6_BACLD	Q65KX6	Lipoprotein		0.083495	0.8906	1.24989
tr|Q65HU2|Q65HU2_BACLD	Q65HU2	Anti-sigma F factor antagonist		0.0823816	0.893123	0.0704958
tr|Q65J66|Q65J66_BACLD	Q65J66	Uncharacterized protein		0.0809281	0.895453	0.263316
tr|Q65K10|Q65K10_BACLD	Q65K10	Cytochrome caa3 oxidase (Subunit III)		0.0794568	0.897921	-0.0790776
tr|Q65N58|Q65N58_BACLD	Q65N58	Conserved membrane protein YdcC		0.0781985	0.899836	0.0949163
tr|Q65LU1|Q65LU1_BACLD	Q65LU1	Uncharacterized protein		0.0778778	0.89944	-0.223422
tr|Q65JM0|Q65JM0_BACLD	Q65JM0	Flagellar hook protein		0.0766478	0.901026	-0.0641627
tr|Q62R13|Q62R13_BACLD	Q62R13	Penicillin-binding protein/Glycosyl Transferase Family 51		0.0724326	0.908178	0.907486
tr|Q62UW0|Q62UW0_BACLD	Q62UW0	Putative DNA binding protein, transcriptional regulator		0.0704293	0.91104	-0.132631
sp|P80057|GSEP_BACLD	P80057	Glutamyl endopeptidase		0.0689962	0.912842	0.249004
tr|Q65IW8|Q65IW8_BACLD	Q65IW8	Mannose-6-phosphate isomerase		0.0657454	0.918406	0.838398
tr|Q65K93|Q65K93_BACLD	Q65K93	YkuJ		0.0652399	0.918543	0.0300063
sp|Q65JY0|MURG_BACLD	Q65JY0	UDP-N-acetylglucosamine--N-acetylmuramyl-(pentapeptide) pyrophosphoryl-undecaprenol N-acetylglucosamine transferase		0.0641267	0.919302	0.0778806
tr|Q65GC7|Q65GC7_BACLD	Q65GC7	Glycoside Hydrolase Family 51		0.0619069	0.924152	0.132949
tr|Q65DF6|Q65DF6_BACLD	Q65DF6	2-methylisocitrate dehydratase		0.0612439	0.924403	0.072944
tr|Q65DZ5|Q65DZ5_BACLD	Q65DZ5	Integral membrane protein		0.0597084	0.926643	0.700636
tr|Q65G25|Q65G25_BACLD	Q65G25	YtxJ		0.0578939	0.929603	-0.0402311
tr|Q65K44|Q65K44_BACLD	Q65K44	Pyruvate dehydrogenase E1 component subunit alpha		0.0566567	0.930677	0.0609934
tr|Q65HC8|Q65HC8_BACLD	Q65HC8	TPR motif integral membrane protein GluP		0.0565439	0.93009	0.15584
sp|Q65I26|NDK_BACLD	Q65I26	Nucleoside diphosphate kinase		0.0545075	0.933056	0.0607626
tr|Q65CQ1|Q65CQ1_BACLD	Q65CQ1	Uncharacterized protein		0.0530983	0.934234	0.73804
sp|Q65CQ3|RL9_BACLD	Q65CQ3	50S ribosomal protein L9		0.052972	0.933575	-0.0546768
sp|Q65DX3|ATPG_BACLD	Q65DX3	ATP synthase gamma chain		0.0525438	0.933443	-0.0295065
sp|Q65H75|SYGA_BACLD	Q65H75	Glycine--tRNA ligase alpha subunit		0.0506095	0.936242	0.0816071
tr|Q65IA8|Q65IA8_BACLD	Q65IA8	Metal-dependent phosphohydrolase, HD domain protein		0.0505402	0.935422	0.489632
sp|Q65CP5|RS18_BACLD	Q65CP5	30S ribosomal protein S18		0.0496395	0.936452	0.0842183
sp|Q65II8|AZOR1_BACLD	Q65II8	FMN-dependent NADH-azoreductase 1		0.047735	0.939419	0.0819891
tr|Q65NV3|Q65NV3_BACLD	Q65NV3	Antibacterial protein		0.047412	0.939535	0.589981
tr|Q65FN5|Q65FN5_BACLD	Q65FN5	Methyl-accepting chemotaxis protein		0.0471303	0.939224	-0.0978591
tr|A5A665|A5A665_BACLD	A5A665	Transcription attenuation protein MtrB		0.0458102	0.941508	-0.0558238
tr|Q65HY0|Q65HY0_BACLD	Q65HY0	ResC		0.0444161	0.943749	0.205014
tr|Q65K48|Q65K48_BACLD	Q65K48	Putative HAD hydrolase		0.0438582	0.943826	-0.634609
tr|Q65F91|Q65F91_BACLD	Q65F91	Uncharacterized protein		0.0435945	0.944261	-0.0447771
tr|Q65DV9|Q65DV9_BACLD	Q65DV9	YwlB		0.0418522	0.946508	0.716506
sp|Q65H64|Y2729_BACLD	Q65H64	UPF0365 protein BLi02729/BL01411		0.0386194	0.95224	-0.0298891
tr|Q62RL7|Q62RL7_BACLD	Q62RL7	Thiol peroxidase		0.0358651	0.955899	0.0491297
tr|Q65ML9|Q65ML9_BACLD	Q65ML9	ABC transporter YfmR		0.034001	0.958703	-0.351536
tr|Q65LY0|Q65LY0_BACLD	Q65LY0	Uncharacterized protein		0.0331546	0.959151	0.0528655
tr|Q65CR8|Q65CR8_BACLD	Q65CR8	Two-component sensor histidine kinase		0.0330861	0.95832	0.0873615
tr|Q65LP2|Q65LP2_BACLD	Q65LP2	Putative Phosphoglycerate/bisphosphoglycerate mutase YhfR		0.0329461	0.957792	-0.0935616
tr|Q65ND0|Q65ND0_BACLD	Q65ND0	Uncharacterized protein		0.032078	0.958168	-0.380615
tr|Q65FN9|Q65FN9_BACLD	Q65FN9	Uncharacterized protein		0.0314817	0.958642	0.39534
sp|Q65GK8|SYV_BACLD	Q65GK8	Valine--tRNA ligase		0.0311375	0.958454	-0.0825617
sp|Q65DX5|ATPE_BACLD	Q65DX5	ATP synthase epsilon chain		0.0310781	0.957628	0.0641931
tr|Q65HR8|Q65HR8_BACLD	Q65HR8	Conserved protein YqkB		0.0310207	0.956968	-0.46034
tr|Q65EN9|Q65EN9_BACLD	Q65EN9	YvbI		0.0303758	0.957236	0.398696
tr|Q65DH0|Q65DH0_BACLD	Q65DH0	Protein DltB		0.0276994	0.962181	0.0651907
tr|Q65CY0|Q65CY0_BACLD	Q65CY0	Two-component response regulator. potential cognate sensor kinase is YxdK		0.025932	0.964698	0.369673
tr|Q65EM6|Q65EM6_BACLD	Q65EM6	Putative oxygenase YvbT		0.0242476	0.968103	0.307531
sp|Q65GM5|RL27_BACLD	Q65GM5	50S ribosomal protein L27		0.022546	0.97058	0.0230673
tr|Q65HZ3|Q65HZ3_BACLD	Q65HZ3	Ferredoxin		0.0225125	0.969817	0.021104
tr|Q62XX8|Q62XX8_BACLD	Q62XX8	Sulfatase YflE		0.0190878	0.975137	-0.0615418
tr|Q65MT8|Q65MT8_BACLD	Q65MT8	YbeC		0.0162093	0.979973	-0.175717
tr|Q65EY5|Q65EY5_BACLD	Q65EY5	Cu2+-exporting ATPase		0.0139658	0.983795	-0.0468272
tr|Q65N59|Q65N59_BACLD	Q65N59	Conserved membrane protein YdcA		0.0111767	0.987402	-0.174069
tr|Q65I42|Q65I42_BACLD	Q65I42	Uncharacterized protein		0.00929307	0.99098	-0.0141313
tr|Q65N31|Q65N31_BACLD	Q65N31	Arginase		0.00919333	0.990387	-0.134319
tr|Q65J31|Q65J31_BACLD	Q65J31	Conserved protein YneK		0.00901193	0.989836	0.135318
tr|Q65E81|Q65E81_BACLD	Q65E81	CDP-glycerol:polyglycerol phosphate glycero-phosphotransferase		0.00842721	0.990206	0.0655478
tr|Q65E05|Q65E05_BACLD	Q65E05	Cardiolipin synthase		0.00645628	0.99284	0.0204506
tr|Q65M49|Q65M49_BACLD	Q65M49	Putative tRNA (cytidine(34)-2'-O)-methyltransferase		0.00641342	0.991997	-0.0779511
tr|Q65HA6|Q65HA6_BACLD	Q65HA6	Transcriptional regulator		0.00624503	0.991647	0.0146934
tr|Q65LL6|Q65LL6_BACLD	Q65LL6	Multiple sugar-binding protein MsmE		0.00521091	0.992278	0.0122503
tr|Q65IW9|Q65IW9_BACLD	Q65IW9	Acyl-CoA dehydrogenase		0.00392341	0.993854	-0.00745666
tr|Q65NE3|Q65NE3_BACLD	Q65NE3	ABC transporter		0.00118841	0.999621	-0.00165704
tr|Q65FY2|Q65FY2_BACLD	Q65FY2	Putative endopeptidase YtaP		0.00105087	0.999249	-0.0143687
tr|Q65HP7|Q65HP7_BACLD	Q65HP7	Uncharacterized protein		0.000524229	0.999273	0.000539819

## Sheet: UHB-UHA
Protein	Short	Annotation	Significant (+)	-Log p-value	q-value	Difference UHB_UHA
tr|Q65JV2|Q65JV2_BACLD	Q65JV2	Bifunctional protein PyrR	+	3.3399	0.104	4.54855
sp|Q65E69|KDUI_BACLD	Q65E69	4-deoxy-L-threo-5-hexosulose-uronate ketol-isomerase	+	3.31175	0.052	-6.82864
tr|Q65GF9|Q65GF9_BACLD	Q65GF9	Probable transcriptional regulator YsmB	+	3.15734	0.0346667	3.79504
tr|Q65J27|Q65J27_BACLD	Q65J27	Aconitate hydratase	+	3.10357	0.026	3.16043
tr|Q65HN2|Q65HN2_BACLD	Q65HN2	Conserved hyopothetical protein	+	3.00937	0.0208	-0.793873
sp|Q65KT8|METE_BACLD	Q65KT8	5-methyltetrahydropteroyltriglutamate--homocysteine methyltransferase	+	2.86544	0.0173333	7.11648
tr|Q62VN8|Q62VN8_BACLD	Q62VN8	Flavodoxin, short chain	+	2.80699	0.0148571	4.95401
tr|Q65MY5|Q65MY5_BACLD	Q65MY5	Phage shock protein A homolog	+	2.80437	0.013	5.1327
tr|Q65I49|Q65I49_BACLD	Q65I49	MazG domain-containing protein	+	2.78369	0.0115556	2.5843
sp|Q65JU9|PYRC_BACLD	Q65JU9	Dihydroorotase	+	2.7714	0.0104	5.19843
tr|Q65E38|Q65E38_BACLD	Q65E38	Transcriptional regulator (DeoR family)	+	2.75872	0.00945455	6.14825
sp|Q65H64|Y2729_BACLD	Q65H64	UPF0365 protein BLi02729/BL01411	+	2.74607	0.00866667	-3.67857
tr|Q65PD8|Q65PD8_BACLD	Q65PD8	McsA	+	2.64892	0.0295385	-1.25155
tr|Q65KQ6|Q65KQ6_BACLD	Q65KQ6	Uncharacterized protein	+	2.58365	0.0462857	-3.76342
tr|Q65HU2|Q65HU2_BACLD	Q65HU2	Anti-sigma F factor antagonist	+	2.56182	0.0432	-3.08047
tr|Q65LF7|Q65LF7_BACLD	Q65LF7	Intracellular proteinase inhibitor Ipi	+	2.55932	0.0405	-2.58261
tr|Q65CP4|Q65CP4_BACLD	Q65CP4	Single-stranded DNA-binding protein	+	2.55398	0.0381176	2.69946
tr|Q65MT2|Q65MT2_BACLD	Q65MT2	Adenylosuccinate lyase	+	2.52397	0.036	6.7523
sp|Q65GQ8|APT_BACLD	Q65GQ8	Adenine phosphoribosyltransferase	+	2.49691	0.0341053	2.97594
tr|Q65MD3|Q65MD3_BACLD	Q65MD3	Conserved protein YbcI	+	2.4621	0.0394	3.84472
tr|Q65LW6|Q65LW6_BACLD	Q65LW6	D-alanine aminotransferase	+	2.44961	0.0375238	-1.86531
tr|Q65J46|Q65J46_BACLD	Q65J46	Phage-like protein	+	2.40112	0.0358182	-4.2415
tr|Q65DN4|Q65DN4_BACLD	Q65DN4	Phosphotransferase system (PTS) sucrose-specific enzyme IIBC component	+	2.40049	0.0342609	-4.11199
sp|Q65GJ1|LEUD_BACLD	Q65GJ1	3-isopropylmalate dehydratase small subunit	+	2.39598	0.0328333	5.8897
tr|Q65K81|Q65K81_BACLD	Q65K81	Thioredoxin domain protein YkuV	+	2.37985	0.03152	1.92306
tr|Q65E23|Q65E23_BACLD	Q65E23	MreB-like protein	+	2.3221	0.0512308	3.70831
sp|Q65JJ2|RASP_BACLD	Q65JJ2	Zinc metalloprotease RasP	+	2.29905	0.0521481	-4.87331
tr|Q65GE8|Q65GE8_BACLD	Q65GE8	Electron transfer flavoprotein (Alpha subunit)	+	2.28324	0.0502857	-4.74082
sp|Q65EG0|HIS7_BACLD	Q65EG0	Imidazoleglycerol-phosphate dehydratase	+	2.26057	0.0555862	4.8747
tr|Q65E02|Q65E02_BACLD	Q65E02	DhbF	+	2.2302	0.0537333	4.87283
sp|Q65PB7|RL7_BACLD	Q65PB7	50S ribosomal protein L7/L12	+	2.2273	0.052	2.52666
tr|Q65K26|Q65K26_BACLD	Q65K26	GTP-binding protein TypA	+	2.21564	0.050375	9.74498
tr|Q65L58|Q65L58_BACLD	Q65L58	Sulfite reductase [NADPH] flavoprotein alpha-component	+	2.19268	0.0530909	5.65506
tr|Q65IR6|Q65IR6_BACLD	Q65IR6	Glutamate synthase (Large subunit)	+	2.17701	0.0515294	5.48223
tr|Q65G27|Q65G27_BACLD	Q65G27	3-deoxy-D-arabino-heptulosonate 7-phosphate synthase and chorismate mutase-isozyme 3	+	2.17319	0.0540571	5.90952
tr|Q65JW2|Q65JW2_BACLD	Q65JW2	Pyridoxal phosphate homeostasis protein	+	2.16393	0.0525556	2.53191
tr|Q62QT8|Q62QT8_BACLD	Q62QT8	Threonine synthase	+	2.10875	0.0539459	7.38891
tr|A5A666|A5A666_BACLD	A5A666	Aldehyde dehydrogenase	+	2.1036	0.0562105	-5.8613
tr|Q65MM1|Q65MM1_BACLD	Q65MM1	Putative chemotaxis sensory transducer YfmS	+	2.08966	0.0547692	6.22813
tr|Q65NI6|Q65NI6_BACLD	Q65NI6	Ornithine aminotransferase	+	2.08269	0.0534	-5.58728
tr|Q65CU7|Q65CU7_BACLD	Q65CU7	Uncharacterized protein	+	2.08268	0.0520976	-4.70707
tr|Q65PI4|Q65PI4_BACLD	Q65PI4	Transcriptional regulator AbrB	+	2.07783	0.0508571	3.44642
tr|Q62U26|Q62U26_BACLD	Q62U26	Uncharacterized protein	+	2.07483	0.0496744	3.85814
tr|Q65E85|Q65E85_BACLD	Q65E85	UTP--glucose-1-phosphate uridylyltransferase	+	2.05396	0.0485455	4.29797
tr|Q65LC4|Q65LC4_BACLD	Q65LC4	Oligopeptide ABC transporter (Binding protein)	+	2.04401	0.0474667	-2.54373
tr|Q65KT0|Q65KT0_BACLD	Q65KT0	Uncharacterized protein	+	2.03902	0.0464348	2.05587
tr|Q65NS9|Q65NS9_BACLD	Q65NS9	Neutral zinc metallopeptidase	+	2.03154	0.0454468	-4.9195
sp|Q65G65|ACKA_BACLD	Q65G65	Acetate kinase	+	1.98368	0.0466667	2.8519
tr|Q65M10|Q65M10_BACLD	Q65M10	Glycerol-3-phosphate dehydrogenase	+	1.98246	0.0457143	4.04877
tr|Q65FF4|Q65FF4_BACLD	Q65FF4	ESAT-6-like protein	+	1.97316	0.0448	3.48001
sp|Q65H53|GRPE_BACLD	Q65H53	Protein GrpE	+	1.97244	0.0439216	4.04365
sp|Q65CR5|PURA_BACLD	Q65CR5	Adenylosuccinate synthetase	+	1.96085	0.0430769	4.61393
tr|Q65DD8|Q65DD8_BACLD	Q65DD8	Catalase	+	1.94028	0.0449057	-2.62619
sp|Q65PD1|ISPF_BACLD	Q65PD1	2-C-methyl-D-erythritol 2,4-cyclodiphosphate synthase	+	1.93774	0.0440741	2.08042
sp|Q65I35|TRPB_BACLD	Q65I35	Tryptophan synthase beta chain	+	1.93539	0.0432727	5.08527
tr|Q65IF9|Q65IF9_BACLD	Q65IF9	Putative Nitroreductase	+	1.92385	0.0425	1.9752
tr|Q62TJ2|Q62TJ2_BACLD	Q62TJ2	Menaquinol:cytochrome c oxidoreductase (Iron-sulfur subunit)	+	1.92313	0.0417544	-4.58755
tr|Q65F74|Q65F74_BACLD	Q65F74	Uncharacterized protein	+	1.91644	0.0410345	-2.30299
sp|Q65JJ6|RRF_BACLD	Q65JJ6	Ribosome-recycling factor	+	1.91582	0.040339	3.3988
tr|Q65F82|Q65F82_BACLD	Q65F82	Lipoprotein	+	1.89994	0.0396667	1.46705
tr|Q65H62|Q65H62_BACLD	Q65H62	Uncharacterized protein	+	1.89863	0.0390164	1.6428
sp|O86130|ARGR_BACLD	O86130	Arginine repressor	+	1.89278	0.0383871	3.59016
tr|Q65NQ1|Q65NQ1_BACLD	Q65NQ1	Putative stress response protein YceD	+	1.88771	0.0377778	1.00003
tr|Q65D37|Q65D37_BACLD	Q65D37	Beta-glucosidase, Glycoside Hydrolase Family 1	+	1.88545	0.0371875	-4.21407
tr|Q65HZ1|Q65HZ1_BACLD	Q65HZ1	D-3-phosphoglycerate dehydrogenase	+	1.87718	0.0366154	7.67931
tr|Q65LK2|Q65LK2_BACLD	Q65LK2	Molybdate transport system substrate-binding protein	+	1.86851	0.0360606	2.22668
tr|Q65FL0|Q65FL0_BACLD	Q65FL0	Transcriptional regulator (Lrp/AsnC family)	+	1.8571	0.0355224	3.7583
tr|Q65E72|Q65E72_BACLD	Q65E72	2-keto-3-deoxygluconate-6-phosphate aldolase	+	1.85347	0.035	-7.02987
tr|Q65JX1|Q65JX1_BACLD	Q65JX1	Bacillopeptidase F	+	1.853	0.0344928	-6.18329
tr|Q65JK4|Q65JK4_BACLD	Q65JK4	CheW chemotaxis protein	+	1.83719	0.0428571	3.13092
tr|Q65LD2|Q65LD2_BACLD	Q65LD2	Oligopeptide ABC transporter (ATP-binding protein)	+	1.8353	0.0422535	-3.83597
sp|Q65CP5|RS18_BACLD	Q65CP5	30S ribosomal protein S18	+	1.83451	0.0416667	1.00681
tr|Q65PK6|Q65PK6_BACLD	Q65PK6	Deoxyadenosine/deoxycytidine kinase	+	1.82687	0.0410959	4.78244
tr|Q65EM8|Q65EM8_BACLD	Q65EM8	Glyceraldehyde-3-phosphate dehydrogenase	+	1.82151	0.0405405	2.08743
tr|Q65L29|Q65L29_BACLD	Q65L29	Phage related protein	+	1.80438	0.04	-2.34621
tr|Q65FX3|Q65FX3_BACLD	Q65FX3	Possible acetoin transport system substrate binding protein YtrF	+	1.80125	0.0394737	-1.52065
tr|Q65PI1|Q65PI1_BACLD	Q65PI1	Conserved hypothetical containing domain DUF348 YabE	+	1.80077	0.038961	-2.35749
tr|Q65G79|Q65G79_BACLD	Q65G79	Malate dehydrogenase isozyme YtsJ	+	1.80072	0.0384615	5.10492
tr|Q65JQ3|Q65JQ3_BACLD	Q65JQ3	Signal recognition particle receptor FtsY	+	1.78957	0.0379747	4.80251
tr|Q65J64|Q65J64_BACLD	Q65J64	Hypothetical phage-related protein	+	1.787	0.0375	1.90536
tr|Q65LS3|Q65LS3_BACLD	Q65LS3	Cell-cycle regulation protein-Hit	+	1.78423	0.037037	2.71498
tr|Q65CP2|Q65CP2_BACLD	Q65CP2	Ribosome-binding ATPase YchF	+	1.78353	0.0365854	4.05337
sp|Q65LS8|HPR_BACLD	Q65LS8	HTH-type transcriptional regulator Hpr	+	1.78352	0.0361446	6.07609
tr|Q65LD0|Q65LD0_BACLD	Q65LD0	Oligopeptide ABC transporter (Oligopeptide-binding protein)	+	1.78218	0.0357143	-2.33199
sp|Q65GJ3|TIG_BACLD	Q65GJ3	Trigger factor	+	1.77618	0.0365176	2.45523
tr|Q65CW0|Q65CW0_BACLD	Q65CW0	Alkyl hydroperoxide reductase C	+	1.77321	0.0379535	1.40113
tr|Q65PH3|Q65PH3_BACLD	Q65PH3	Putative regulator of purine operon, putative translation initiation inhibitor	+	1.77072	0.0375172	1.65044
tr|Q65HI5|Q65HI5_BACLD	Q65HI5	Biotin carboxylase	+	1.75014	0.0386818	3.7331
tr|Q65H35|Q65H35_BACLD	Q65H35	CRM domain-containing protein	+	1.73077	0.0382472	-2.09517
tr|Q65NX8|Q65NX8_BACLD	Q65NX8	GCN5-related N-acetyltransferase	+	1.72407	0.0378222	4.07831
sp|Q65JT9|SAT_BACLD	Q65JT9	Sulfate adenylyltransferase	+	1.7123	0.0385495	11.0775
sp|Q65GS5|SYA_BACLD	Q65GS5	Alanine--tRNA ligase	+	1.70657	0.0381304	4.72704
tr|Q65LE4|Q65LE4_BACLD	Q65LE4	Ornithine carbamoyltransferase	+	1.70271	0.0377204	3.12083
tr|Q65PD3|Q65PD3_BACLD	Q65PD3	TRAM domain-containing protein	+	1.69652	0.0395319	-4.92332
tr|Q65EU6|Q65EU6_BACLD	Q65EU6	Uncharacterized protein	+	1.69188	0.0391158	2.9669
tr|Q65M24|Q65M24_BACLD	Q65M24	Nucleic acid-binding hydrolase YhcR	+	1.6892	0.0387083	-6.51219
sp|Q65PB8|RL10_BACLD	Q65PB8	50S ribosomal protein L10	+	1.68304	0.0395876	1.33981
tr|Q65G59|Q65G59_BACLD	Q65G59	Signal peptide peptidase	+	1.67937	0.0391837	-2.05459
tr|Q65LC1|Q65LC1_BACLD	Q65LC1	Oligopeptide ABC transporter (ATP-binding protein)	+	1.67854	0.0387879	-4.53852
tr|Q65ED0|Q65ED0_BACLD	Q65ED0	Cell division protein FtsX	+	1.67753	0.0384	-1.38265
tr|Q65CU6|Q65CU6_BACLD	Q65CU6	Uncharacterized protein	+	1.6695	0.0407921	-1.91401
tr|Q65LD5|Q65LD5_BACLD	Q65LD5	3-oxoacyl-[acyl-carrier-protein] synthase 3	+	1.66748	0.0417647	1.7847
tr|Q62SA5|Q62SA5_BACLD	Q62SA5	Cell wall-associated protease	+	1.66609	0.0413592	-5.92739
tr|Q65GF5|Q65GF5_BACLD	Q65GF5	Succinate dehydrogenase (Iron-sulfur protein)	+	1.66128	0.0409615	-3.1987
sp|Q65I28|AROC_BACLD	Q65I28	Chorismate synthase	+	1.65751	0.0413333	4.95703
tr|Q65FK6|Q65FK6_BACLD	Q65FK6	Aminotransferase PatB	+	1.65487	0.0416604	2.71503
tr|Q65JI4|Q65JI4_BACLD	Q65JI4	Transcription termination/antitermination protein NusA	+	1.64862	0.0423551	4.17053
tr|Q65GI6|Q65GI6_BACLD	Q65GI6	Acetolactate synthase (Acetohydroxy-acid synthase) (Small subunit)	+	1.64515	0.041963	4.61534
tr|Q65CU4|Q65CU4_BACLD	Q65CU4	Uncharacterized protein	+	1.64234	0.041578	-3.24173
tr|Q65LQ8|Q65LQ8_BACLD	Q65LQ8	Putative glucanase/aminopeptidase YhfE	+	1.63711	0.0412	-3.18888
tr|Q65JV8|Q65JV8_BACLD	Q65JV8	Cell-division initiation protein	+	1.63013	0.0408288	2.71996
sp|Q65PD0|SYE_BACLD	Q65PD0	Glutamate--tRNA ligase	+	1.6295	0.0404643	2.99889
tr|Q65JA4|Q65JA4_BACLD	Q65JA4	Ribonucleoside-diphosphate reductase subunit beta	+	1.62416	0.0401062	4.0838
tr|Q65LB0|Q65LB0_BACLD	Q65LB0	Oligoendopeptidase F,Pz peptidase	+	1.61845	0.0422105	-1.94845
tr|Q65EH3|Q65EH3_BACLD	Q65EH3	Catabolite repression protein	+	1.61837	0.0418435	1.83165
tr|Q65JE4|Q65JE4_BACLD	Q65JE4	Uncharacterized protein	+	1.61684	0.0414828	2.10525
tr|Q62VC5|Q62VC5_BACLD	Q62VC5	Cell division protein FtsA	+	1.60529	0.0411282	3.03
tr|Q65PF8|Q65PF8_BACLD	Q65PF8	Putative Nucleic acid-binding OB-fold protein,contains S1 domain	+	1.6018	0.0414576	1.17354
tr|Q65EA5|Q65EA5_BACLD	Q65EA5	Two-component response regulator	+	1.60076	0.0411092	4.03176
tr|Q65IL7|Q65IL7_BACLD	Q65IL7	Peptidoglycan-binding protein	+	1.59514	0.0407667	-2.98586
tr|Q62YK6|Q62YK6_BACLD	Q62YK6	Alanine racemase	+	1.59487	0.0404298	3.42102
tr|Q65JA3|Q65JA3_BACLD	Q65JA3	Conserved protein YmaB	+	1.59397	0.0400984	4.45135
tr|Q65JQ8|Q65JQ8_BACLD	Q65JQ8	Malonyl CoA-acyl carrier protein transacylase	+	1.58978	0.0397724	4.87451
sp|Q65HH4|EFP_BACLD	Q65HH4	Elongation factor P	+	1.58662	0.0394516	3.05781
tr|Q62RL7|Q62RL7_BACLD	Q62RL7	Thiol peroxidase	+	1.57268	0.040608	1.03573
tr|Q65IU2|Q65IU2_BACLD	Q65IU2	Uncharacterized protein	+	1.56543	0.0425079	1.22905
tr|Q65HK7|Q65HK7_BACLD	Q65HK7	Dihydrolipoyl dehydrogenase	+	1.56522	0.0421732	-1.80295
tr|Q62XX8|Q62XX8_BACLD	Q62XX8	Sulfatase YflE	+	1.56263	0.0418437	2.74098
sp|Q65MP7|GATB_BACLD	Q65MP7	Aspartyl/glutamyl-tRNA(Asn/Gln) amidotransferase subunit B	+	1.55942	0.0426047	3.81119
sp|Q65JH9|RBFA_BACLD	Q65JH9	Ribosome-binding factor A	+	1.55669	0.0430769	1.42779
tr|Q65GQ0|Q65GQ0_BACLD	Q65GQ0	Preprotein translocase subunit YrbF	+	1.55628	0.0427481	-2.41844
tr|Q65FX2|Q65FX2_BACLD	Q65FX2	ABC transporter YtrE	+	1.5553	0.0424242	-2.36657
tr|Q65GP1|Q65GP1_BACLD	Q65GP1	Uncharacterized protein	+	1.55017	0.0421053	1.44414
tr|Q65DJ0|Q65DJ0_BACLD	Q65DJ0	Putative lyase YwbC	+	1.53656	0.0426567	4.13669
sp|Q65JT8|CYSC_BACLD	Q65JT8	Adenylyl-sulfate kinase	+	1.53507	0.0423407	6.22792
tr|Q65HI4|Q65HI4_BACLD	Q65HI4	Biotin carboxyl carrier protein of acetyl-CoA carboxylase	+	1.52448	0.0430588	1.45991
sp|Q65GI8|LEU1_BACLD	Q65GI8	2-isopropylmalate synthase	+	1.52174	0.0443212	8.64937
sp|Q65PG8|PTH_BACLD	Q65PG8	Peptidyl-tRNA hydrolase	+	1.51246	0.0448986	2.16605
tr|Q65FE1|Q65FE1_BACLD	Q65FE1	FAD-dependent pyridine nucleotide-disulphide oxidoreductase YumB	+	1.51227	0.0445755	-6.00353
tr|Q65PE8|Q65PE8_BACLD	Q65PE8	Cysteine synthase	+	1.50739	0.0452571	1.69756
tr|Q65KW4|Q65KW4_BACLD	Q65KW4	Dipeptide ABC transporter (Dipeptide-binding protein)	+	1.50442	0.0449362	-4.2782
sp|Q65GD2|SYFA_BACLD	Q65GD2	Phenylalanine--tRNA ligase alpha subunit	+	1.4984	0.0446197	4
sp|Q65I63|SYN_BACLD	Q65I63	Asparagine--tRNA ligase	+	1.48223	0.0452867	4.22012
sp|Q65DW5|GLYA_BACLD	Q65DW5	Serine hydroxymethyltransferase	+	1.47972	0.0449722	2.89983
sp|Q65I37|HIS8_BACLD	Q65I37	Histidinol-phosphate aminotransferase	+	1.47585	0.045931	8.44124
sp|Q65JQ0|RS16_BACLD	Q65JQ0	30S ribosomal protein S16	+	1.46687	0.0475342	-0.925444
tr|Q65M44|Q65M44_BACLD	Q65M44	Serine protein kinase	+	1.4625	0.0472109	-10.7292
tr|Q65E01|Q65E01_BACLD	Q65E01	Isochorismatase	+	1.44927	0.0497297	5.28103
tr|Q65JK5|Q65JK5_BACLD	Q65JK5	Two-component sensor histidine kinase CheA	+	1.44589	0.0501745	7.1309
tr|Q65GL8|Q65GL8_BACLD	Q65GL8	ATPase activator of MinC	+	1.4376	0.04984	4.20556
sp|Q65L74|Y1284_BACLD	Q65L74	Putative phosphoesterase BLi01284/BL02661		1.43294	0.0527152	1.66298
tr|Q65FC5|Q65FC5_BACLD	Q65FC5	Putative acylaminoacyl-peptidase YuxL		1.42667	0.0532895	-7.43663
tr|Q65JG0|Q65JG0_BACLD	Q65JG0	Putative peptidase		1.42186	0.0538562	-2.27545
tr|Q65EY4|Q65EY4_BACLD	Q65EY4	Copper binding protein CopZ		1.41953	0.0544156	-4.39432
sp|Q65GD3|SYFB_BACLD	Q65GD3	Phenylalanine--tRNA ligase beta subunit		1.41067	0.0554839	3.96029
tr|Q65ND4|Q65ND4_BACLD	Q65ND4	4-aminobutyrate aminotransferase		1.39922	0.0565385	-4.29834
sp|Q65P83|IF1_BACLD	Q65P83	Translation initiation factor IF-1		1.39066	0.0561783	-2.762
sp|P35140|KAD_BACLD	P35140	Adenylate kinase		1.37422	0.0597215	2.57689
tr|Q65N14|Q65N14_BACLD	Q65N14	LPXTG-motif containing, cell wall anchor domain protein		1.36841	0.0600755	-6.19274
tr|Q65JL5|Q65JL5_BACLD	Q65JL5	Two-component response regulator		1.36679	0.0597	3.22288
sp|Q65NQ9|CWLO_BACLD	Q65NQ9	Peptidoglycan DL-endopeptidase CwlO		1.36497	0.0593292	2.95917
tr|Q65LS1|Q65LS1_BACLD	Q65LS1	ABC transporter (ATP-binding protein)		1.36274	0.058963	-2.26265
sp|Q65LG2|Y1194_BACLD	Q65LG2	UPF0234 protein BLi01194/BL01306		1.35442	0.0606871	1.18503
tr|Q65E00|Q65E00_BACLD	Q65E00	2,3-dihydroxybenzoate-AMP ligase (Enterobactin synthetase component E)		1.35085	0.0611707	7.46645
tr|Q65DD1|Q65DD1_BACLD	Q65DD1	Lantibiotic immunity protein,ABC transporter		1.34508	0.0615515	2.30749
sp|Q65DX4|ATPB_BACLD	Q65DX4	ATP synthase subunit beta		1.34285	0.0611807	-2.16176
tr|Q65IA2|Q65IA2_BACLD	Q65IA2	Cold-shock protein		1.34282	0.0608144	-2.25397
tr|Q65CV9|Q65CV9_BACLD	Q65CV9	Alkyl hydroperoxide reductase (Large subunit) and NADH dehydrogenase		1.33338	0.0610714	2.6184
tr|M1E1H1|M1E1H1_BACLD	M1E1H1	Transcriptional regulator		1.33104	0.0607101	1.24948
tr|Q65LT4|Q65LT4_BACLD	Q65LT4	Foldase protein PrsA		1.32832	0.0608235	2.98015
tr|Q65K12|Q65K12_BACLD	Q65K12	Cytochrome c oxidase subunit 2		1.32563	0.0611462	-5.3519
sp|Q65G67|ASSY_BACLD	Q65G67	Argininosuccinate synthase		1.31907	0.0627674	8.90851
tr|Q65K82|Q65K82_BACLD	Q65K82	Alkyl hydroperoxide reductase		1.31379	0.0630058	2.83062
sp|Q65JV7|SYI_BACLD	Q65JV7	Isoleucine--tRNA ligase		1.31245	0.0626437	2.48303
tr|Q65EZ3|Q65EZ3_BACLD	Q65EZ3	Manganese ABC transporter (ATP-binding protein)		1.30835	0.0622857	0.846711
sp|Q65PC0|RL11_BACLD	Q65PC0	50S ribosomal protein L11		1.30571	0.0627273	0.881571
tr|Q65D92|Q65D92_BACLD	Q65D92	Putative sulfatase		1.28425	0.0643164	3.79398
tr|Q65G54|Q65G54_BACLD	Q65G54	AMP-dependent synthetase and ligase YtcI		1.28281	0.0639551	-3.82986
sp|Q65DX2|ATPA_BACLD	Q65DX2	ATP synthase subunit alpha		1.27992	0.0635978	-2.23417
tr|Q65GJ6|Q65GJ6_BACLD	Q65GJ6	Lon protease		1.27774	0.0638889	6.46778
sp|Q65II8|AZOR1_BACLD	Q65II8	FMN-dependent NADH-azoreductase 1		1.27736	0.0635359	2.61263
sp|Q65JW1|SEPF_BACLD	Q65JW1	Cell division protein SepF		1.27672	0.0631868	8.2688
tr|Q65EJ8|Q65EJ8_BACLD	Q65EJ8	NAD(P)H dehydrogenase YwrO		1.27561	0.0628415	1.66569
tr|Q65HK5|Q65HK5_BACLD	Q65HK5	Leucine dehydrogenase		1.26605	0.0643043	-3.63668
tr|Q65G24|Q65G24_BACLD	Q65G24	Conserved protein YtxH		1.26543	0.0647135	1.85097
tr|Q65F88|Q65F88_BACLD	Q65F88	Nitrogen-fixing protein NifU		1.26137	0.0655484	1.55262
tr|Q65I44|Q65I44_BACLD	Q65I44	Menaquinol:cytochrome c oxidoreductase (Cytochrome b subunit)		1.2592	0.0659465	-3.08385
tr|Q65JQ1|Q65JQ1_BACLD	Q65JQ1	Signal recognition particle protein		1.24914	0.0679787	6.41339
sp|Q65GI9|LEU3_BACLD	Q65GI9	3-isopropylmalate dehydrogenase		1.24671	0.0682751	9.05043
tr|Q65IA7|Q65IA7_BACLD	Q65IA7	Glutathione peroxidase		1.24065	0.0679158	0.768425
tr|Q65KB5|Q65KB5_BACLD	Q65KB5	Phosphoenolpyruvate-protein phosphotransferase		1.2395	0.0682094	1.85299
tr|Q65FU7|Q65FU7_BACLD	Q65FU7	DNA-protecting protein		1.2392	0.0678542	-2.49544
tr|Q65K69|Q65K69_BACLD	Q65K69	Yip1 domain-containing protein		1.23559	0.0675026	-3.54441
tr|Q65FC2|Q65FC2_BACLD	Q65FC2	Homoserine dehydrogenase		1.23366	0.0677938	2.56624
tr|Q65LC9|Q65LC9_BACLD	Q65LC9	Oligopeptide ABC transporter (Permease)		1.23229	0.0674462	-4.41633
sp|Q65KJ6|MTND_BACLD	Q65KJ6	Acireductone dioxygenase		1.23141	0.067102	5.83784
tr|Q65FH0|Q65FH0_BACLD	Q65FH0	Nicotinate phosphoribosyltransferase		1.229	0.0676751	6.09473
tr|Q65FG2|Q65FG2_BACLD	Q65FG2	Uncharacterized protein		1.22889	0.0673333	-7.75113
tr|Q62P32|Q62P32_BACLD	Q62P32	Quinol oxidase subunit 2		1.22463	0.0682814	-1.5555
tr|Q65DE9|Q65DE9_BACLD	Q65DE9	Uncharacterized protein		1.22227	0.06794	1.83965
sp|Q65DX0|ATPF_BACLD	Q65DX0	ATP synthase subunit b		1.21168	0.0708458	-1.2742
tr|Q65IQ8|Q65IQ8_BACLD	Q65IQ8	Short-chain dehydrogenase/reductase SDR,Calcium-binding EF-hand		1.21076	0.070495	4.49348
tr|Q65IH5|Q65IH5_BACLD	Q65IH5	Dihydrolipoyllysine-residue succinyltransferase component of 2-oxoglutarate dehydrogenase complex		1.20041	0.0725714	-1.71904
tr|Q65I62|Q65I62_BACLD	Q65I62	Aminotransferase		1.20005	0.0722157	2.54889
tr|Q65JE3|Q65JE3_BACLD	Q65JE3	Morphogenic protein		1.19928	0.0718634	-10.8139
sp|Q65E18|PPAC_BACLD	Q65E18	Probable manganese-dependent inorganic pyrophosphatase		1.19916	0.0715146	1.49579
tr|Q65P68|Q65P68_BACLD	Q65P68	Iron-sulfur cluster carrier protein		1.19913	0.0711691	2.4895
tr|Q65NS7|Q65NS7_BACLD	Q65NS7	Penicillin-binding protein		1.19906	0.0708269	-2.12866
tr|Q65FF1|Q65FF1_BACLD	Q65FF1	Alanine dehydrogenase		1.1978	0.0708708	7.72692
tr|Q65G23|Q65G23_BACLD	Q65G23	Conserved protein YtxG		1.19738	0.0705333	-0.921339
sp|Q65DW6|UPP_BACLD	Q65DW6	Uracil phosphoribosyltransferase		1.19456	0.0712417	4.34616
tr|Q65HC2|Q65HC2_BACLD	Q65HC2	Conserved protein YqzD		1.19079	0.0709057	3.12799
tr|Q65KT7|Q65KT7_BACLD	Q65KT7	Intracellular serine protease		1.18877	0.0705728	-5.0554
tr|Q65JQ7|Q65JQ7_BACLD	Q65JQ7	3-oxoacyl-[acyl-carrier-protein] reductase		1.18793	0.070243	3.12573
tr|Q65I19|Q65I19_BACLD	Q65I19	Stage IV sporulation protein A		1.18323	0.0721302	-10.9433
tr|Q65K59|Q65K59_BACLD	Q65K59	ABC transporter,ABC transporter		1.17999	0.0737407	2.93045
sp|Q65GM7|OBG_BACLD	Q65GM7	GTPase Obg		1.17962	0.0734009	5.65625
tr|Q65DN2|Q65DN2_BACLD	Q65DN2	Extracellular serine protease		1.17172	0.0768073	-2.46864
tr|Q65CZ1|Q65CZ1_BACLD	Q65CZ1	Putative D-alpha-glycerophosphatase		1.17007	0.0770228	3.10477
tr|Q65FU1|Q65FU1_BACLD	Q65FU1	Periplasmic solute binding protein		1.16935	0.0766727	6.69752
tr|Q65HA7|Q65HA7_BACLD	Q65HA7	Nucleotidase		1.16865	0.0763258	5.95847
tr|Q65DD4|Q65DD4_BACLD	Q65DD4	Lantibiotic immunity protein,ABC transporter		1.16835	0.075982	1.3092
tr|Q65IU8|Q65IU8_BACLD	Q65IU8	Conserved protein YngK		1.15636	0.0785112	-1.34187
tr|Q65HL0|Q65HL0_BACLD	Q65HL0	Dihydrolipoamide acetyltransferase component of pyruvate dehydrogenase complex		1.15123	0.0793036	-2.57681
tr|Q65M12|Q65M12_BACLD	Q65M12	Glycerol uptake facilitator		1.15011	0.0789511	-2.2163
tr|Q65JX3|Q65JX3_BACLD	Q65JX3	Cell division protein FtsZ		1.14997	0.0786018	2.80988
tr|Q65DG7|Q65DG7_BACLD	Q65DG7	Branched-chain-amino-acid aminotransferase		1.1495	0.0782555	8.7033
tr|Q630A8|Q630A8_BACLD	Q630A8	DNA gyrase subunit B		1.13931	0.0798421	5.45507
sp|Q65DT7|PYRG_BACLD	Q65DT7	CTP synthase		1.13876	0.0794934	2.06444
sp|Q65G35|SYY1_BACLD	Q65G35	Tyrosine--tRNA ligase 1		1.13678	0.0791478	2.46847
tr|Q65LC3|Q65LC3_BACLD	Q65LC3	Oligopeptide ABC transporter (Permease)		1.13617	0.0792554	-8.04231
sp|Q65L57|CYSI_BACLD	Q65L57	Sulfite reductase [NADPH] hemoprotein beta-component		1.13193	0.0799483	2.87623
sp|Q65JH6|RS15_BACLD	Q65JH6	30S ribosomal protein S15		1.13069	0.080103	-1.44693
tr|Q65G28|Q65G28_BACLD	Q65G28	Transcriptional regulator		1.12575	0.0802564	5.01941
sp|Q65GR3|SYH_BACLD	Q65GR3	Histidine--tRNA ligase		1.1256	0.0799149	2.58593
sp|Q65JQ5|RNC_BACLD	Q65JQ5	Ribonuclease 3		1.12022	0.0807627	1.88183
tr|Q65GQ5|Q65GQ5_BACLD	Q65GQ5	Multifunctional fusion protein		1.1197	0.0804219	-4.20348
tr|Q65M93|Q65M93_BACLD	Q65M93	Enoyl-acyl carrier protein reductase		1.11814	0.080084	4.19332
tr|Q65K43|Q65K43_BACLD	Q65K43	Pyruvate dehydrogenase (E1 beta subunit)		1.11379	0.0807699	1.13118
tr|Q65HG4|Q65HG4_BACLD	Q65HG4	Glycine betaine ABC transporter (Glycine betaine-binding protein)		1.10599	0.08205	0.533189
sp|Q65FV8|METK_BACLD	Q65FV8	S-adenosylmethionine synthase		1.10269	0.0820249	1.24903
tr|Q65K07|Q65K07_BACLD	Q65K07	Uncharacterized protein		1.09965	0.0826777	-1.7337
sp|Q65D74|PEPT_BACLD	Q65D74	Peptidase T		1.09727	0.0828477	1.97048
tr|Q65CN6|Q65CN6_BACLD	Q65CN6	Alkyl hydroperoxide reductase AhpD		1.09572	0.0829836	-0.594976
tr|Q65F60|Q65F60_BACLD	Q65F60	Peptidase M, neutral zinc metallopeptidases		1.09248	0.083151	-2.59299
tr|Q65K93|Q65K93_BACLD	Q65K93	YkuJ		1.08899	0.085187	2.59908
sp|Q65JJ8|EFTS_BACLD	Q65JJ8	Elongation factor Ts		1.08666	0.0848421	2.86235
tr|Q65M37|Q65M37_BACLD	Q65M37	ABC transporter YhcH		1.08529	0.0845	-6.4822
tr|Q65FN5|Q65FN5_BACLD	Q65FN5	Methyl-accepting chemotaxis protein		1.08521	0.0841606	5.83884
tr|Q65DU4|Q65DU4_BACLD	Q65DU4	Transcription termination factor Rho		1.08494	0.083824	2.32711
tr|Q65LS7|Q65LS7_BACLD	Q65LS7	Uncharacterized protein		1.08416	0.0839841	1.9832
tr|Q65CN8|Q65CN8_BACLD	Q65CN8	Stage 0 sporulation protein J		1.08333	0.0836508	6.37445
sp|Q65JJ9|RS2_BACLD	Q65JJ9	30S ribosomal protein S2		1.08064	0.0837312	1.14203
tr|Q65K63|Q65K63_BACLD	Q65K63	Phosphotransferase system (PTS) fructose-specific enzyme IIABC component		1.08055	0.0834016	-5.92527
tr|Q65F73|Q65F73_BACLD	Q65F73	Acyl-CoA dehydrogenase YusJ		1.07573	0.0830745	-8.26602
tr|Q65DL2|Q65DL2_BACLD	Q65DL2	Cytochrome aa3 quinol oxidase (Subunit I)		1.07511	0.08275	-6.72392
tr|Q65G34|Q65G34_BACLD	Q65G34	Acetyl-CoA synthetase		1.07294	0.082428	-8.57675
tr|Q65DQ4|Q65DQ4_BACLD	Q65DQ4	Phosphotransacetylase		1.07041	0.0830388	4.08586
sp|Q65EC5|SECA_BACLD	Q65EC5	Protein translocase subunit SecA		1.06787	0.0835985	2.9143
tr|Q65LQ4|Q65LQ4_BACLD	Q65LQ4	Lipoate--protein ligase		1.06498	0.0842154	2.72228
tr|Q65DT9|Q65DT9_BACLD	Q65DT9	Two-component response regulator		1.06145	0.0859617	1.65937
sp|Q65M82|GSA1_BACLD	Q65M82	Glutamate-1-semialdehyde 2,1-aminomutase 1		1.06032	0.0856336	3.77369
sp|Q65PA9|EFTU_BACLD	Q65PA9	Elongation factor Tu		1.06027	0.085308	1.63596
tr|Q65HG2|Q65HG2_BACLD	Q65HG2	Glycine betaine ABC transporter (ATP-binding protein)		1.05959	0.086	7.3325
tr|Q65H99|Q65H99_BACLD	Q65H99	DEAD-box ATP-dependent RNA helicase CshB		1.05892	0.0862038	5.96256
tr|Q65JU7|Q65JU7_BACLD	Q65JU7	Carbamoyl-phosphate synthase large chain		1.05551	0.0858797	6.53676
tr|Q65KZ7|Q65KZ7_BACLD	Q65KZ7	Putative gamma glutamyl tranferase YkaA		1.05347	0.0860225	1.60123
tr|Q65F85|Q65F85_BACLD	Q65F85	ATP-binding protein involved in Fe-S cluster formation YurY		1.05171	0.0857015	2.13423
sp|Q65G82|PFKA_BACLD	Q65G82	ATP-dependent 6-phosphofructokinase		1.05108	0.0853829	1.7421
sp|Q65I29|AROB_BACLD	Q65I29	3-dehydroquinate synthase		1.04894	0.0860444	7.30735
tr|Q65HN4|Q65HN4_BACLD	Q65HN4	DctM domain-containing protein		1.04835	0.0857269	-3.21181
sp|Q65LA4|Y5110_BACLD	Q65LA4	UPF0738 protein BLi01253/BL05110		1.0459	0.0861618	1.61656
tr|Q65HP7|Q65HP7_BACLD	Q65HP7	Uncharacterized protein		1.04576	0.0858462	1.15545
sp|Q65HG7|MNTR_BACLD	Q65HG7	HTH-type transcriptional regulator MntR		1.03815	0.0886861	2.18371
sp|Q65MU0|GUAA_BACLD	Q65MU0	GMP synthase [glutamine-hydrolyzing]		1.03776	0.0888145	1.90792
tr|Q65GB8|Q65GB8_BACLD	Q65GB8	Peptidase M42 family YsdC		1.0352	0.0888696	-3.61047
sp|Q65EN0|TPIS_BACLD	Q65EN0	Triosephosphate isomerase		1.03508	0.0885487	1.60407
tr|Q65I42|Q65I42_BACLD	Q65I42	Uncharacterized protein		1.03417	0.0886043	-1.59695
tr|Q65N37|Q65N37_BACLD	Q65N37	Cold-shock protein		1.03348	0.0882867	2.18752
tr|Q65DU0|Q65DU0_BACLD	Q65DU0	Fructose-1,6-bisphosphate aldolase		1.031	0.0879714	2.03279
sp|Q65JN4|CLPQ_BACLD	Q65JN4	ATP-dependent protease subunit ClpQ		1.0295	0.0883132	-1.71997
sp|Q65HA9|ISPG_BACLD	Q65HA9	4-hydroxy-3-methylbut-2-en-1-yl diphosphate synthase (flavodoxin)		1.02619	0.0886809	2.7751
tr|Q65JR5|Q65JR5_BACLD	Q65JR5	Uncharacterized protein		1.02615	0.0883675	-0.846225
sp|Q65N62|CSHA_BACLD	Q65N62	DEAD-box ATP-dependent RNA helicase CshA		1.02532	0.0889155	2.2582
tr|Q65HC1|Q65HC1_BACLD	Q65HC1	Conserved protein YqzC		1.02144	0.0911579	2.30256
sp|Q65GJ4|CLPX_BACLD	Q65GJ4	ATP-dependent Clp protease ATP-binding subunit ClpX		1.017	0.0934825	2.34691
sp|Q65I51|MGSA_BACLD	Q65I51	Methylglyoxal synthase		1.01487	0.0935749	2.10938
tr|Q65E71|Q65E71_BACLD	Q65E71	2-keto-3-deoxygluconate kinase		1.01471	0.09325	-8.27302
sp|Q65PH2|SP5G_BACLD	Q65PH2	Putative septation protein SpoVG		1.013	0.0941315	8.47166
sp|Q65MP8|GATA_BACLD	Q65MP8	Glutamyl-tRNA(Gln) amidotransferase subunit A		1.01163	0.0940828	1.87813
tr|Q65IV1|Q65IV1_BACLD	Q65IV1	DUF1801 domain-containing protein		1.0083	0.0949416	1.80888
tr|Q65PF3|Q65PF3_BACLD	Q65PF3	Hypoxanthine phosphoribosyltransferase		0.999397	0.0987123	1.64414
sp|Q65FE0|FENR2_BACLD	Q65FE0	Ferredoxin--NADP reductase 2		0.999014	0.0987304	2.91081
tr|Q65IF0|Q65IF0_BACLD	Q65IF0	Putative carboxypeptidase		0.995264	0.0995102	2.08671
tr|Q65KC1|Q65KC1_BACLD	Q65KC1	Peptidase M24,putative metallopetidase		0.991456	0.100475	1.88167
tr|A5A649|A5A649_BACLD	A5A649	TuaF		0.990555	0.100135	-1.37959
tr|Q65LS4|Q65LS4_BACLD	Q65LS4	Phosphoserine aminotransferase		0.989858	0.100215	3.1892
sp|Q65JS3|RLMN_BACLD	Q65JS3	Probable dual-specificity RNA methyltransferase RlmN		0.989761	0.0998792	-3.16876
tr|Q65LC0|Q65LC0_BACLD	Q65LC0	Oligopeptide ABC transporter (ATP-binding protein)		0.989655	0.0995452	-9.14078
tr|Q65L91|Q65L91_BACLD	Q65L91	Enoyl-[acyl-carrier-protein] reductase [NADH]		0.98782	0.0999467	2.77479
tr|Q65FL2|Q65FL2_BACLD	Q65FL2	Putative polyribonucleotide nucleotidyltransferase YugI		0.981845	0.10214	7.67009
sp|Q65LT6|YHAM_BACLD	Q65LT6	3'-5' exoribonuclease YhaM		0.979693	0.102556	6.90839
sp|Q65H70|YBEY_BACLD	Q65H70	Endoribonuclease YbeY		0.975254	0.10404	0.946466
tr|Q65NQ0|Q65NQ0_BACLD	Q65NQ0	Putative stress response protein YceE		0.972376	0.106053	1.27621
sp|Q65EM9|PGK_BACLD	Q65EM9	Phosphoglycerate kinase		0.970468	0.106951	1.46098
sp|Q65DS9|SYR_BACLD	Q65DS9	Arginine--tRNA ligase		0.964741	0.109203	1.76309
tr|Q65DT8|Q65DT8_BACLD	Q65DT8	YwjG		0.96244	0.109889	4.90828
tr|Q65MJ0|Q65MJ0_BACLD	Q65MJ0	MOSC domain-containing protein		0.962374	0.109532	6.45331
tr|Q65KB7|Q65KB7_BACLD	Q65KB7	Phosphotransferase system (PTS) glucose-specific enzyme IICBA component		0.958644	0.110977	-6.61018
tr|Q65JY6|Q65JY6_BACLD	Q65JY6	Penicillin-binding protein 2B		0.958246	0.111471	3.80785
tr|Q65NP5|Q65NP5_BACLD	Q65NP5	Putative signal peptide binding protein YceH		0.956659	0.111113	5.29549
tr|Q65LC2|Q65LC2_BACLD	Q65LC2	Oligopeptide ABC transporter (Permease)		0.95438	0.111782	-7.62123
sp|Q65PD4|DISA_BACLD	Q65PD4	DNA integrity scanning protein DisA		0.953886	0.111757	-1.96843
sp|Q65PF0|HSLO_BACLD	Q65PF0	33 kDa chaperonin		0.950723	0.112051	3.38483
tr|Q65HT6|Q65HT6_BACLD	Q65HT6	Transcriptional regulator		0.944446	0.112749	2.51395
tr|Q65DG8|Q65DG8_BACLD	Q65DG8	Protein DltD		0.944433	0.112392	-2.74934
tr|Q65F00|Q65F00_BACLD	Q65F00	Thiol-disulfide oxidoreductase		0.941207	0.112921	-1.17819
tr|Q65ND2|Q65ND2_BACLD	Q65ND2	Succinate-semialdehyde dehydrogenase		0.935237	0.117623	-1.45395
sp|Q65JT0|KGUA_BACLD	Q65JT0	Guanylate kinase		0.930503	0.118571	5.33727
tr|Q65F91|Q65F91_BACLD	Q65F91	Uncharacterized protein		0.92959	0.118913	-2.05757
tr|Q65K15|Q65K15_BACLD	Q65K15	Pyruvate carboxylase		0.927425	0.119477	1.79126
tr|Q65M09|Q65M09_BACLD	Q65M09	Alpha Phosphoglucomutase PgcA		0.926776	0.119106	4.79311
tr|Q65F89|Q65F89_BACLD	Q65F89	FeS assembly protein SufB		0.926236	0.119443	2.27685
sp|Q65PL2|PDXS_BACLD	Q65PL2	Pyridoxal 5'-phosphate synthase subunit PdxS		0.925207	0.119432	2.16361
sp|Q65I15|DER_BACLD	Q65I15	GTPase Der		0.924538	0.119791	5.38866
tr|Q65IR7|Q65IR7_BACLD	Q65IR7	Glutamate synthase (Small subunit)		0.9238	0.119423	6.19759
tr|Q65E68|Q65E68_BACLD	Q65E68	2-keto-3-deoxygluconate oxidoreductase		0.922571	0.119058	-7.8104
tr|Q65J16|Q65J16_BACLD	Q65J16	Conserved protein YneT		0.919312	0.120171	2.81386
sp|Q65PK0|Y2358_BACLD	Q65PK0	Nucleoid-associated protein BLi00029/BL02358		0.913777	0.122261	5.79537
sp|Q65JI1|IF2_BACLD	Q65JI1	Translation initiation factor IF-2		0.911846	0.123224	1.92354
sp|Q65EF1|LGT_BACLD	Q65EF1	Phosphatidylglycerol--prolipoprotein diacylglyceryl transferase		0.909434	0.124314	-7.52971
tr|Q65IH0|Q65IH0_BACLD	Q65IH0	Gamma-D-glutamate-meso-diaminopimelate muropeptidase (Major autolysin) (CWBP49')		0.90231	0.126602	1.2583
tr|Q65D66|Q65D66_BACLD	Q65D66	Uncharacterized protein		0.900576	0.127039	-1.62097
tr|Q65GI5|Q65GI5_BACLD	Q65GI5	Acetolactate synthase		0.8972	0.12818	6.25861
sp|Q65LJ9|ADDA_BACLD	Q65LJ9	ATP-dependent helicase/nuclease subunit A		0.897047	0.127797	6.89106
sp|Q65MZ8|CH60_BACLD	Q65MZ8	60 kDa chaperonin		0.892013	0.128988	-0.994181
tr|Q65EE4|Q65EE4_BACLD	Q65EE4	DUF4097 domain-containing protein		0.891229	0.128605	-2.65589
sp|Q65DW4|Y3990_BACLD	Q65DW4	UPF0340 protein BLi03936/BL03990		0.889623	0.128225	1.48469
sp|Q65LU8|Y1058_BACLD	Q65LU8	UPF0342 protein BLi01058/BL02870		0.889022	0.127847	0.583561
sp|Q65GR4|SYD_BACLD	Q65GR4	Aspartate--tRNA ligase		0.88858	0.127471	3.31292
tr|Q65P15|Q65P15_BACLD	Q65P15	Uncharacterized protein		0.888172	0.127097	3.63422
tr|Q65H72|Q65H72_BACLD	Q65H72	Cytidine deaminase		0.885492	0.12814	3.99093
tr|Q65JI2|Q65JI2_BACLD	Q65JI2	Ribosomal protein		0.884177	0.12877	-5.14817
sp|Q65PH9|RSMA_BACLD	Q65PH9	Ribosomal RNA small subunit methyltransferase A		0.882727	0.128919	5.87337
tr|Q65DN7|Q65DN7_BACLD	Q65DN7	Phosphomethylpyrimidine kinase		0.874644	0.13142	2.29696
tr|Q65PC1|Q65PC1_BACLD	Q65PC1	Transcription termination/antitermination protein NusG		0.870359	0.133364	3.74757
tr|Q65FT4|Q65FT4_BACLD	Q65FT4	1,4-dihydroxy-2-naphthoyl-CoA synthase		0.857986	0.136	1.39609
tr|Q65HJ7|Q65HJ7_BACLD	Q65HJ7	Stage 0 sporulation protein A		0.853516	0.137264	-3.42237
tr|Q65IP4|Q65IP4_BACLD	Q65IP4	Alkaline serine protease		0.852029	0.13757	-7.1938
tr|Q65NE3|Q65NE3_BACLD	Q65NE3	ABC transporter		0.846911	0.137954	-2.19554
tr|Q62XS5|Q62XS5_BACLD	Q62XS5	Putative intracellular protease		0.842634	0.139681	4.86362
sp|Q65H75|SYGA_BACLD	Q65H75	Glycine--tRNA ligase alpha subunit		0.839606	0.14067	6.14474
sp|Q65KL0|HTPX_BACLD	Q65KL0	Protease HtpX homolog		0.838559	0.142062	-2.82933
tr|Q65PI3|Q65PI3_BACLD	Q65PI3	Methionine--tRNA ligase		0.835368	0.144475	2.35373
sp|Q65FU0|RL31B_BACLD	Q65FU0	50S ribosomal protein L31 type B		0.834307	0.144924	-2.16215
tr|Q62RM0|Q62RM0_BACLD	Q62RM0	Molybdenum cofactor biosynthesis protein B		0.833907	0.144517	4.13406
sp|Q65G70|Y3080_BACLD	Q65G70	UPF0173 metal-dependent hydrolase BLi03080/BL00413		0.82965	0.146241	0.770005
tr|Q65GR7|Q65GR7_BACLD	Q65GR7	Negative regulator of riboflavin kinase		0.815721	0.152436	6.73469
sp|Q65HT9|DEOB_BACLD	Q65HT9	Phosphopentomutase		0.813207	0.153382	2.073
sp|Q65JC5|Y5168_BACLD	Q65JC5	UPF0145 protein BLi01945/BL05168		0.813195	0.152956	1.66655
tr|Q65D52|Q65D52_BACLD	Q65D52	Glycoside hydrolase, family 1		0.812871	0.152532	-2.19765
tr|Q65DW8|Q65DW8_BACLD	Q65DW8	ATP synthase subunit a		0.810545	0.154696	-6.28573
tr|Q65DH3|Q65DH3_BACLD	Q65DH3	Putative GTP-pyrophosphokinase YwaC		0.808609	0.156606	4.47833
tr|Q65NY8|Q65NY8_BACLD	Q65NY8	Homocysteine S-methyltransferase YbgG		0.805629	0.158473	-1.92862
sp|Q65EN1|GPMI_BACLD	Q65EN1	2,3-bisphosphoglycerate-independent phosphoglycerate mutase		0.798239	0.162685	1.17223
sp|Q65KU7|PROA1_BACLD	Q65KU7	Gamma-glutamyl phosphate reductase 1		0.7964	0.163563	4.65807
tr|Q65JI8|Q65JI8_BACLD	Q65JI8	Glycoside Hydrolase Family 48		0.795514	0.164218	-5.15658
tr|Q65NB1|Q65NB1_BACLD	Q65NB1	Putative hydrolase YcsE		0.791643	0.167674	5.44143
tr|Q65MG6|Q65MG6_BACLD	Q65MG6	NADH-dependent nitro/flavin oxidoreductase		0.791263	0.167556	2.80235
tr|Q65F56|Q65F56_BACLD	Q65F56	Putative serine protease		0.787925	0.168108	2.40658
sp|Q65GM5|RL27_BACLD	Q65GM5	50S ribosomal protein L27		0.78583	0.169003	0.502716
sp|Q65DX5|ATPE_BACLD	Q65DX5	ATP synthase epsilon chain		0.783838	0.168548	0.622899
tr|Q65DW2|Q65DW2_BACLD	Q65DW2	Low molecular weight phosphotyrosine protein phosphatase		0.781835	0.169319	4.28321
sp|Q65JQ9|PLSX_BACLD	Q65JQ9	Phosphate acyltransferase		0.78032	0.169455	2.27196
tr|Q65K80|Q65K80_BACLD	Q65K80	Rok		0.778318	0.169664	3.54894
tr|Q65MR5|Q65MR5_BACLD	Q65MR5	Conserved protein YerC		0.777074	0.169894	4.84188
tr|Q65GV2|Q65GV2_BACLD	Q65GV2	Putative Uroporphyrinogen III synthase YjjA		0.774847	0.170928	4.87279
sp|Q65PA8|RS10_BACLD	Q65PA8	30S ribosomal protein S10		0.772515	0.171132	0.650848
sp|Q65FX8|SYL_BACLD	Q65FX8	Leucine--tRNA ligase		0.772355	0.170681	2.19233
sp|Q65F75|GCSH_BACLD	Q65F75	Glycine cleavage system H protein		0.771933	0.170232	-1.72706
tr|Q65J38|Q65J38_BACLD	Q65J38	Transketolase		0.771669	0.170362	1.26296
tr|Q65PL4|Q65PL4_BACLD	Q65PL4	Inosine-5'-monophosphate dehydrogenase		0.771088	0.170796	1.28648
tr|Q65FD5|Q65FD5_BACLD	Q65FD5	Nucleoside permease		0.770839	0.170621	-6.21375
tr|Q65E70|Q65E70_BACLD	Q65E70	Transcriptional regulator		0.768929	0.17075	-1.89853
tr|Q65JN7|Q65JN7_BACLD	Q65JN7	DNA topoisomerase 1		0.7689	0.170306	3.14561
sp|Q65EN2|ENO_BACLD	Q65EN2	Enolase		0.766988	0.17199	-1.16956
tr|Q65E64|Q65E64_BACLD	Q65E64	Putative hydrolase YwtE		0.766859	0.171545	4.84769
sp|Q65D22|DEOC2_BACLD	Q65D22	Deoxyribose-phosphate aldolase 2		0.766525	0.171732	4.3083
tr|Q65M04|Q65M04_BACLD	Q65M04	Putative NADPH-dependent FMN reductase YhdA		0.761387	0.174612	5.47984
tr|Q65PL3|Q65PL3_BACLD	Q65PL3	D-alanyl-D-alanine carboxypeptidase (Penicillin-binding protein 5)		0.761124	0.174164	-1.7648
sp|Q65JN2|CODY_BACLD	Q65JN2	GTP-sensing transcriptional pleiotropic repressor CodY		0.759245	0.174332	1.84692
sp|Q65M11|GLPK_BACLD	Q65M11	Glycerol kinase		0.756873	0.175429	1.2284
tr|Q65IT1|Q65IT1_BACLD	Q65IT1	Putative NAD(P)H oxidoreductase		0.745065	0.183257	1.5873
sp|Q65I08|KCY_BACLD	Q65I08	Cytidylate kinase		0.743819	0.183289	5.62157
tr|Q65PD9|Q65PD9_BACLD	Q65PD9	Transcriptional regulator CtsR		0.742286	0.183797	-1.44823
tr|Q65PE0|Q65PE0_BACLD	Q65PE0	Lysine--tRNA ligase		0.740839	0.185	1.71889
tr|Q65CR7|Q65CR7_BACLD	Q65CR7	Putative two-component response regulator YycF		0.740291	0.184846	4.84674
tr|Q65HM3|Q65HM3_BACLD	Q65HM3	6-phosphogluconate dehydrogenase, decarboxylating		0.739824	0.184905	1.74793
tr|Q65I09|Q65I09_BACLD	Q65I09	Nucleic acid-binding protein		0.739643	0.185043	1.41454
tr|Q62XT8|Q62XT8_BACLD	Q62XT8	Conserved protein YfjM		0.738918	0.18478	-5.92633
tr|Q65MK3|Q65MK3_BACLD	Q65MK3	Putative ATP binding helicase		0.738492	0.184519	4.18063
tr|Q65LX5|Q65LX5_BACLD	Q65LX5	N-acetylmuramoyl-L-alanine amidase		0.73566	0.185831	-1.86917
tr|Q65HZ3|Q65HZ3_BACLD	Q65HZ3	Ferredoxin		0.73555	0.18537	-0.946751
tr|Q65DZ8|Q65DZ8_BACLD	Q65DZ8	2,3-dihydro-2,3-dihydroxybenzoate dehydrogenase		0.731983	0.186832	6.05487
tr|Q65GZ7|Q65GZ7_BACLD	Q65GZ7	SAM dependent methyltransferase		0.730861	0.186874	4.4124
sp|Q65IB0|ILVD_BACLD	Q65IB0	Dihydroxy-acid dehydratase		0.727724	0.188099	4.4237
tr|Q65K44|Q65K44_BACLD	Q65K44	Pyruvate dehydrogenase E1 component subunit alpha		0.725498	0.189671	2.1052
sp|Q65P90|RS5_BACLD	Q65P90	30S ribosomal protein S5		0.721715	0.1915	0.746964
tr|Q65LC5|Q65LC5_BACLD	Q65LC5	Tryptophan--tRNA ligase		0.721129	0.191218	5.51242
tr|Q62RR8|Q62RR8_BACLD	Q62RR8	Translation initiation factor IF-3		0.719089	0.193571	1.01767
tr|Q62NG9|Q62NG9_BACLD	Q62NG9	HAD-superfamily hydrolase YxeH		0.718829	0.1931	7.06442
tr|Q65PF2|Q65PF2_BACLD	Q65PF2	ATP-dependent zinc metalloprotease FtsH		0.718261	0.192631	-0.734944
sp|Q65G80|ACCD_BACLD	Q65G80	Acetyl-coenzyme A carboxylase carboxyl transferase subunit beta		0.71183	0.197801	5.43061
sp|Q65I39|AROA_BACLD	Q65I39	3-phosphoshikimate 1-carboxyvinyltransferase		0.711125	0.197324	5.85927
tr|Q65DV0|Q65DV0_BACLD	Q65DV0	YwkD		0.702259	0.203827	-2.11133
tr|Q65JF9|Q65JF9_BACLD	Q65JF9	Putative metalloendopeptidase		0.701154	0.204644	-2.13792
tr|Q65LD1|Q65LD1_BACLD	Q65LD1	Oligopeptide ABC transporter (ATP-binding protein)		0.698867	0.205151	-6.30313
sp|Q65JZ2|Y1727_BACLD	Q65JZ2	Uncharacterized N-acetyltransferase BLi01727/BL05157		0.695346	0.207627	-2.62409
tr|Q65J05|Q65J05_BACLD	Q65J05	Amino acid carrier protein		0.693245	0.207742	-6.15216
tr|Q65F62|Q65F62_BACLD	Q65F62	ABC transport system substrate-binding protein		0.68928	0.209495	-1.09294
tr|Q65P85|Q65P85_BACLD	Q65P85	Methionine aminopeptidase		0.682352	0.215012	1.4018
tr|Q65JM0|Q65JM0_BACLD	Q65JM0	Flagellar hook protein		0.682143	0.214692	0.524523
tr|Q65N83|Q65N83_BACLD	Q65N83	GCN5-related N-acetyltransferase		0.68178	0.214478	5.67344
tr|Q65LI2|Q65LI2_BACLD	Q65LI2	Asparagine synthetase		0.681195	0.214245	-4.95637
tr|Q65I21|Q65I21_BACLD	Q65I21	GTP cyclohydrolase 1		0.680773	0.214024	1.64796
sp|Q65DT6|RPOE_BACLD	Q65DT6	Probable DNA-directed RNA polymerase subunit delta		0.680478	0.213981	1.97401
tr|Q65NT4|Q65NT4_BACLD	Q65NT4	Putative lipoprotein		0.678468	0.215129	2.35544
tr|Q65G20|Q65G20_BACLD	Q65G20	Phenylalanine--tRNA ligase beta subunit		0.678212	0.214626	5.30927
tr|Q65GE6|Q65GE6_BACLD	Q65GE6	Enoyl-CoA hydratase/isomerase YsiB		0.676534	0.215767	-2.87847
sp|Q65GK4|GSA2_BACLD	Q65GK4	Glutamate-1-semialdehyde 2,1-aminomutase 2		0.675724	0.215777	1.14323
sp|Q65K84|DAPEL_BACLD	Q65K84	N-acetyldiaminopimelate deacetylase		0.674812	0.216074	3.67407
tr|Q65EA2|Q65EA2_BACLD	Q65EA2	Cell envelope-related transcriptional attenuator		0.671803	0.219028	1.07179
sp|Q65JJ1|SYP_BACLD	Q65JJ1	Proline--tRNA ligase		0.668407	0.223547	1.43741
tr|Q65LD4|Q65LD4_BACLD	Q65LD4	3-oxoacyl-[acyl-carrier-protein] synthase 2		0.665983	0.224664	1.30409
tr|Q65PH4|Q65PH4_BACLD	Q65PH4	Transcriptional regulator		0.66398	0.225701	5.2022
tr|Q65L71|Q65L71_BACLD	Q65L71	Uncharacterized protein		0.663392	0.225651	5.31183
tr|Q65L52|Q65L52_BACLD	Q65L52	Uncharacterized protein		0.662281	0.226407	1.02148
sp|Q65JF2|RECA_BACLD	Q65JF2	Protein RecA		0.662014	0.226174	1.10278
tr|Q62VJ9|Q62VJ9_BACLD	Q62VJ9	Peptide deformylase		0.658418	0.230105	4.68994
tr|Q62UW0|Q62UW0_BACLD	Q62UW0	Putative DNA binding protein, transcriptional regulator		0.657041	0.230964	1.39289
tr|Q65FN3|Q65FN3_BACLD	Q65FN3	Methyl-accepting chemotaxis protein		0.656954	0.230757	1.8145
sp|Q65NN6|NADE_BACLD	Q65NN6	NH(3)-dependent NAD(+) synthetase		0.654453	0.232525	1.62967
tr|Q62NC5|Q62NC5_BACLD	Q62NC5	ABC transporter		0.654091	0.232	-0.383768
sp|Q65N65|DDL_BACLD	Q65N65	D-alanine--D-alanine ligase		0.649434	0.237063	0.521298
sp|Q65P47|GLMM_BACLD	Q65P47	Phosphoglucosamine mutase		0.645158	0.24142	1.21748
tr|Q65II9|Q65II9_BACLD	Q65II9	Conserved protein YisT		0.644348	0.241193	1.67476
tr|Q65HW8|Q65HW8_BACLD	Q65HW8	Reductase		0.642138	0.244063	-3.9137
tr|Q65FL4|Q65FL4_BACLD	Q65FL4	Iron-containing alcohol dehydrogenase YugJ		0.635706	0.250991	0.978274
sp|Q65GY3|FENR1_BACLD	Q65GY3	Ferredoxin--NADP reductase 1		0.634064	0.252205	5.89033
sp|Q65GG2|RNPH_BACLD	Q65GG2	Ribonuclease PH		0.626237	0.260916	5.05311
tr|Q65K73|Q65K73_BACLD	Q65K73	Molybdopterin converting factor (Subunit 1)		0.626054	0.260612	0.916324
tr|Q65DD5|Q65DD5_BACLD	Q65DD5	Lantibiotic immunity protein		0.624897	0.261009	-2.06893
sp|Q65EF0|HPRK_BACLD	Q65EF0	HPr kinase/phosphorylase		0.623167	0.262331	-4.55039
tr|Q65M72|Q65M72_BACLD	Q65M72	Uncharacterized protein		0.622433	0.262009	5.29704
tr|Q65NM2|Q65NM2_BACLD	Q65NM2	Putative extracellular solute-binding protein YckB		0.621541	0.262409	-0.910652
tr|Q65F87|Q65F87_BACLD	Q65F87	Cysteine desulfurase		0.621351	0.262088	1.66422
sp|Q65CP3|RS6_BACLD	Q65CP3	30S ribosomal protein S6		0.62134	0.261514	1.24429
tr|Q65H81|Q65H81_BACLD	Q65H81	RNA polymerase sigma factor SigA		0.617152	0.265956	2.11084
tr|Q65LT9|Q65LT9_BACLD	Q65LT9	Uncharacterized protein		0.611198	0.271625	2.37234
tr|Q65IP5|Q65IP5_BACLD	Q65IP5	Molecular chaperone		0.610424	0.272443	1.06835
sp|Q65P99|RL29_BACLD	Q65P99	50S ribosomal protein L29		0.609559	0.272503	1.36225
tr|Q65LP5|Q65LP5_BACLD	Q65LP5	Putative transferase		0.604831	0.276641	2.96622
sp|Q65FU5|LUXS_BACLD	Q65FU5	S-ribosylhomocysteine lyase		0.604635	0.276043	0.446911
sp|Q65P95|RL5_BACLD	Q65P95	50S ribosomal protein L5		0.60375	0.276112	1.3685
tr|Q65F51|Q65F51_BACLD	Q65F51	Fumarate hydratase class II		0.602068	0.277428	1.91744
tr|Q65M70|Q65M70_BACLD	Q65M70	Uncharacterized protein		0.599541	0.279099	4.69146
sp|Q65DX3|ATPG_BACLD	Q65DX3	ATP synthase gamma chain		0.598795	0.278724	-1.39114
tr|Q65G64|Q65G64_BACLD	Q65G64	Putative RNA methylase YtxK		0.594457	0.281427	3.82573
tr|Q65LU4|Q65LU4_BACLD	Q65LU4	Enoyl-CoA hydratase/isomerase YhaR		0.592151	0.284768	-2.03405
tr|Q65GM0|Q65GM0_BACLD	Q65GM0	Conserved protein YndB		0.591544	0.285421	4.53112
tr|Q65DY9|Q65DY9_BACLD	Q65DY9	YwnB		0.590055	0.287057	3.05874
sp|Q65HX8|RESA_BACLD	Q65HX8	Thiol-disulfide oxidoreductase ResA		0.588213	0.288	-0.58715
tr|Q65IC2|Q65IC2_BACLD	Q65IC2	Conserved hypothetical YpmQ		0.588182	0.287391	-1.66165
sp|Q65GP9|TGT_BACLD	Q65GP9	Queuine tRNA-ribosyltransferase		0.586881	0.287797	3.77364
tr|Q65F86|Q65F86_BACLD	Q65F86	Conserved protein involved in Fe-S cluster formation YurX		0.58128	0.294341	1.13962
tr|Q65NK9|Q65NK9_BACLD	Q65NK9	Putative extracellular solute-binding protein		0.58039	0.294941	-0.994018
tr|Q65EN6|Q65EN6_BACLD	Q65EN6	Periplasmic binding protein,putative iron transporter		0.579919	0.294943	1.48728
sp|Q65JY0|MURG_BACLD	Q65JY0	UDP-N-acetylglucosamine--N-acetylmuramyl-(pentapeptide) pyrophosphoryl-undecaprenol N-acetylglucosamine transferase		0.579067	0.295632	3.41018
tr|Q65GY8|Q65GY8_BACLD	Q65GY8	3-hexulose-6-phosphate synthase HxlA		0.577114	0.298021	4.97658
tr|Q62V69|Q62V69_BACLD	Q62V69	Glycerone kinase protein		0.576646	0.298075	1.20233
sp|Q65H59|DEOC1_BACLD	Q65H59	Deoxyribose-phosphate aldolase 1		0.572877	0.302428	1.36337
tr|Q65I30|Q65I30_BACLD	Q65I30	Chorismate mutase AroH		0.572597	0.302539	4.15513
sp|Q65P93|RS8_BACLD	Q65P93	30S ribosomal protein S8		0.570328	0.305333	0.702038
sp|Q65CQ3|RL9_BACLD	Q65CQ3	50S ribosomal protein L9		0.5687	0.30738	0.68466
sp|Q65P98|RS17_BACLD	Q65P98	30S ribosomal protein S17		0.566643	0.308124	-0.964615
tr|Q65DL0|Q65DL0_BACLD	Q65DL0	UDP-glucose 4-epimerase		0.565208	0.309786	1.66191
sp|Q65HL2|Y2578_BACLD	Q65HL2	UPF0403 protein BLi02578/BL01507		0.564794	0.310078	4.35847
tr|A5A680|A5A680_BACLD	A5A680	Beta-ketoacyl-acyl carrier protein reductase		0.563329	0.311467	1.3385
tr|Q65JW0|Q65JW0_BACLD	Q65JW0	Uncharacterized protein		0.561509	0.312933	-4.93157
tr|Q65KS8|Q65KS8_BACLD	Q65KS8	Probable transcriptional regulator (Phage-related)		0.560462	0.313951	4.73098
tr|Q65MG5|Q65MG5_BACLD	Q65MG5	Putative nucleotidase YfkN		0.55903	0.315128	-1.95058
tr|Q65PH0|Q65PH0_BACLD	Q65PH0	Ribose-phosphate pyrophosphokinase		0.55146	0.326602	1.74247
tr|Q65PM0|Q65PM0_BACLD	Q65PM0	Conserved protein YaaA		0.551291	0.326191	5.41853
tr|Q65HB3|Q65HB3_BACLD	Q65HB3	Superoxide dismutase		0.550135	0.326429	0.449318
tr|Q65FC6|Q65FC6_BACLD	Q65FC6	Conserved protein YutI		0.547919	0.330327	0.73896
tr|Q65G17|Q65G17_BACLD	Q65G17	Nucleoside 2-deoxyribosyltransferase YtoQ		0.547068	0.331694	0.849391
sp|Q65I80|GPSB_BACLD	Q65I80	Cell cycle protein GpsB		0.538117	0.344893	4.34685
sp|Q65K49|Y1669_BACLD	Q65K49	UPF0356 protein BLi01669/BL01628		0.532804	0.353542	-1.34823
tr|Q65CY9|Q65CY9_BACLD	Q65CY9	Periplasmic binding protein YxeB		0.530135	0.357483	2.06674
sp|Q65HG1|GCSPB_BACLD	Q65HG1	Probable glycine dehydrogenase (decarboxylating) subunit 2		0.528813	0.357936	-1.29961
tr|Q65MP2|Q65MP2_BACLD	Q65MP2	Swarming and motility protein SwrC		0.52753	0.358994	-1.19039
sp|Q65FV7|PCKA_BACLD	Q65FV7	Phosphoenolpyruvate carboxykinase (ATP)		0.523002	0.365012	-1.73485
sp|Q65JN3|CLPY_BACLD	Q65JN3	ATP-dependent protease ATPase subunit ClpY		0.522835	0.364286	1.134
tr|Q65KX9|Q65KX9_BACLD	Q65KX9	Carbohydrate esterase, Family 12 YesY		0.522716	0.363563	0.742671
sp|Q65K35|Y5149_BACLD	Q65K35	UPF0637 protein BLi01683/BL05149		0.512418	0.37524	1.3477
tr|Q65DW3|Q65DW3_BACLD	Q65DW3	Ribose/galactose isomerase		0.512035	0.374885	1.84694
tr|Q65NQ2|Q65NQ2_BACLD	Q65NQ2	Putative stress response protein YceC		0.511855	0.374604	2.71346
tr|Q65EC0|Q65EC0_BACLD	Q65EC0	Flagellar hook-associated protein 2		0.510359	0.376969	0.672374
tr|Q65LF2|Q65LF2_BACLD	Q65LF2	Conserved protein,putative esterase YitV		0.509338	0.377139	4.91886
tr|A5A658|A5A658_BACLD	A5A658	Isocitrate dehydrogenase [NADP]		0.507592	0.377953	0.673079
tr|Q65DU1|Q65DU1_BACLD	Q65DU1	Probable transaldolase		0.499315	0.390348	0.60319
tr|Q65EG7|Q65EG7_BACLD	Q65EG7	Thioredoxin reductase		0.499294	0.389586	4.75301
sp|Q65H50|LEPA_BACLD	Q65H50	Elongation factor 4		0.497131	0.392218	3.77634
tr|Q65FN7|Q65FN7_BACLD	Q65FN7	Putative oxidoreductase		0.495718	0.394	-2.68756
sp|Q65HG0|GCSPA_BACLD	Q65HG0	Probable glycine dehydrogenase (decarboxylating) subunit 1		0.492363	0.39781	-1.33759
sp|Q65PC3|RL331_BACLD	Q65PC3	50S ribosomal protein L33 1		0.48876	0.404171	4.26271
sp|Q65GI7|ILVC_BACLD	Q65GI7	Ketol-acid reductoisomerase (NADP(+))		0.487653	0.405246	0.901082
sp|Q65G81|ACCA_BACLD	Q65G81	Acetyl-coenzyme A carboxylase carboxyl transferase subunit alpha		0.482263	0.413135	4.39033
sp|Q65DX1|ATPD_BACLD	Q65DX1	ATP synthase subunit delta		0.480496	0.414389	-0.65226
tr|Q62TN6|Q62TN6_BACLD	Q62TN6	Metal-dependent carboxypeptidase		0.480232	0.414215	0.871658
tr|Q65K57|Q65K57_BACLD	Q65K57	Aminopeptidase		0.479101	0.415271	1.53094
tr|Q65PI2|Q65PI2_BACLD	Q65PI2	Putative TatD-related deoxyribonuclease YabD		0.478693	0.41492	3.17113
sp|Q65PB5|RPOB_BACLD	Q65PB5	DNA-directed RNA polymerase subunit beta		0.476429	0.41756	0.796028
sp|Q65JS5|FMT_BACLD	Q65JS5	Methionyl-tRNA formyltransferase		0.475911	0.417	2.20044
tr|Q65KA4|Q65KA4_BACLD	Q65KA4	RDD domain-containing protein		0.474386	0.418743	-1.06732
tr|Q62R70|Q62R70_BACLD	Q62R70	DinB_2 domain-containing protein		0.471625	0.423278	1.38879
tr|Q65F57|Q65F57_BACLD	Q65F57	Metalloregulation DNA-binding stress protein		0.470352	0.424774	-0.917836
sp|Q65JH5|PNP_BACLD	Q65JH5	Polyribonucleotide nucleotidyltransferase		0.46941	0.425098	0.943402
tr|Q65MA2|Q65MA2_BACLD	Q65MA2	Conserved protein YfhH		0.467288	0.426314	3.30195
tr|Q65CZ8|Q65CZ8_BACLD	Q65CZ8	Aldo/keto reductase family 2 protein		0.464355	0.430536	0.6464
tr|Q65N53|Q65N53_BACLD	Q65N53	Antagonist of RsbT		0.45769	0.439465	3.72818
tr|Q65LP2|Q65LP2_BACLD	Q65LP2	Putative Phosphoglycerate/bisphosphoglycerate mutase YhfR		0.457273	0.43894	2.6827
tr|Q65G25|Q65G25_BACLD	Q65G25	YtxJ		0.456525	0.439009	-1.09855
tr|Q62RF1|Q62RF1_BACLD	Q62RF1	Conserved protein YtwF		0.45604	0.438966	0.870934
tr|Q65I20|Q65I20_BACLD	Q65I20	Non-specific DNA-binding protein HBsu signal recognition particle-like (SRP) component		0.456036	0.438146	0.586499
tr|Q65DS6|Q65DS6_BACLD	Q65DS6	Polyamine aminopropyltransferase		0.454309	0.440261	5.41584
tr|Q65P35|Q65P35_BACLD	Q65P35	Uncharacterized protein		0.453908	0.440521	3.7684
tr|Q65MM2|Q65MM2_BACLD	Q65MM2	Aldehyde dehydrogenase YfmT		0.453636	0.440751	0.873297
tr|Q65DC7|Q65DC7_BACLD	Q65DC7	Intracellular serine protease		0.452563	0.441848	2.19186
tr|Q65NT2|Q65NT2_BACLD	Q65NT2	Peptidase M20 domain-containing protein 2		0.451083	0.443756	-3.13582
tr|Q65JR9|Q65JR9_BACLD	Q65JR9	Ribulose-phosphate 3-epimerase		0.450616	0.443726	3.93251
tr|Q65HS3|Q65HS3_BACLD	Q65HS3	Aldo/keto reductase YqkF		0.450493	0.443343	1.43953
sp|Q65PB0|EFG_BACLD	Q65PB0	Elongation factor G		0.447016	0.447499	0.771433
tr|Q65G83|Q65G83_BACLD	Q65G83	Pyruvate kinase		0.444636	0.450529	0.799603
sp|Q65ID2|MSRB_BACLD	Q65ID2	Peptide methionine sulfoxide reductase MsrB		0.444558	0.449894	-2.66631
sp|Q65J36|Y2936_BACLD	Q65J36	UPF0154 protein BLi02038/BL02936		0.442861	0.453092	0.883492
sp|Q65DU5|RL31_BACLD	Q65DU5	50S ribosomal protein L31		0.442368	0.453726	0.739302
tr|Q65MI2|Q65MI2_BACLD	Q65MI2	Glycoside Hydrolase Family 13		0.437346	0.463248	-3.53884
tr|Q65PJ2|Q65PJ2_BACLD	Q65PJ2	YaaQ		0.43628	0.464401	3.31965
tr|Q65KI8|Q65KI8_BACLD	Q65KI8	ATP-dependent Clp protease-like (Class III stress gene) ClpE		0.436017	0.463695	1.81996
tr|Q65KB1|Q65KB1_BACLD	Q65KB1	Methyl-accepting chemotaxis protein		0.435478	0.464211	-1.24466
sp|Q65PA2|RL22_BACLD	Q65PA2	50S ribosomal protein L22		0.433626	0.46521	0.547481
tr|Q65HL9|Q65HL9_BACLD	Q65HL9	Peptidase T YqjE		0.428636	0.47242	0.937278
sp|Q65GR9|MNMA_BACLD	Q65GR9	tRNA-specific 2-thiouridylase MnmA		0.423929	0.482614	2.71817
sp|Q65P72|RS9_BACLD	Q65P72	30S ribosomal protein S9		0.419726	0.489809	0.342903
tr|Q65GF2|Q65GF2_BACLD	Q65GF2	Conserved protein YslB		0.416738	0.493871	3.80932
sp|Q65P81|RS13_BACLD	Q65P81	30S ribosomal protein S13		0.415054	0.497451	0.467931
tr|Q65MF1|Q65MF1_BACLD	Q65MF1	Putative iron-binding oxidoreductase		0.41492	0.496767	-0.645484
tr|Q65FD2|Q65FD2_BACLD	Q65FD2	DUF1801 domain-containing protein		0.413413	0.499134	3.3043
tr|Q62T19|Q62T19_BACLD	Q62T19	ABC transporter		0.413158	0.498907	-1.05412
tr|Q65NT1|Q65NT1_BACLD	Q65NT1	GCN5-related N-acetyltransferase		0.413003	0.498018	2.49139
sp|Q65PB4|RPOC_BACLD	Q65PB4	DNA-directed RNA polymerase subunit beta'		0.408508	0.503089	1.02236
tr|Q65HU0|Q65HU0_BACLD	Q65HU0	Purine nucleoside phosphorylase		0.407381	0.503964	5.11775
tr|Q65N54|Q65N54_BACLD	Q65N54	RbsR		0.407241	0.503071	1.00059
tr|Q65E76|Q65E76_BACLD	Q65E76	Mannose-6-phosphate isomerase		0.406615	0.503313	0.707543
tr|Q65NM1|Q65NM1_BACLD	Q65NM1	NAD(P)H dehydrogenase		0.405319	0.506233	1.82694
tr|Q65HN5|Q65HN5_BACLD	Q65HN5	Glucose-6-phosphate 1-dehydrogenase		0.403008	0.510053	0.847759
tr|Q65IA3|Q65IA3_BACLD	Q65IA3	Uncharacterized protein		0.402751	0.509507	-3.50041
tr|Q65PG2|Q65PG2_BACLD	Q65PG2	Putative RNA-binding S4 protein YabO		0.40175	0.509828	-3.3974
tr|Q65LF1|Q65LF1_BACLD	Q65LF1	N-6 Adenine-specific DNA methylase YitW		0.397299	0.517509	0.611153
tr|Q65JH3|Q65JH3_BACLD	Q65JH3	Peptidase		0.396007	0.518312	0.904986
tr|Q65LR3|Q65LR3_BACLD	Q65LR3	Ferrochelatase		0.395463	0.518042	3.28851
tr|Q65I67|Q65I67_BACLD	Q65I67	Penicillin-binding proteins,Glycosyl Transferase Family 51		0.39296	0.524279	0.378008
tr|Q65HD3|Q65HD3_BACLD	Q65HD3	Ferrichrome ABC transporter (Ferrichrome-binding protein)		0.392809	0.523986	-0.541053
tr|Q65FV9|Q65FV9_BACLD	Q65FV9	Asparagine synthetase		0.390943	0.52697	1.01934
tr|Q65NE7|Q65NE7_BACLD	Q65NE7	Methyl-accepting chemotaxis protein		0.388381	0.532062	0.967183
tr|Q65GK3|Q65GK3_BACLD	Q65GK3	Delta-aminolevulinic acid dehydratase (Porphobilinogen synthase)		0.387365	0.533303	-3.37574
tr|Q65KK8|Q65KK8_BACLD	Q65KK8	Penicillin-binding protein 3		0.38394	0.537474	-0.928993
tr|Q65KA9|Q65KA9_BACLD	Q65KA9	3-hydroxyisobutyrate dehydrogenase		0.382642	0.537658	1.97953
tr|Q65L23|Q65L23_BACLD	Q65L23	Hypothetical phage related protein		0.380124	0.540255	-1.04821
sp|Q65PA1|RS3_BACLD	Q65PA1	30S ribosomal protein S3		0.379512	0.54053	0.615647
tr|Q65GL4|Q65GL4_BACLD	Q65GL4	Cell-shape determining protein		0.376588	0.544591	0.683859
sp|Q65N04|REX_BACLD	Q65N04	Redox-sensing transcriptional repressor Rex		0.376031	0.545029	2.96979
sp|Q65E26|FABZ_BACLD	Q65E26	3-hydroxyacyl-[acyl-carrier-protein] dehydratase FabZ		0.374519	0.546767	-3.92605
tr|Q65KI9|Q65KI9_BACLD	Q65KI9	Motility protein A		0.374313	0.546455	3.03329
sp|Q65FE6|AMPA_BACLD	Q65FE6	Probable cytosol aminopeptidase		0.373624	0.546143	-1.04396
tr|Q65NV6|Q65NV6_BACLD	Q65NV6	Putative transcriptional regulator		0.372748	0.546624	3.16095
sp|Q65PH1|GLMU_BACLD	Q65PH1	Bifunctional protein GlmU		0.372581	0.546068	2.77133
sp|P80057|GSEP_BACLD	P80057	Glutamyl endopeptidase		0.369864	0.548632	-0.524321
tr|Q65EU4|Q65EU4_BACLD	Q65EU4	Uncharacterized protein		0.367959	0.551403	-2.57381
tr|Q65IY0|Q65IY0_BACLD	Q65IY0	Polysaccharide Lyase Family 9,YwoF		0.367546	0.550802	-1.8538
tr|Q65FD9|Q65FD9_BACLD	Q65FD9	YdjO		0.366781	0.551588	0.655907
sp|Q65H54|DNAK_BACLD	Q65H54	Chaperone protein DnaK		0.365727	0.551926	0.590728
sp|Q65P91|RL18_BACLD	Q65P91	50S ribosomal protein L18		0.364953	0.552707	0.34813
tr|Q65FF8|Q65FF8_BACLD	Q65FF8	Eukaryotic DNA topoisomerases I, dispensable insert		0.3622	0.555704	2.20871
tr|Q65ND8|Q65ND8_BACLD	Q65ND8	NADPH-linked nitro/flavin reductase		0.36027	0.557779	4.42462
tr|Q65JG7|Q65JG7_BACLD	Q65JG7	4-hydroxy-tetrahydrodipicolinate synthase		0.355598	0.566767	-0.358333
tr|Q65K52|Q65K52_BACLD	Q65K52	NAD-binding site		0.354924	0.567712	0.576235
tr|Q65JG6|Q65JG6_BACLD	Q65JG6	Ribonuclease J		0.352182	0.572134	0.907354
tr|Q65HD8|Q65HD8_BACLD	Q65HD8	Conserved protein YqgX		0.351638	0.572147	0.421922
tr|Q65LR8|Q65LR8_BACLD	Q65LR8	Putative amidohydrolase YhaA		0.350893	0.572473	-0.774563
sp|Q65JJ7|PYRH_BACLD	Q65JJ7	Uridylate kinase		0.350783	0.571728	0.793536
sp|Q65HW7|RISB_BACLD	Q65HW7	6,7-dimethyl-8-ribityllumazine synthase		0.350441	0.571383	0.560517
sp|Q65M31|TCYP_BACLD	Q65M31	L-cystine uptake protein TcyP		0.349583	0.572675	-0.814712
sp|Q65GK8|SYV_BACLD	Q65GK8	Valine--tRNA ligase		0.349138	0.573223	1.14708
tr|Q65FM7|Q65FM7_BACLD	Q65FM7	Ribosomal protein L29		0.348367	0.574528	-2.64434
tr|Q62NG3|Q62NG3_BACLD	Q62NG3	Glyoxalase I		0.344147	0.58174	-2.80688
tr|Q65LY4|Q65LY4_BACLD	Q65LY4	1-acyl-sn-glycerol-3-phosphate acyltransferase		0.343243	0.58273	0.675587
tr|Q65KB6|Q65KB6_BACLD	Q65KB6	Histidine-containing phosphocarrier protein of the phosphotransferase system (PTS) (HPr protein)		0.343004	0.582384	-0.549526
sp|Q65PA5|RL23_BACLD	Q65PA5	50S ribosomal protein L23		0.338059	0.592302	0.337532
sp|P35138|RL15_BACLD	P35138	50S ribosomal protein L15		0.337197	0.593237	-0.385029
tr|Q65KA8|Q65KA8_BACLD	Q65KA8	Allergen V5/Tpx-1 related		0.332977	0.6	-2.20244
tr|Q65DA9|Q65DA9_BACLD	Q65DA9	YkgB		0.332574	0.599967	0.703737
tr|Q65KE4|Q65KE4_BACLD	Q65KE4	Uncharacterized protein		0.332089	0.601068	0.90759
tr|Q65EZ1|Q65EZ1_BACLD	Q65EZ1	Manganese transport system substrate-binding protein		0.32756	0.607727	0.173141
sp|Q65DQ3|Y3998_BACLD	Q65DQ3	Putative heme-dependent peroxidase BLi03998		0.324025	0.613617	0.371363
sp|Q65IE9|DEOD_BACLD	Q65IE9	Purine nucleoside phosphorylase DeoD-type		0.322178	0.616246	0.446246
tr|Q65LF3|Q65LF3_BACLD	Q65LF3	Putative hydrolase YitU		0.32118	0.617049	1.00603
tr|Q65HL5|Q65HL5_BACLD	Q65HL5	High affinity arginine transport system permease protein		0.320845	0.616801	-2.99836
tr|Q65E82|Q65E82_BACLD	Q65E82	Glycosyl transferase family 4		0.320269	0.616942	0.840387
sp|Q65H46|RS20_BACLD	Q65H46	30S ribosomal protein S20		0.320132	0.615948	0.300081
sp|Q65JP7|RIMM_BACLD	Q65JP7	Ribosome maturation factor RimM		0.314766	0.626116	2.24657
sp|Q65HF9|GCST_BACLD	Q65HF9	Aminomethyltransferase		0.314707	0.625111	-0.767407
sp|Q65JY8|RSMH_BACLD	Q65JY8	Ribosomal RNA small subunit methyltransferase H		0.313491	0.626276	2.20596
tr|Q65PD6|Q65PD6_BACLD	Q65PD6	Class III stress response-related ATPase		0.312987	0.625824	0.579913
tr|Q65K88|Q65K88_BACLD	Q65K88	Flavodoxin		0.312877	0.624824	3.54501
tr|Q65G87|Q65G87_BACLD	Q65G87	Citrate synthase		0.311227	0.626443	0.667754
sp|Q65JS9|RPOZ_BACLD	Q65JS9	DNA-directed RNA polymerase subunit omega		0.311207	0.625446	1.516
tr|Q65G16|Q65G16_BACLD	Q65G16	Putative endo-1,4-glucanase YtoP		0.306102	0.634022	-2.75894
tr|Q65LY0|Q65LY0_BACLD	Q65LY0	Uncharacterized protein		0.305421	0.63414	-2.24031
sp|Q65P97|RL14_BACLD	Q65P97	50S ribosomal protein L14		0.304711	0.634269	0.515998
sp|Q65GM8|Y2918_BACLD	Q65GM8	UPF0735 ACT domain-containing protein BLi02918/BL01157		0.303573	0.635329	2.47452
sp|Q65HH2|AROQ_BACLD	Q65HH2	3-dehydroquinate dehydratase		0.303027	0.635052	0.614767
tr|Q65N72|Q65N72_BACLD	Q65N72	Proton/sodium-glutamate symport protein		0.302837	0.63458	-2.40295
tr|Q65HV8|Q65HV8_BACLD	Q65HV8	Peptidyl-prolyl cis-trans isomerase		0.302077	0.63542	0.669515
tr|Q62QB8|Q62QB8_BACLD	Q62QB8	Uncharacterized protein		0.299806	0.638648	2.44355
sp|Q65NN2|ROCA_BACLD	Q65NN2	1-pyrroline-5-carboxylate dehydrogenase		0.295157	0.645187	-0.433877
tr|Q65ND7|Q65ND7_BACLD	Q65ND7	Dimeric alpha-beta barrel		0.286672	0.662163	3.73562
sp|Q65PA7|RL3_BACLD	Q65PA7	50S ribosomal protein L3		0.271672	0.686698	-0.593478
tr|Q65II5|Q65II5_BACLD	Q65II5	Conserved protein YozC		0.271404	0.686056	1.58392
tr|Q65KC7|Q65KC7_BACLD	Q65KC7	Uncharacterized protein		0.268461	0.691626	3.2642
tr|Q65IU3|Q65IU3_BACLD	Q65IU3	Aminotransferase, class IV YjlD		0.265916	0.69466	0.503317
tr|Q65N66|Q65N66_BACLD	Q65N66	Putative thiredoxin protein YdpP		0.260313	0.703838	-0.43476
sp|Q65I34|TRPF_BACLD	Q65I34	N-(5'-phosphoribosyl)anthranilate isomerase		0.260179	0.70287	-2.9984
sp|Q65P89|RL30_BACLD	Q65P89	50S ribosomal protein L30		0.258463	0.706307	0.470894
tr|Q65EP2|Q65EP2_BACLD	Q65EP2	ABC transporter		0.255515	0.711814	-0.66342
tr|Q65JA5|Q65JA5_BACLD	Q65JA5	Ribonucleoside-diphosphate reductase		0.255366	0.710906	1.23506
tr|Q65MT5|Q65MT5_BACLD	Q65MT5	Conserved protein YebG		0.251845	0.716889	0.79256
tr|Q65I01|Q65I01_BACLD	Q65I01	Glutamate dehydrogenase		0.251544	0.716444	-0.613403
tr|Q65G02|Q65G02_BACLD	Q65G02	Putative peptidase YtjP		0.24945	0.719772	-1.69061
tr|Q65JE9|Q65JE9_BACLD	Q65JE9	SpoVS		0.248933	0.719539	0.714076
tr|Q65HF3|Q65HF3_BACLD	Q65HF3	Translocation-dependent antimicrobial spore component		0.248361	0.719411	0.58478
sp|Q65E87|TAGU_BACLD	Q65E87	Polyisoprenyl-teichoic acid--peptidoglycan teichoic acid transferase TagU		0.244614	0.725054	-1.20907
sp|Q65NA1|MTLD_BACLD	Q65NA1	Mannitol-1-phosphate 5-dehydrogenase		0.241242	0.729969	-1.7145
sp|Q65G42|RS4_BACLD	Q65G42	30S ribosomal protein S4		0.240388	0.731096	0.313849
tr|Q62ZJ2|Q62ZJ2_BACLD	Q62ZJ2	DUF523 domain-containing protein		0.238787	0.733774	1.9881
tr|Q65E11|Q65E11_BACLD	Q65E11	Nitrogen-regulated PII-like protein		0.237598	0.734027	-0.189467
sp|Q65EI5|CLPP1_BACLD	Q65EI5	ATP-dependent Clp protease proteolytic subunit 1		0.234306	0.73952	0.524768
sp|Q65GT4|GREA_BACLD	Q65GT4	Transcription elongation factor GreA		0.233253	0.739964	-0.461165
tr|Q65NC9|Q65NC9_BACLD	Q65NC9	Conserved membrane protein		0.230497	0.742224	-2.58882
tr|Q65JN9|Q65JN9_BACLD	Q65JN9	Succinate--CoA ligase [ADP-forming] subunit alpha		0.226432	0.74659	0.544778
tr|Q65K42|Q65K42_BACLD	Q65K42	Dihydrolipoamide acetyltransferase component of pyruvate dehydrogenase complex		0.219251	0.758701	-0.406487
tr|Q65EQ2|Q65EQ2_BACLD	Q65EQ2	Ribonuclease R		0.217463	0.76111	1.27406
tr|Q65FS1|Q65FS1_BACLD	Q65FS1	Transcriptional regulator		0.211947	0.77	-2.11109
sp|Q65PA6|RL4_BACLD	Q65PA6	50S ribosomal protein L4		0.209074	0.776854	-0.417283
tr|Q65HG5|Q65HG5_BACLD	Q65HG5	Conserved protein YqhL		0.209036	0.775688	-0.403834
sp|Q65GM3|RL21_BACLD	Q65GM3	50S ribosomal protein L21		0.207542	0.777163	0.240426
sp|Q65JP5|RL19_BACLD	Q65JP5	50S ribosomal protein L19		0.206549	0.777341	-0.497653
tr|Q65KH7|Q65KH7_BACLD	Q65KH7	Uncharacterized protein		0.201707	0.787211	-0.655808
tr|Q65KK0|Q65KK0_BACLD	Q65KK0	Methylthioribose recycling protein		0.198837	0.791254	0.812009
sp|Q65FL6|G6PI_BACLD	Q65FL6	Glucose-6-phosphate isomerase		0.197499	0.792173	0.297993
tr|Q65EB8|Q65EB8_BACLD	Q65EB8	Flagellin		0.191712	0.801482	-0.29438
sp|Q65P79|RPOA_BACLD	Q65P79	DNA-directed RNA polymerase subunit alpha		0.191303	0.801415	0.355104
tr|Q65IF3|Q65IF3_BACLD	Q65IF3	Carboxy-terminal processing protease		0.190655	0.801282	-0.859245
sp|Q65I26|NDK_BACLD	Q65I26	Nucleoside diphosphate kinase		0.190186	0.80147	-0.396533
tr|Q65FB6|Q65FB6_BACLD	Q65FB6	Conserved protein YutD		0.1878	0.803556	0.767302
tr|Q65ED2|Q65ED2_BACLD	Q65ED2	Isocitrate/isopropylmalate dehydrogenase		0.184985	0.807143	-1.74373
sp|Q65P80|RS11_BACLD	Q65P80	30S ribosomal protein S11		0.182322	0.811121	0.312129
tr|Q65KJ0|Q65KJ0_BACLD	Q65KJ0	Motility protein B		0.179134	0.815753	-1.39245
sp|Q65IB1|Y2323_BACLD	Q65IB1	UPF0403 protein BLi02323/BL05224		0.178853	0.814953	0.449417
sp|Q65HU3|SP2AB_BACLD	Q65HU3	Anti-sigma F factor		0.178683	0.813756	-0.447768
sp|Q65JX9|MURB_BACLD	Q65JX9	UDP-N-acetylenolpyruvoylglucosamine reductase		0.175517	0.817349	0.419687
tr|Q65GL5|Q65GL5_BACLD	Q65GL5	Cell shape-determining protein MreC		0.174107	0.818343	-1.06967
tr|Q65K50|Q65K50_BACLD	Q65K50	Ribonuclease J		0.172057	0.820556	0.541065
sp|Q65GG3|IXTPA_BACLD	Q65GG3	dITP/XTP pyrophosphatase		0.17035	0.821495	1.441
tr|Q65PL6|Q65PL6_BACLD	Q65PL6	DNA gyrase subunit A		0.169785	0.821948	0.89236
tr|Q65G92|Q65G92_BACLD	Q65G92	DNA polymerase I		0.169215	0.821985	0.645313
tr|Q62NX2|Q62NX2_BACLD	Q62NX2	Glycoside hydrolase, family 1,ABC transporter		0.165716	0.827105	-1.33071
tr|Q65MU9|Q65MU9_BACLD	Q65MU9	Conserved protein YhfK		0.16515	0.826932	-1.70191
sp|Q65GB4|RL35_BACLD	Q65GB4	50S ribosomal protein L35		0.162569	0.830087	0.426168
tr|Q65JM8|Q65JM8_BACLD	Q65JM8	Flagellar M-ring protein		0.161887	0.832	0.504711
tr|Q65PF6|Q65PF6_BACLD	Q65PF6	YabS		0.159373	0.834555	-1.58886
sp|Q65P73|RL13_BACLD	Q65P73	50S ribosomal protein L13		0.159057	0.833524	0.283699
tr|Q65DS0|Q65DS0_BACLD	Q65DS0	Tautomerase		0.156449	0.836628	0.618063
tr|Q65LR6|Q65LR6_BACLD	Q65LR6	ABM domain-containing protein		0.155936	0.836259	-1.32135
tr|Q65GA5|Q65GA5_BACLD	Q65GA5	Threonine--tRNA ligase		0.153137	0.838937	0.719076
tr|Q65K41|Q65K41_BACLD	Q65K41	Dihydrolipoyl dehydrogenase		0.150431	0.842709	0.27207
sp|Q65PG9|RL25_BACLD	Q65PG9	50S ribosomal protein L25		0.150198	0.842246	-0.205621
sp|Q65H78|PDRP_BACLD	Q65H78	Putative pyruvate, phosphate dikinase regulatory protein		0.148285	0.846192	-1.46986
tr|Q65G74|Q65G74_BACLD	Q65G74	YtqI		0.147619	0.846223	0.132829
tr|Q65K23|Q65K23_BACLD	Q65K23	Putative Flavoprotein monooxygenase		0.145943	0.846979	1.02697
sp|Q65JF1|RNY_BACLD	Q65JF1	Ribonuclease Y		0.144534	0.848199	0.344012
tr|Q65EC9|Q65EC9_BACLD	Q65EC9	Cell division ATP-binding protein FtsE		0.144421	0.847101	-1.68685
tr|Q65J79|Q65J79_BACLD	Q65J79	Glutamine synthetase		0.144095	0.846176	0.410982
tr|Q65NE2|Q65NE2_BACLD	Q65NE2	Periplasmic binding protein		0.14316	0.846956	0.25199
tr|Q65EI6|Q65EI6_BACLD	Q65EI6	TM2 domain-containing protein		0.143145	0.845756	0.141237
sp|Q65JA8|HFQ_BACLD	Q65JA8	RNA-binding protein Hfq		0.140519	0.849211	-0.458409
tr|Q65MR1|Q65MR1_BACLD	Q65MR1	YerH		0.138878	0.849169	1.44096
sp|Q65PB1|RS7_BACLD	Q65PB1	30S ribosomal protein S7		0.138806	0.848333	0.270596
sp|Q65PA3|RS19_BACLD	Q65PA3	30S ribosomal protein S19		0.137146	0.852186	0.0893063
tr|Q65H76|Q65H76_BACLD	Q65H76	Glycine--tRNA ligase beta subunit		0.136139	0.853176	0.521018
tr|Q65D24|Q65D24_BACLD	Q65D24	Pyrimidine-nucleoside phosphorylase		0.135676	0.85286	-0.387809
tr|Q65CW2|Q65CW2_BACLD	Q65CW2	6-phosphogluconate dehydrogenase, decarboxylating		0.133985	0.855815	-0.804913
sp|Q65JQ6|ACP_BACLD	Q65JQ6	Acyl carrier protein		0.131989	0.858392	-0.267828
tr|Q62R13|Q62R13_BACLD	Q62R13	Penicillin-binding protein/Glycosyl Transferase Family 51		0.13126	0.858327	-1.02802
tr|Q65NM7|Q65NM7_BACLD	Q65NM7	Cephalosporin C deacetylase, Carbohydrate Esterase Family 7		0.131209	0.857302	-0.39574
tr|Q65GY2|Q65GY2_BACLD	Q65GY2	Oligopeptide ABC transporter (Oligopeptide-binding protein)		0.130967	0.856106	0.654685
tr|Q65LW4|Q65LW4_BACLD	Q65LW4	Uncharacterized protein		0.125121	0.862797	-1.69743
sp|Q65M01|NSRR_BACLD	Q65M01	HTH-type transcriptional regulator NsrR		0.121486	0.868022	1.45708
tr|Q65PG6|Q65PG6_BACLD	Q65PG6	Transcription-repair-coupling factor		0.121072	0.868044	-0.995637
tr|Q65EQ0|Q65EQ0_BACLD	Q65EQ0	Protein-export membrane protein SecG		0.120811	0.867451	-1.20748
tr|Q65ID0|Q65ID0_BACLD	Q65ID0	Hypothetical DNA-binding protein		0.118203	0.869657	-0.309226
tr|Q65DQ8|Q65DQ8_BACLD	Q65DQ8	Putative 4-oxalocrotonate decarboxylase		0.116792	0.870799	1.42981
tr|Q62N58|Q62N58_BACLD	Q62N58	Membrane protein insertase YidC		0.114595	0.874961	-0.158755
tr|Q65EV9|Q65EV9_BACLD	Q65EV9	Uncharacterized protein		0.112831	0.876088	-0.257595
tr|Q62Z16|Q62Z16_BACLD	Q62Z16	Nin		0.112241	0.875416	-0.20718
tr|Q65KC6|Q65KC6_BACLD	Q65KC6	Uncharacterized protein		0.112175	0.874212	0.427294
tr|Q65HH3|Q65HH3_BACLD	Q65HH3	Peptidase M24B, X-Pro dipeptidase YqhT		0.111612	0.875049	-0.228211
sp|Q65P78|RL17_BACLD	Q65P78	50S ribosomal protein L17		0.109181	0.87955	-0.0847108
tr|A5A665|A5A665_BACLD	A5A665	Transcription attenuation protein MtrB		0.108847	0.879238	0.26142
tr|Q65KM0|Q65KM0_BACLD	Q65KM0	Hypothetical DNA-binding protein		0.106682	0.881866	-0.279744
tr|Q65KX1|Q65KX1_BACLD	Q65KX1	Uncharacterized protein		0.102991	0.885984	1.04396
tr|Q65M35|Q65M35_BACLD	Q65M35	Major cold-shock protein		0.10064	0.889615	-0.224188
tr|Q65LI6|Q65LI6_BACLD	Q65LI6	Fumarylacetoacetate (FAA) hydrolase YisK		0.0983316	0.89327	-0.451663
tr|Q65H38|Q65H38_BACLD	Q65H38	Ribosomal silencing factor RsfS		0.0963406	0.896065	0.138323
tr|Q65J18|Q65J18_BACLD	Q65J18	Conserved protein YneR		0.0921434	0.903033	0.274976
tr|Q65E90|Q65E90_BACLD	Q65E90	N-acetylmuramoyl-L-alanine amidase (Major autolysin) (CWBP49)		0.0899221	0.906784	0.195161
tr|Q65ED9|Q65ED9_BACLD	Q65ED9	UvrABC system protein A		0.0895637	0.90593	-0.23823
sp|Q65MZ9|CH10_BACLD	Q65MZ9	10 kDa chaperonin		0.0885325	0.906658	0.064157
sp|Q65IH4|ODO1_BACLD	Q65IH4	2-oxoglutarate dehydrogenase E1 component		0.0845019	0.912486	0.232134
tr|Q65MN9|Q65MN9_BACLD	Q65MN9	Putative inosine-uridine preferring nucleoside hydrolase		0.0820332	0.916135	-0.237689
sp|Q65LE3|UPPP1_BACLD	Q65LE3	Undecaprenyl-diphosphatase 1		0.0811791	0.916318	-0.626136
tr|Q65EB3|Q65EB3_BACLD	Q65EB3	Flagellar hook-associated protein 1		0.0789643	0.920608	0.222716
tr|Q65CT4|Q65CT4_BACLD	Q65CT4	Putative Type I restriction-modification system M subunit		0.0765258	0.923285	0.750638
sp|Q65G89|MDH_BACLD	Q65G89	Malate dehydrogenase		0.0749968	0.925321	0.170388
sp|Q65PA0|RL16_BACLD	Q65PA0	50S ribosomal protein L16		0.0728049	0.928777	0.240719
sp|Q65P92|RL6_BACLD	Q65P92	50S ribosomal protein L6		0.0727551	0.927791	0.150324
tr|Q65G71|Q65G71_BACLD	Q65G71	Transcriptional regulator		0.0708557	0.93184	-0.658949
tr|Q62SC9|Q62SC9_BACLD	Q62SC9	Putative 3-oxoacyl-acyl-carrier protein reductase YvaG		0.0704568	0.931818	0.2445
sp|Q65H55|DNAJ_BACLD	Q65H55	Chaperone protein DnaJ		0.0703572	0.930901	-0.195016
tr|Q65P45|Q65P45_BACLD	Q65P45	Uncharacterized protein		0.0678233	0.934887	-0.658309
tr|Q65F09|Q65F09_BACLD	Q65F09	Putative 2,5-diketo-D-gluconic acid reductase YvgN		0.0659389	0.936441	0.0891532
tr|Q65HI6|Q65HI6_BACLD	Q65HI6	Conserved protein YqhY		0.0659243	0.935198	-0.0818814
tr|Q65LU0|Q65LU0_BACLD	Q65LU0	ABC transporter YhaQ		0.0634729	0.939729	0.101056
tr|Q65KU2|Q65KU2_BACLD	Q65KU2	Guanine deaminase		0.0620589	0.941828	-0.626271
tr|Q65HK8|Q65HK8_BACLD	Q65HK8	Branched-chain alpha-keto acid dehydrogenase E1 subunit (2-oxoisovalerate dehydrogenase alpha subunit)		0.0617861	0.941169	0.280747
sp|Q65PA4|RL2_BACLD	Q65PA4	50S ribosomal protein L2		0.0566448	0.947736	-0.239905
tr|Q65GZ2|Q65GZ2_BACLD	Q65GZ2	Putative carbohydrate esterase family 6 protein		0.0550882	0.950976	0.606826
sp|Q65HA0|END4_BACLD	Q65HA0	Probable endonuclease 4		0.0545936	0.950656	0.629566
tr|Q65G18|Q65G18_BACLD	Q65G18	Putative thioredoxin YtpP		0.0537368	0.952379	0.133169
tr|Q65PK1|Q65PK1_BACLD	Q65PK1	DNA polymerase III subunit gamma/tau		0.0525222	0.952809	0.556367
tr|Q65GV0|Q65GV0_BACLD	Q65GV0	Periplasmic iron-binding protein		0.0500713	0.957522	0.152234
tr|Q65LZ8|Q65LZ8_BACLD	Q65LZ8	Cell wall hydrolase phosphatase-associated protein		0.0494795	0.956933	-0.149921
tr|Q65HK9|Q65HK9_BACLD	Q65HK9	Branched-chain alpha-keto acid dehydrogenase E1 subunit (2-oxoisovalerate dehydrogenase beta subunit)		0.0472539	0.960749	-0.155779
tr|Q65H68|Q65H68_BACLD	Q65H68	Phosphate starvation-induced protein		0.0455949	0.962834	-0.514084
tr|Q62PU3|Q62PU3_BACLD	Q62PU3	Ribosome hibernation promoting factor		0.0452045	0.962063	-0.0819965
sp|Q65P96|RL24_BACLD	Q65P96	50S ribosomal protein L24		0.0447879	0.961945	0.0511571
sp|Q65K85|DAPH_BACLD	Q65K85	2,3,4,5-tetrahydropyridine-2,6-dicarboxylate N-acetyltransferase		0.0447751	0.960693	0.180123
sp|Q65IA6|FTHS_BACLD	Q65IA6	Formate--tetrahydrofolate ligase		0.0444855	0.960016	0.47252
sp|Q65DG9|DLTC_BACLD	Q65DG9	D-alanyl carrier protein		0.0442583	0.959397	0.166193
tr|Q65HV7|Q65HV7_BACLD	Q65HV7	Uncharacterized protein		0.0433891	0.960145	0.0819831
sp|Q65H61|RS21_BACLD	Q65H61	30S ribosomal protein S21		0.0407363	0.966181	-0.0714614
tr|Q65JG9|Q65JG9_BACLD	Q65JG9	Aspartate-semialdehyde dehydrogenase		0.0389526	0.969537	-0.0744891
tr|Q65H32|Q65H32_BACLD	Q65H32	HAD superfamily (Subfamily IIIA) phosphatase		0.0384356	0.968853	-0.314518
tr|Q65E77|Q65E77_BACLD	Q65E77	N-acetylglucosaminidase (Major autolysin), Glycoside Hydrolase Family 73		0.0375108	0.96992	0.312938
sp|Q65GB5|RL20_BACLD	Q65GB5	50S ribosomal protein L20		0.0364234	0.9705	0.061228
tr|Q65GE9|Q65GE9_BACLD	Q65GE9	Thioredoxin		0.0352748	0.972453	0.0766487
tr|Q65FD7|Q65FD7_BACLD	Q65FD7	Conserved protein YutM		0.0341054	0.974108	-0.412956
tr|Q65HG3|Q65HG3_BACLD	Q65HG3	Glycine betaine ABC transporter (Permease)		0.0334679	0.973828	0.419768
tr|Q65G55|Q65G55_BACLD	Q65G55	Probable transcriptional regulator YxaD		0.0326315	0.973938	-0.468409
tr|Q65GU1|Q65GU1_BACLD	Q65GU1	Cystathionine gamma-lyase YrhB		0.0319726	0.974264	-0.0786506
tr|Q65EB4|Q65EB4_BACLD	Q65EB4	Flagellar hook-associated protein 3		0.0319482	0.973018	-0.0806838
sp|Q65HC5|RL333_BACLD	Q65HC5	50S ribosomal protein L33 3		0.0318143	0.971877	0.0622999
tr|Q65DU3|Q65DU3_BACLD	Q65DU3	Fructose-1,6-bisphosphatase		0.0316633	0.970944	-0.169639
tr|Q65DZ4|Q65DZ4_BACLD	Q65DZ4	Iron-binding protein		0.0314694	0.970211	0.0690694
tr|Q65JG8|Q65JG8_BACLD	Q65JG8	Aspartokinase		0.0305001	0.970662	-0.0496866
sp|Q65DU2|MURA2_BACLD	Q65DU2	UDP-N-acetylglucosamine 1-carboxyvinyltransferase 2		0.0300406	0.969865	-0.136325
sp|Q65HN9|NAMA_BACLD	Q65HN9	NADPH dehydrogenase		0.0297461	0.969117	-0.103692
tr|Q65M18|Q65M18_BACLD	Q65M18	Uncharacterized protein		0.0279572	0.972471	-0.260315
sp|Q65JN6|TRMFO_BACLD	Q65JN6	Methylenetetrahydrofolate--tRNA-(uracil-5-)-methyltransferase TrmFO		0.0273778	0.97241	0.361497
tr|Q65KX6|Q65KX6_BACLD	Q65KX6	Lipoprotein		0.0244059	0.975231	-0.334728
tr|Q65E95|Q65E95_BACLD	Q65E95	UDP-glucose 4-epimerase		0.0238278	0.974424	-0.0387898
tr|Q65GV1|Q65GV1_BACLD	Q65GV1	Uncharacterized protein		0.0237697	0.973195	0.29654
tr|Q65FW9|Q65FW9_BACLD	Q65FW9	Transcriptional regulator YtrA		0.0237329	0.972121	0.285007
sp|Q65J44|TYSY_BACLD	Q65J44	Thymidylate synthase		0.0235145	0.971693	0.275901
tr|Q65NK4|Q65NK4_BACLD	Q65NK4	Lichenysin synthetase B		0.022759	0.973045	0.158206
tr|Q65E89|Q65E89_BACLD	Q65E89	Modifier protein of major autolysin LytC (CWBP76)		0.022428	0.972477	-0.055569
sp|Q65JP0|SUCC_BACLD	Q65JP0	Succinate--CoA ligase [ADP-forming] subunit beta		0.021971	0.971699	0.0354637
tr|Q65KA5|Q65KA5_BACLD	Q65KA5	Aminotransferase		0.0217213	0.971439	0.0647167
sp|Q65PC8|SYC_BACLD	Q65PC8	Cysteine--tRNA ligase		0.0217121	0.970225	0.107502
sp|Q65IW0|UXUA2_BACLD	Q65IW0	Mannonate dehydratase 2		0.0186391	0.975625	-0.204038
sp|Q65PB2|RS12_BACLD	Q65PB2	30S ribosomal protein S12		0.0174613	0.977491	0.0511899
tr|Q65G90|Q65G90_BACLD	Q65G90	Two-component response regulator		0.0168717	0.977654	0.0757424
tr|Q65EG9|Q65EG9_BACLD	Q65EG9	NUDIX hydrolase		0.0166609	0.976836	-0.199022
tr|Q62ZI2|Q62ZI2_BACLD	Q62ZI2	ABC transporter,ATP/GTP-binding site motif A (P-loop)		0.0164096	0.976363	0.19341
sp|Q65PB9|RL1_BACLD	Q65PB9	50S ribosomal protein L1		0.0145718	0.978189	-0.0362722
tr|Q65MG0|Q65MG0_BACLD	Q65MG0	YfkI		0.0137581	0.978771	-0.150456
tr|Q65DC8|Q65DC8_BACLD	Q65DC8	Uncharacterized protein		0.0119219	0.981426	-0.0556299
tr|Q65NI8|Q65NI8_BACLD	Q65NI8	Putative extracellular solute-binding protein, family 3 YckK		0.0112431	0.981365	0.0252795
tr|Q62N85|Q62N85_BACLD	Q62N85	Glucosamine-6-phosphate deaminase		0.00974941	0.983862	-0.0999436
tr|Q65GE5|Q65GE5_BACLD	Q65GE5	Probable transcriptional regulator YsiA		0.00717315	0.987418	-0.103688
tr|Q65FN1|Q65FN1_BACLD	Q65FN1	Putative Dihydroorotate dehydrogenase YrpB		0.00598605	0.98865	0.0626454
sp|Q65ED8|UVRB_BACLD	Q65ED8	UvrABC system protein B		0.00446972	0.990903	-0.0440144
tr|Q65GE3|Q65GE3_BACLD	Q65GE3	Conserved membrane protein YshE		0.00341554	0.992477	0.0384831
tr|Q65EI9|Q65EI9_BACLD	Q65EI9	Putative NADH-dependent flavin oxidoreductase YqiG		0.00334142	0.991681	-0.031292

## Sheet: SU-SG
Protein	Short	Annotation	Significant (+)	-Log p-value	q-value	Difference SU_SG
sp|Q65PA4|RL2_BACLD	Q65PA4	50S ribosomal protein L2	+	4.59559	0	5.93245
tr|Q65MM2|Q65MM2_BACLD	Q65MM2	Aldehyde dehydrogenase YfmT	+	4.52289	0	4.04151
tr|Q65D95|Q65D95_BACLD	Q65D95	Putative Glycerophosphoryl diester phosphodiesterase	+	4.42191	0	8.82665
tr|Q65F82|Q65F82_BACLD	Q65F82	Lipoprotein	+	4.35228	0	-7.05082
tr|Q65J27|Q65J27_BACLD	Q65J27	Aconitate hydratase	+	4.34529	0	3.27402
tr|Q65DM2|Q65DM2_BACLD	Q65DM2	Uncharacterized protein	+	4.17788	0	3.74933
sp|Q65PA1|RS3_BACLD	Q65PA1	30S ribosomal protein S3	+	4.00522	0	7.27916
sp|Q65P93|RS8_BACLD	Q65P93	30S ribosomal protein S8	+	3.95979	0	11.5745
tr|Q65CV9|Q65CV9_BACLD	Q65CV9	Alkyl hydroperoxide reductase (Large subunit) and NADH dehydrogenase	+	3.9399	0	-6.47351
sp|Q65DX2|ATPA_BACLD	Q65DX2	ATP synthase subunit alpha	+	3.92023	0	5.50769
sp|Q65G70|Y3080_BACLD	Q65G70	UPF0173 metal-dependent hydrolase BLi03080/BL00413	+	3.89625	0	7.61092
tr|Q65IR7|Q65IR7_BACLD	Q65IR7	Glutamate synthase (Small subunit)	+	3.84518	0	-3.4955
tr|Q65I30|Q65I30_BACLD	Q65I30	Chorismate mutase AroH	+	3.69384	0	-6.22086
tr|Q65D31|Q65D31_BACLD	Q65D31	Glycoside hydrolase, family 43 YxiA	+	3.60932	0	5.36567
tr|Q65M50|Q65M50_BACLD	Q65M50	Amidase_6 domain-containing protein	+	3.47759	0	2.65253
sp|Q65IX1|IOLA1_BACLD	Q65IX1	Malonate-semialdehyde dehydrogenase 1	+	3.40888	0	3.11275
tr|Q65J79|Q65J79_BACLD	Q65J79	Glutamine synthetase	+	3.3954	0	3.11002
tr|Q65GI5|Q65GI5_BACLD	Q65GI5	Acetolactate synthase	+	3.37905	0	-6.02384
sp|Q65L57|CYSI_BACLD	Q65L57	Sulfite reductase [NADPH] hemoprotein beta-component	+	3.32535	0	-5.30713
sp|Q65JP5|RL19_BACLD	Q65JP5	50S ribosomal protein L19	+	3.2712	0	8.66164
tr|Q65DF6|Q65DF6_BACLD	Q65DF6	2-methylisocitrate dehydratase	+	3.24344	0	6.92506
sp|Q65HN9|NAMA_BACLD	Q65HN9	NADPH dehydrogenase	+	3.19851	0	-3.07433
sp|Q65DX1|ATPD_BACLD	Q65DX1	ATP synthase subunit delta	+	3.17836	0	2.79524
tr|Q65ND2|Q65ND2_BACLD	Q65ND2	Succinate-semialdehyde dehydrogenase	+	3.15354	0	-2.50933
tr|Q65G34|Q65G34_BACLD	Q65G34	Acetyl-CoA synthetase	+	3.11893	0	5.22072
sp|Q65DX4|ATPB_BACLD	Q65DX4	ATP synthase subunit beta	+	3.09952	0	6.49132
tr|Q65NG2|Q65NG2_BACLD	Q65NG2	Putative DNA binding protein YbfA	+	3.0647	0	-5.76009
tr|Q65JR9|Q65JR9_BACLD	Q65JR9	Ribulose-phosphate 3-epimerase	+	3.04673	0	4.33315
sp|Q65G42|RS4_BACLD	Q65G42	30S ribosomal protein S4	+	3.04008	0	4.24972
tr|Q65E63|Q65E63_BACLD	Q65E63	Gamma-DL-glutamyl hydrolase	+	3.01695	0	-3.50063
tr|Q65HV7|Q65HV7_BACLD	Q65HV7	Uncharacterized protein	+	3.01373	0	-4.79461
tr|Q65MG5|Q65MG5_BACLD	Q65MG5	Putative nucleotidase YfkN	+	3.00124	0	-3.97015
sp|Q65JP0|SUCC_BACLD	Q65JP0	Succinate--CoA ligase [ADP-forming] subunit beta	+	2.98861	0	5.12099
tr|Q62NB3|Q62NB3_BACLD	Q62NB3	Uncharacterized protein	+	2.98768	0	-3.94276
sp|Q65P90|RS5_BACLD	Q65P90	30S ribosomal protein S5	+	2.98181	0	9.98789
tr|Q65IR6|Q65IR6_BACLD	Q65IR6	Glutamate synthase (Large subunit)	+	2.9799	0	-2.49297
tr|Q65HN0|Q65HN0_BACLD	Q65HN0	Glycoside hydrolase, family 1	+	2.96585	0	4.49067
tr|Q65KA8|Q65KA8_BACLD	Q65KA8	Allergen V5/Tpx-1 related	+	2.95444	0	-5.79604
tr|Q62SC9|Q62SC9_BACLD	Q62SC9	Putative 3-oxoacyl-acyl-carrier protein reductase YvaG	+	2.92339	0	2.98645
sp|Q65NN6|NADE_BACLD	Q65NN6	NH(3)-dependent NAD(+) synthetase	+	2.8989	0	-3.43858
sp|Q65JF2|RECA_BACLD	Q65JF2	Protein RecA	+	2.88654	0	1.84314
sp|Q65PB5|RPOB_BACLD	Q65PB5	DNA-directed RNA polymerase subunit beta	+	2.80573	0	2.0901
tr|Q65KZ6|Q65KZ6_BACLD	Q65KZ6	Gamma-glutamyltranspeptidase	+	2.79473	0	-4.38446
tr|Q65ED9|Q65ED9_BACLD	Q65ED9	UvrABC system protein A	+	2.78577	0	3.19086
tr|Q65ED2|Q65ED2_BACLD	Q65ED2	Isocitrate/isopropylmalate dehydrogenase	+	2.78192	0	-3.16903
tr|Q65DH7|Q65DH7_BACLD	Q65DH7	Aminopeptidase	+	2.775	0	-5.51941
tr|Q65EZ3|Q65EZ3_BACLD	Q65EZ3	Manganese ABC transporter (ATP-binding protein)	+	2.77238	0	-1.36231
tr|Q65I67|Q65I67_BACLD	Q65I67	Penicillin-binding proteins,Glycosyl Transferase Family 51	+	2.77187	0	-4.69883
tr|A5A658|A5A658_BACLD	A5A658	Isocitrate dehydrogenase [NADP]	+	2.77007	0	5.60219
tr|Q65HK8|Q65HK8_BACLD	Q65HK8	Branched-chain alpha-keto acid dehydrogenase E1 subunit (2-oxoisovalerate dehydrogenase alpha subunit)	+	2.74787	0	2.53808
sp|Q65I39|AROA_BACLD	Q65I39	3-phosphoshikimate 1-carboxyvinyltransferase	+	2.74741	0	-3.82357
sp|Q65MZ8|CH60_BACLD	Q65MZ8	60 kDa chaperonin	+	2.73603	0	5.84688
tr|Q65KM6|Q65KM6_BACLD	Q65KM6	Cupin_2 domain-containing protein	+	2.73404	0	-2.61071
tr|Q65GV0|Q65GV0_BACLD	Q65GV0	Periplasmic iron-binding protein	+	2.73299	0	5.22882
tr|Q65MX0|Q65MX0_BACLD	Q65MX0	Alpha amylase, Glycoside Hydrolase Family 13	+	2.71943	0	7.09385
tr|Q65NV3|Q65NV3_BACLD	Q65NV3	Antibacterial protein	+	2.70817	0	-3.1866
tr|Q65JQ8|Q65JQ8_BACLD	Q65JQ8	Malonyl CoA-acyl carrier protein transacylase	+	2.70675	0	4.703
sp|Q65HH4|EFP_BACLD	Q65HH4	Elongation factor P	+	2.69773	0	1.9855
tr|Q65M09|Q65M09_BACLD	Q65M09	Alpha Phosphoglucomutase PgcA	+	2.6665	0.00474576	3.16392
tr|Q65JY6|Q65JY6_BACLD	Q65JY6	Penicillin-binding protein 2B	+	2.66252	0.00466667	5.09068
tr|Q65CW4|Q65CW4_BACLD	Q65CW4	Gluconate kinase	+	2.64246	0.00852459	6.53715
tr|Q65GA5|Q65GA5_BACLD	Q65GA5	Threonine--tRNA ligase	+	2.6414	0.0083871	4.34888
tr|Q65MR1|Q65MR1_BACLD	Q65MR1	YerH	+	2.63547	0.00825397	-5.39479
tr|Q65FL0|Q65FL0_BACLD	Q65FL0	Transcriptional regulator (Lrp/AsnC family)	+	2.62791	0.008125	-3.7129
tr|Q65LT4|Q65LT4_BACLD	Q65LT4	Foldase protein PrsA	+	2.62093	0.008	3.64923
tr|Q65E02|Q65E02_BACLD	Q65E02	DhbF	+	2.61667	0.00787879	4.20244
tr|Q65KB5|Q65KB5_BACLD	Q65KB5	Phosphoenolpyruvate-protein phosphotransferase	+	2.59496	0.00776119	3.83993
sp|Q65PL2|PDXS_BACLD	Q65PL2	Pyridoxal 5'-phosphate synthase subunit PdxS	+	2.57741	0.00764706	1.85046
sp|Q65P72|RS9_BACLD	Q65P72	30S ribosomal protein S9	+	2.57659	0.00753623	3.25627
sp|Q65DT7|PYRG_BACLD	Q65DT7	CTP synthase	+	2.57162	0.00742857	6.3056
tr|Q65JX1|Q65JX1_BACLD	Q65JX1	Bacillopeptidase F	+	2.55329	0.00732394	-3.30448
tr|Q65HI6|Q65HI6_BACLD	Q65HI6	Conserved protein YqhY	+	2.55196	0.00722222	5.4711
sp|Q65DW5|GLYA_BACLD	Q65DW5	Serine hydroxymethyltransferase	+	2.55026	0.00712329	3.31997
sp|Q65IH4|ODO1_BACLD	Q65IH4	2-oxoglutarate dehydrogenase E1 component	+	2.55018	0.00702703	2.66974
tr|Q65IU3|Q65IU3_BACLD	Q65IU3	Aminotransferase, class IV YjlD	+	2.49641	0.00693333	4.08318
tr|Q65NQ2|Q65NQ2_BACLD	Q65NQ2	Putative stress response protein YceC	+	2.49629	0.00684211	-2.30963
tr|Q65P85|Q65P85_BACLD	Q65P85	Methionine aminopeptidase	+	2.46625	0.00675325	-2.17975
sp|Q65JV7|SYI_BACLD	Q65JV7	Isoleucine--tRNA ligase	+	2.45893	0.00666667	3.20507
tr|Q65LP5|Q65LP5_BACLD	Q65LP5	Putative transferase	+	2.43282	0.00658228	4.90874
tr|Q65L91|Q65L91_BACLD	Q65L91	Enoyl-[acyl-carrier-protein] reductase [NADH]	+	2.43137	0.0065	5.31693
tr|Q65GI6|Q65GI6_BACLD	Q65GI6	Acetolactate synthase (Acetohydroxy-acid synthase) (Small subunit)	+	2.42593	0.00641975	-3.28024
tr|Q65HK9|Q65HK9_BACLD	Q65HK9	Branched-chain alpha-keto acid dehydrogenase E1 subunit (2-oxoisovalerate dehydrogenase beta subunit)	+	2.42552	0.00634146	1.75289
tr|Q65IF3|Q65IF3_BACLD	Q65IF3	Carboxy-terminal processing protease	+	2.41675	0.00626506	4.51833
tr|Q65MF1|Q65MF1_BACLD	Q65MF1	Putative iron-binding oxidoreductase	+	2.41253	0.00619048	4.3467
tr|Q65K41|Q65K41_BACLD	Q65K41	Dihydrolipoyl dehydrogenase	+	2.4059	0.00701176	4.42353
tr|Q65DG7|Q65DG7_BACLD	Q65DG7	Branched-chain-amino-acid aminotransferase	+	2.40275	0.00693023	-2.08979
tr|Q62U26|Q62U26_BACLD	Q62U26	Uncharacterized protein	+	2.38543	0.00685057	-2.79216
sp|Q65KX8|BGAL1_BACLD	Q65KX8	Beta-galactosidase YesZ	+	2.37805	0.00677273	-2.79631
tr|Q62PH0|Q62PH0_BACLD	Q62PH0	Isochorismate synthase	+	2.37749	0.00669663	2.47098
sp|Q65PB4|RPOC_BACLD	Q65PB4	DNA-directed RNA polymerase subunit beta'	+	2.37487	0.00662222	3.31345
tr|Q65NG1|Q65NG1_BACLD	Q65NG1	Beta-galactosidase	+	2.3715	0.00654945	2.02752
tr|Q65N68|Q65N68_BACLD	Q65N68	Putative Acyl-CoA dehydrogenase YdbM	+	2.36076	0.00647826	-2.63357
tr|Q65HG4|Q65HG4_BACLD	Q65HG4	Glycine betaine ABC transporter (Glycine betaine-binding protein)	+	2.35823	0.0064086	-6.4097
tr|Q65DN2|Q65DN2_BACLD	Q65DN2	Extracellular serine protease	+	2.34606	0.00634043	2.32689
tr|Q65K05|Q65K05_BACLD	Q65K05	Uncharacterized protein	+	2.33456	0.00627368	2.40946
tr|Q65LK6|Q65LK6_BACLD	Q65LK6	Uncharacterized protein	+	2.33339	0.00620833	-3.30816
sp|Q65JJ9|RS2_BACLD	Q65JJ9	30S ribosomal protein S2	+	2.32943	0.00614433	9.01221
tr|A5A648|A5A648_BACLD	A5A648	UDP-glucose 6-dehydrogenase	+	2.32876	0.00608163	1.57102
tr|Q62Y99|Q62Y99_BACLD	Q62Y99	YdjM	+	2.32229	0.0060202	3.99963
tr|Q65JG9|Q65JG9_BACLD	Q65JG9	Aspartate-semialdehyde dehydrogenase	+	2.3178	0.00596	-1.80251
sp|Q65GR4|SYD_BACLD	Q65GR4	Aspartate--tRNA ligase	+	2.31137	0.00590099	3.36087
tr|Q65G92|Q65G92_BACLD	Q65G92	DNA polymerase I	+	2.30909	0.00584314	2.85465
tr|Q65JG6|Q65JG6_BACLD	Q65JG6	Ribonuclease J	+	2.30077	0.00578641	2.42757
sp|Q65PA6|RL4_BACLD	Q65PA6	50S ribosomal protein L4	+	2.29317	0.00573077	9.3069
tr|Q62TN6|Q62TN6_BACLD	Q62TN6	Metal-dependent carboxypeptidase	+	2.29204	0.00567619	2.56361
sp|Q65FX8|SYL_BACLD	Q65FX8	Leucine--tRNA ligase	+	2.27966	0.00562264	-3.04617
tr|Q65EQ2|Q65EQ2_BACLD	Q65EQ2	Ribonuclease R	+	2.27349	0.00557009	-4.72269
sp|Q65GG2|RNPH_BACLD	Q65GG2	Ribonuclease PH	+	2.27191	0.00551852	4.42971
sp|Q65GI7|ILVC_BACLD	Q65GI7	Ketol-acid reductoisomerase (NADP(+))	+	2.26715	0.00546789	-3.50562
tr|Q65F08|Q65F08_BACLD	Q65F08	Uncharacterized protein	+	2.25952	0.00541818	2.80699
sp|Q65PD1|ISPF_BACLD	Q65PD1	2-C-methyl-D-erythritol 2,4-cyclodiphosphate synthase	+	2.25204	0.00536937	-4.63301
tr|A5A699|A5A699_BACLD	A5A699	Conserved protein, Glycoside Hydrolase Family 18	+	2.2491	0.00532143	5.18453
tr|Q65JA5|Q65JA5_BACLD	Q65JA5	Ribonucleoside-diphosphate reductase	+	2.24158	0.00527434	-1.67131
tr|Q62XX8|Q62XX8_BACLD	Q62XX8	Sulfatase YflE	+	2.2293	0.00522807	-2.6294
tr|Q65G54|Q65G54_BACLD	Q65G54	AMP-dependent synthetase and ligase YtcI	+	2.21868	0.00518261	1.55363
sp|Q65EN2|ENO_BACLD	Q65EN2	Enolase	+	2.20498	0.00634483	1.67267
tr|Q65FA2|Q65FA2_BACLD	Q65FA2	Aminotransferase, class V	+	2.19364	0.0062906	-1.2962
tr|Q65FK6|Q65FK6_BACLD	Q65FK6	Aminotransferase PatB	+	2.17466	0.00688136	-1.55108
sp|Q65P47|GLMM_BACLD	Q65P47	Phosphoglucosamine mutase	+	2.15608	0.00682353	3.30994
tr|Q65HK4|Q65HK4_BACLD	Q65HK4	Phosphate butyryltransferase	+	2.14975	0.00676667	-2.4041
tr|Q65F87|Q65F87_BACLD	Q65F87	Cysteine desulfurase	+	2.14758	0.00671074	-4.39518
tr|Q65IT9|Q65IT9_BACLD	Q65IT9	Acetyl-CoA synthetase	+	2.141	0.00665574	3.81555
sp|Q65PC0|RL11_BACLD	Q65PC0	50S ribosomal protein L11	+	2.13843	0.00660163	6.02291
sp|Q65DQ3|Y3998_BACLD	Q65DQ3	Putative heme-dependent peroxidase BLi03998	+	2.1298	0.00654839	-1.13127
sp|Q65PC8|SYC_BACLD	Q65PC8	Cysteine--tRNA ligase	+	2.11403	0.006496	-3.0163
tr|Q65NV4|Q65NV4_BACLD	Q65NV4	SERPIN domain-containing protein	+	2.11044	0.00644444	-4.82893
tr|Q65K15|Q65K15_BACLD	Q65K15	Pyruvate carboxylase	+	2.10234	0.0063937	2.08468
sp|Q65G82|PFKA_BACLD	Q65G82	ATP-dependent 6-phosphofructokinase	+	2.0999	0.00634375	6.55139
tr|Q65F62|Q65F62_BACLD	Q65F62	ABC transport system substrate-binding protein	+	2.09922	0.00629457	-1.98238
sp|Q65EF0|HPRK_BACLD	Q65EF0	HPr kinase/phosphorylase	+	2.08105	0.00624615	-1.38523
tr|Q65N14|Q65N14_BACLD	Q65N14	LPXTG-motif containing, cell wall anchor domain protein	+	2.07004	0.00726718	-3.55766
sp|Q65LG2|Y1194_BACLD	Q65LG2	UPF0234 protein BLi01194/BL01306	+	2.0692	0.00721212	3.67636
tr|Q65F85|Q65F85_BACLD	Q65F85	ATP-binding protein involved in Fe-S cluster formation YurY	+	2.05315	0.00772932	2.77896
sp|Q65PB0|EFG_BACLD	Q65PB0	Elongation factor G	+	2.05239	0.00767164	1.57138
tr|Q62N58|Q62N58_BACLD	Q62N58	Membrane protein insertase YidC	+	2.05237	0.00761481	-2.48368
tr|Q65P48|Q65P48_BACLD	Q65P48	Uncharacterized protein	+	2.05017	0.00755882	-4.7946
tr|Q62RM0|Q62RM0_BACLD	Q62RM0	Molybdenum cofactor biosynthesis protein B	+	2.03978	0.00750365	-1.58672
tr|Q65G87|Q65G87_BACLD	Q65G87	Citrate synthase	+	2.03422	0.00744928	3.24637
sp|Q65MR2|DNLJ_BACLD	Q65MR2	DNA ligase	+	2.03072	0.00739568	-2.62272
tr|Q62WA5|Q62WA5_BACLD	Q62WA5	Putative acyl-CoA thioester hydrolase	+	2.02988	0.00734286	-2.85253
tr|Q65MN9|Q65MN9_BACLD	Q65MN9	Putative inosine-uridine preferring nucleoside hydrolase	+	2.02754	0.00729078	-2.61512
sp|Q65PA8|RS10_BACLD	Q65PA8	30S ribosomal protein S10	+	2.02484	0.00723944	6.23867
tr|Q65JS8|Q65JS8_BACLD	Q65JS8	Coenzyme A biosynthesis bifunctional protein CoaBC	+	2.0205	0.00718881	-1.96263
tr|Q65F86|Q65F86_BACLD	Q65F86	Conserved protein involved in Fe-S cluster formation YurX	+	2.01249	0.008	-4.76461
tr|Q65KW3|Q65KW3_BACLD	Q65KW3	Uncharacterized protein	+	2.01064	0.00794483	2.34119
tr|Q65P58|Q65P58_BACLD	Q65P58	Glycoside hydrolase, family 3	+	1.99968	0.00953425	6.64994
tr|Q65KK8|Q65KK8_BACLD	Q65KK8	Penicillin-binding protein 3	+	1.99962	0.00946939	-4.41679
tr|Q65KJ0|Q65KJ0_BACLD	Q65KJ0	Motility protein B	+	1.99838	0.00940541	-4.59403
sp|Q65JJ1|SYP_BACLD	Q65JJ1	Proline--tRNA ligase	+	1.99212	0.00934228	2.13122
tr|Q65K76|Q65K76_BACLD	Q65K76	Molybdopterin molybdenumtransferase	+	1.98392	0.00928	-2.82138
tr|Q65E01|Q65E01_BACLD	Q65E01	Isochorismatase	+	1.97014	0.00921854	2.34296
tr|Q65JN9|Q65JN9_BACLD	Q65JN9	Succinate--CoA ligase [ADP-forming] subunit alpha	+	1.96733	0.00915789	1.65319
sp|Q65EF5|PLYC_BACLD	Q65EF5	Pectate lyase C	+	1.95171	0.00909804	4.6243
sp|Q65DX8|MURA1_BACLD	Q65DX8	UDP-N-acetylglucosamine 1-carboxyvinyltransferase 1	+	1.93737	0.00903896	1.73192
tr|Q65M78|Q65M78_BACLD	Q65M78	Conserved protein YgxA	+	1.93142	0.00972903	-1.87318
tr|Q65GW7|Q65GW7_BACLD	Q65GW7	Glycoside Hydrolase Family 32	+	1.92765	0.00966667	2.87656
sp|Q65CX5|GANA_BACLD	Q65CX5	Arabinogalactan endo-beta-1,4-galactanase	+	1.90886	0.0111847	3.74395
sp|Q65CN1|MNME_BACLD	Q65CN1	tRNA modification GTPase MnmE	+	1.90667	0.0111139	3.99436
tr|Q65JV3|Q65JV3_BACLD	Q65JV3	Pseudouridine synthase	+	1.90509	0.011044	4.78239
sp|Q65EM9|PGK_BACLD	Q65EM9	Phosphoglycerate kinase	+	1.90152	0.010975	1.64554
tr|Q65DW3|Q65DW3_BACLD	Q65DW3	Ribose/galactose isomerase	+	1.87857	0.0109068	-3.88922
sp|Q65JU3|PYRE_BACLD	Q65JU3	Orotate phosphoribosyltransferase	+	1.87077	0.0116049	2.48761
tr|Q65DN5|Q65DN5_BACLD	Q65DN5	Sucrose-6-phosphate hydrolase	+	1.87007	0.0115337	5.22558
sp|Q65HG1|GCSPB_BACLD	Q65HG1	Probable glycine dehydrogenase (decarboxylating) subunit 2	+	1.8622	0.0114634	2.69054
tr|Q65F57|Q65F57_BACLD	Q65F57	Metalloregulation DNA-binding stress protein	+	1.85348	0.0113939	-4.81212
sp|Q65P79|RPOA_BACLD	Q65P79	DNA-directed RNA polymerase subunit alpha	+	1.84072	0.0113253	1.77976
tr|Q65EY6|Q65EY6_BACLD	Q65EY6	Fructose-1,6-bisphosphate aldolase	+	1.83206	0.0112575	1.56878
tr|Q65E95|Q65E95_BACLD	Q65E95	UDP-glucose 4-epimerase	+	1.82724	0.0111905	3.46656
tr|Q62QB8|Q62QB8_BACLD	Q62QB8	Uncharacterized protein	+	1.82586	0.0111243	-2.97152
sp|Q65FL6|G6PI_BACLD	Q65FL6	Glucose-6-phosphate isomerase	+	1.81285	0.0118824	1.58938
tr|Q65DU1|Q65DU1_BACLD	Q65DU1	Probable transaldolase	+	1.80561	0.0118129	1.02266
sp|Q65DW4|Y3990_BACLD	Q65DW4	UPF0340 protein BLi03936/BL03990	+	1.79639	0.0117442	-2.83186
tr|Q65D92|Q65D92_BACLD	Q65D92	Putative sulfatase	+	1.79418	0.0116763	-5.74301
tr|Q65IF0|Q65IF0_BACLD	Q65IF0	Putative carboxypeptidase	+	1.78794	0.0116092	-6.13376
sp|Q65II8|AZOR1_BACLD	Q65II8	FMN-dependent NADH-azoreductase 1	+	1.77976	0.0115429	2.51884
sp|Q65JX9|MURB_BACLD	Q65JX9	UDP-N-acetylenolpyruvoylglucosamine reductase	+	1.77133	0.0114773	-2.1956
tr|Q65EG7|Q65EG7_BACLD	Q65EG7	Thioredoxin reductase	+	1.7643	0.0118418	-3.11632
sp|Q65G22|MURC_BACLD	Q65G22	UDP-N-acetylmuramate--L-alanine ligase	+	1.76041	0.0117753	-1.07529
tr|Q65F09|Q65F09_BACLD	Q65F09	Putative 2,5-diketo-D-gluconic acid reductase YvgN	+	1.75962	0.0117095	2.47199
tr|Q62ZD4|Q62ZD4_BACLD	Q62ZD4	Carbohydrate deacetylase	+	1.75679	0.0120667	-2.78989
sp|Q65HF9|GCST_BACLD	Q65HF9	Aminomethyltransferase	+	1.74322	0.012663	1.90682
tr|Q65NN4|Q65NN4_BACLD	Q65NN4	Uncharacterized protein	+	1.73988	0.0125934	-4.47974
tr|Q65CT7|Q65CT7_BACLD	Q65CT7	Type I restriction enzyme R Protein	+	1.73729	0.0125246	-6.39485
tr|Q65CU4|Q65CU4_BACLD	Q65CU4	Uncharacterized protein	+	1.73388	0.0124565	-1.91412
tr|Q65IX3|Q65IX3_BACLD	Q65IX3	Enoyl-CoA hydratase/isomerase	+	1.73164	0.0123892	3.36508
tr|Q65GD7|Q65GD7_BACLD	Q65GD7	Uncharacterized protein	+	1.73079	0.0123226	3.24819
sp|Q65I26|NDK_BACLD	Q65I26	Nucleoside diphosphate kinase	+	1.72816	0.0122567	2.14237
sp|Q65D00|IOLA2_BACLD	Q65D00	Malonate-semialdehyde dehydrogenase 2	+	1.72515	0.0121915	5.72625
tr|Q62VS2|Q62VS2_BACLD	Q62VS2	Uncharacterized protein	+	1.72139	0.012127	-2.43618
sp|Q65JU6|PYRK_BACLD	Q65JU6	Dihydroorotate dehydrogenase B (NAD(+)), electron transfer subunit	+	1.71865	0.0120632	-4.45575
tr|A5A671|A5A671_BACLD	A5A671	Endoglucanase	+	1.71673	0.012	-6.09959
tr|Q65JN7|Q65JN7_BACLD	Q65JN7	DNA topoisomerase 1	+	1.70748	0.0119375	-1.13791
sp|Q65I16|GPDA_BACLD	Q65I16	Glycerol-3-phosphate dehydrogenase [NAD(P)+]	+	1.69328	0.0132435	-2.16752
tr|Q65FM6|Q65FM6_BACLD	Q65FM6	Glycoside Hydrolase Family 12	+	1.68884	0.0137113	-4.56317
tr|Q65PL4|Q65PL4_BACLD	Q65PL4	Inosine-5'-monophosphate dehydrogenase	+	1.68338	0.014359	-2.58855
tr|Q65JU7|Q65JU7_BACLD	Q65JU7	Carbamoyl-phosphate synthase large chain	+	1.68285	0.0142857	4.30322
sp|Q65PB1|RS7_BACLD	Q65PB1	30S ribosomal protein S7	+	1.68281	0.0142132	3.15121
tr|Q65I62|Q65I62_BACLD	Q65I62	Aminotransferase	+	1.68065	0.0141414	1.50994
tr|Q65PJ2|Q65PJ2_BACLD	Q65PJ2	YaaQ	+	1.67763	0.0140704	-1.932
tr|Q62YL3|Q62YL3_BACLD	Q62YL3	UDP-N-acetylmuramoyl-tripeptide--D-alanyl-D-alanine ligase	+	1.67505	0.014	2.80074
tr|Q65E00|Q65E00_BACLD	Q65E00	2,3-dihydroxybenzoate-AMP ligase (Enterobactin synthetase component E)	+	1.6728	0.0139303	0.553736
tr|Q65NE2|Q65NE2_BACLD	Q65NE2	Periplasmic binding protein	+	1.66784	0.0138614	-1.4552
tr|Q65I19|Q65I19_BACLD	Q65I19	Stage IV sporulation protein A	+	1.66464	0.0137931	3.25197
tr|Q65CU6|Q65CU6_BACLD	Q65CU6	Uncharacterized protein	+	1.65907	0.0147843	-2.68209
tr|Q65F31|Q65F31_BACLD	Q65F31	Putative iron transport system substrate-binding protein YvrC	+	1.65463	0.0147122	-4.75281
tr|Q65DE9|Q65DE9_BACLD	Q65DE9	Uncharacterized protein	+	1.64489	0.0151456	2.77431
tr|Q65GV2|Q65GV2_BACLD	Q65GV2	Putative Uroporphyrinogen III synthase YjjA	+	1.64465	0.0150725	-1.59936
tr|Q65IH5|Q65IH5_BACLD	Q65IH5	Dihydrolipoyllysine-residue succinyltransferase component of 2-oxoglutarate dehydrogenase complex	+	1.63839	0.0155962	6.13953
tr|Q65MT2|Q65MT2_BACLD	Q65MT2	Adenylosuccinate lyase	+	1.63801	0.0160191	-1.50472
tr|Q65D66|Q65D66_BACLD	Q65D66	Uncharacterized protein	+	1.63454	0.0163048	-3.99589
tr|Q65NL9|Q65NL9_BACLD	Q65NL9	Putative Glycoside Hydrolase Family 1 YckE	+	1.63327	0.0162275	-4.22877
tr|Q62SA5|Q62SA5_BACLD	Q62SA5	Cell wall-associated protease	+	1.62909	0.0161509	-3.05602
tr|Q65PE8|Q65PE8_BACLD	Q65PE8	Cysteine synthase	+	1.61719	0.0160751	1.71367
tr|Q65KC1|Q65KC1_BACLD	Q65KC1	Peptidase M24,putative metallopetidase	+	1.61481	0.016	1.2314
tr|Q65MS4|Q65MS4_BACLD	Q65MS4	Bifunctional purine biosynthesis protein PurH	+	1.61122	0.0159256	5.38917
tr|Q65K59|Q65K59_BACLD	Q65K59	ABC transporter,ABC transporter	+	1.60524	0.0158519	-1.64422
tr|Q65K23|Q65K23_BACLD	Q65K23	Putative Flavoprotein monooxygenase	+	1.60045	0.0157788	5.58812
sp|Q65JF3|CINA_BACLD	Q65JF3	Putative competence-damage inducible protein	+	1.59942	0.0157064	3.12892
tr|Q65GN3|Q65GN3_BACLD	Q65GN3	Nicotinate-nucleotide pyrophosphorylase	+	1.59241	0.0156347	-3.01764
tr|Q65DC3|Q65DC3_BACLD	Q65DC3	Lantibiotic modifying enzyme	+	1.5867	0.0155636	-4.85359
sp|Q65PG8|PTH_BACLD	Q65PG8	Peptidyl-tRNA hydrolase	+	1.57594	0.0159638	-1.39019
tr|Q65NK9|Q65NK9_BACLD	Q65NK9	Putative extracellular solute-binding protein	+	1.57498	0.0158919	-3.62217
tr|Q65JW2|Q65JW2_BACLD	Q65JW2	Pyridoxal phosphate homeostasis protein	+	1.57059	0.0158206	-3.50353
tr|Q65EZ0|Q65EZ0_BACLD	Q65EZ0	Uncharacterized protein	+	1.56937	0.01575	6.16878
sp|Q65IB0|ILVD_BACLD	Q65IB0	Dihydroxy-acid dehydratase	+	1.56476	0.01568	1.95974
tr|Q65JX2|Q65JX2_BACLD	Q65JX2	Bacillopeptidase F	+	1.56175	0.0159646	-3.46962
tr|Q65M28|Q65M28_BACLD	Q65M28	Uncharacterized protein	+	1.55775	0.0158943	4.70835
tr|Q65LE4|Q65LE4_BACLD	Q65LE4	Ornithine carbamoyltransferase	+	1.55057	0.0164386	-3.46556
tr|Q65MS5|Q65MS5_BACLD	Q65MS5	Phosphoribosylglycinamide formyltransferase	+	1.54394	0.0175022	-2.21402
sp|Q65MP8|GATA_BACLD	Q65MP8	Glutamyl-tRNA(Gln) amidotransferase subunit A	+	1.53365	0.0179304	6.711
tr|Q65MV5|Q65MV5_BACLD	Q65MV5	YdjN	+	1.52722	0.0178528	-2.78123
sp|P80057|GSEP_BACLD	P80057	Glutamyl endopeptidase	+	1.52392	0.0181034	2.83141
sp|Q65DJ9|THIM_BACLD	Q65DJ9	Hydroxyethylthiazole kinase	+	1.51439	0.0180258	-4.95126
tr|Q65GF9|Q65GF9_BACLD	Q65GF9	Probable transcriptional regulator YsmB	+	1.51413	0.0179487	-6.42362
tr|Q65MR3|Q65MR3_BACLD	Q65MR3	ATP-dependent DNA helicase	+	1.50999	0.0178723	-2.22493
tr|Q65LU4|Q65LU4_BACLD	Q65LU4	Enoyl-CoA hydratase/isomerase YhaR	+	1.50736	0.0177966	2.30223
sp|Q65HT9|DEOB_BACLD	Q65HT9	Phosphopentomutase	+	1.49761	0.0188186	3.51095
tr|Q65FY5|Q65FY5_BACLD	Q65FY5	Putative multiple sugar transport system substrate-binding protein YtcQ	+	1.49372	0.0187395	3.90029
tr|Q65EH6|Q65EH6_BACLD	Q65EH6	Ribonuclease	+	1.49204	0.0186611	-1.68353
sp|Q65JN3|CLPY_BACLD	Q65JN3	ATP-dependent protease ATPase subunit ClpY	+	1.49183	0.0185833	-1.60749
sp|Q65GJ4|CLPX_BACLD	Q65GJ4	ATP-dependent Clp protease ATP-binding subunit ClpX	+	1.48828	0.0185062	8.24625
tr|Q65IG3|Q65IG3_BACLD	Q65IG3	YoaJ	+	1.47423	0.0189091	-2.13168
tr|Q65HL9|Q65HL9_BACLD	Q65HL9	Peptidase T YqjE	+	1.46219	0.0197531	4.51197
tr|Q65GB8|Q65GB8_BACLD	Q65GB8	Peptidase M42 family YsdC	+	1.45536	0.0207213	-1.29301
tr|Q65CZ8|Q65CZ8_BACLD	Q65CZ8	Aldo/keto reductase family 2 protein	+	1.45495	0.0206367	-3.15538
sp|Q65CR5|PURA_BACLD	Q65CR5	Adenylosuccinate synthetase	+	1.44174	0.0205528	4.2728
tr|Q65PF3|Q65PF3_BACLD	Q65PF3	Hypoxanthine phosphoribosyltransferase	+	1.43363	0.0204696	1.71624
tr|Q65LD4|Q65LD4_BACLD	Q65LD4	3-oxoacyl-[acyl-carrier-protein] synthase 2	+	1.42921	0.0203871	1.29856
tr|Q65PI3|Q65PI3_BACLD	Q65PI3	Methionine--tRNA ligase	+	1.4258	0.0203052	1.247
tr|Q65IX2|Q65IX2_BACLD	Q65IX2	Enoyl-CoA hydratase/isomerase	+	1.41299	0.021104	12.3674
tr|Q65LF1|Q65LF1_BACLD	Q65LF1	N-6 Adenine-specific DNA methylase YitW	+	1.40466	0.021498	-4.92923
sp|Q65DX3|ATPG_BACLD	Q65DX3	ATP synthase gamma chain	+	1.40267	0.021873	3.65832
tr|Q65JQ1|Q65JQ1_BACLD	Q65JQ1	Signal recognition particle protein	+	1.39482	0.022087	-0.502051
sp|Q65JN6|TRMFO_BACLD	Q65JN6	Methylenetetrahydrofolate--tRNA-(uracil-5-)-methyltransferase TrmFO	+	1.39463	0.022	-1.40207
tr|Q65HZ1|Q65HZ1_BACLD	Q65HZ1	D-3-phosphoglycerate dehydrogenase	+	1.3932	0.0219137	1.75871
sp|Q65DU2|MURA2_BACLD	Q65DU2	UDP-N-acetylglucosamine 1-carboxyvinyltransferase 2	+	1.38974	0.0218281	-1.84818
tr|Q65HW5|Q65HW5_BACLD	Q65HW5	Riboflavin synthase (Alpha subunit)	+	1.38602	0.0217432	-2.8842
tr|Q65D52|Q65D52_BACLD	Q65D52	Glycoside hydrolase, family 1	+	1.38563	0.0216589	1.57388
tr|Q65PF2|Q65PF2_BACLD	Q65PF2	ATP-dependent zinc metalloprotease FtsH	+	1.38482	0.0215753	2.73406
tr|Q65L29|Q65L29_BACLD	Q65L29	Phage related protein	+	1.38366	0.0214923	10.3628
tr|Q65JH3|Q65JH3_BACLD	Q65JH3	Peptidase	+	1.38159	0.02141	-0.432721
tr|Q62WK9|Q62WK9_BACLD	Q62WK9	Cys/Met metabolism pyridoxal-phosphate-dependent enzymes	+	1.38137	0.0213282	-4.60185
tr|Q65IP5|Q65IP5_BACLD	Q65IP5	Molecular chaperone	+	1.37889	0.0212471	-3.6329
tr|Q65FC1|Q65FC1_BACLD	Q65FC1	D-isomer specific 2-hydroxyacid dehydrogenase, NAD binding domain,D-isomer specific 2-hydroxyacid dehydrogenase, NAD binding domain	+	1.37635	0.0211667	-3.84754
sp|Q65E56|RBSD_BACLD	Q65E56	D-ribose pyranase	+	1.37506	0.0210868	4.03844
sp|Q65JJ8|EFTS_BACLD	Q65JJ8	Elongation factor Ts	+	1.35565	0.0222556	3.48641
sp|Q65GM8|Y2918_BACLD	Q65GM8	UPF0735 ACT domain-containing protein BLi02918/BL01157	+	1.35451	0.0226966	1.31679
tr|Q65LZ8|Q65LZ8_BACLD	Q65LZ8	Cell wall hydrolase phosphatase-associated protein	+	1.35439	0.0226119	-2.87103
sp|Q65EN1|GPMI_BACLD	Q65EN1	2,3-bisphosphoglycerate-independent phosphoglycerate mutase	+	1.35349	0.0225279	-0.885314
tr|Q65HM3|Q65HM3_BACLD	Q65HM3	6-phosphogluconate dehydrogenase, decarboxylating	+	1.34627	0.0224444	1.31106
tr|Q65HN2|Q65HN2_BACLD	Q65HN2	Conserved hyopothetical protein	+	1.34132	0.0228782	-2.31228
tr|A5A637|A5A637_BACLD	A5A637	Uncharacterized protein	+	1.34095	0.0227941	-11.647
tr|Q65L52|Q65L52_BACLD	Q65L52	Uncharacterized protein	+	1.3361	0.0227106	-0.974163
tr|Q65MG6|Q65MG6_BACLD	Q65MG6	NADH-dependent nitro/flavin oxidoreductase	+	1.33468	0.0226277	1.89775
sp|Q65EN0|TPIS_BACLD	Q65EN0	Triosephosphate isomerase	+	1.33419	0.0225455	6.89415
tr|Q65FQ0|Q65FQ0_BACLD	Q65FQ0	Nuc_N domain-containing protein	+	1.33329	0.0224638	1.81173
tr|Q65LC4|Q65LC4_BACLD	Q65LC4	Oligopeptide ABC transporter (Binding protein)	+	1.33292	0.0223827	-1.75864
tr|Q65NM7|Q65NM7_BACLD	Q65NM7	Cephalosporin C deacetylase, Carbohydrate Esterase Family 7	+	1.32305	0.0223022	1.67713
tr|Q65KL1|Q65KL1_BACLD	Q65KL1	Uncharacterized protein	+	1.323	0.0222222	4.13081
tr|Q65EQ1|Q65EQ1_BACLD	Q65EQ1	Esterase/lipase/thioesterase	+	1.31892	0.0225143	-3.34024
tr|Q65P57|Q65P57_BACLD	Q65P57	Putative beta-lactamase YbbE	+	1.31822	0.0224342	4.60227
tr|Q65GB0|Q65GB0_BACLD	Q65GB0	Phosphodiesterase/alkaline phosphatase D	+	1.31605	0.0223546	3.22728
tr|Q65LQ4|Q65LQ4_BACLD	Q65LQ4	Lipoate--protein ligase	+	1.31491	0.0222756	3.01966
tr|Q65DN0|Q65DN0_BACLD	Q65DN0	Putative oxygenase	+	1.31274	0.0221972	-1.70172
tr|Q65F51|Q65F51_BACLD	Q65F51	Fumarate hydratase class II	+	1.30738	0.0225263	2.18073
tr|Q65DY2|Q65DY2_BACLD	Q65DY2	Oxidoreductase alpha (Molybdopterin) subunit	+	1.30214	0.0224476	2.06766
tr|Q65H81|Q65H81_BACLD	Q65H81	RNA polymerase sigma factor SigA	+	1.2989	0.0223693	-1.24025
sp|Q65G89|MDH_BACLD	Q65G89	Malate dehydrogenase	+	1.2988	0.0222917	2.12876
tr|Q65M18|Q65M18_BACLD	Q65M18	Uncharacterized protein	+	1.29234	0.0229619	1.34869
sp|Q65IA6|FTHS_BACLD	Q65IA6	Formate--tetrahydrofolate ligase	+	1.29213	0.0228828	1.99891
tr|Q65MJ5|Q65MJ5_BACLD	Q65MJ5	Putative carboxypeptidase	+	1.29188	0.0228041	-2.79639
tr|Q65GE6|Q65GE6_BACLD	Q65GE6	Enoyl-CoA hydratase/isomerase YsiB	+	1.28166	0.0232055	8.10239
tr|Q65FX3|Q65FX3_BACLD	Q65FX3	Possible acetoin transport system substrate binding protein YtrF	+	1.27726	0.0235495	-3.92074
tr|Q65M24|Q65M24_BACLD	Q65M24	Nucleic acid-binding hydrolase YhcR	+	1.27317	0.0234694	3.43378
tr|Q65E82|Q65E82_BACLD	Q65E82	Glycosyl transferase family 4	+	1.27309	0.0233898	-0.862099
sp|Q65JY2|MURD_BACLD	Q65JY2	UDP-N-acetylmuramoylalanine--D-glutamate ligase	+	1.26479	0.0237297	6.62375
tr|Q65FF4|Q65FF4_BACLD	Q65FF4	ESAT-6-like protein	+	1.26257	0.0236498	2.13262
tr|Q65F89|Q65F89_BACLD	Q65F89	FeS assembly protein SufB	+	1.26132	0.0235705	-1.62545
tr|Q65MA7|Q65MA7_BACLD	Q65MA7	Nitroreductase	+	1.25823	0.0234916	-3.24985
sp|Q65GP8|QUEA_BACLD	Q65GP8	S-adenosylmethionine:tRNA ribosyltransferase-isomerase	+	1.25771	0.0234133	-1.74003
sp|Q65MP7|GATB_BACLD	Q65MP7	Aspartyl/glutamyl-tRNA(Asn/Gln) amidotransferase subunit B	+	1.25498	0.0237342	-1.29944
tr|Q65FM9|Q65FM9_BACLD	Q65FM9	Alpha-amylase	+	1.25481	0.0236556	-2.44381
tr|Q65L58|Q65L58_BACLD	Q65L58	Sulfite reductase [NADPH] flavoprotein alpha-component	+	1.25407	0.0235776	1.59795
sp|Q65JH6|RS15_BACLD	Q65JH6	30S ribosomal protein S15	+	1.24817	0.0235	1.90397
sp|Q65K35|Y5149_BACLD	Q65K35	UPF0637 protein BLi01683/BL05149	+	1.23987	0.0242885	-1.62107
tr|Q65G06|Q65G06_BACLD	Q65G06	RNA 2',3'-cyclic phosphodiesterase	+	1.23697	0.024549	1.13644
tr|Q65N58|Q65N58_BACLD	Q65N58	Conserved membrane protein YdcC	+	1.23604	0.024873	-1.28464
tr|Q65CX6|Q65CX6_BACLD	Q65CX6	Alanine dehydrogenase	+	1.23196	0.0247922	3.66731
tr|Q65LG1|Q65LG1_BACLD	Q65LG1	Nucleic acid-binding protein YitL	+	1.22942	0.024712	-0.390466
tr|Q62RR8|Q62RR8_BACLD	Q62RR8	Translation initiation factor IF-3	+	1.22616	0.0252774	6.29486
sp|Q65I10|IDI2_BACLD	Q65I10	Isopentenyl-diphosphate delta-isomerase	+	1.22438	0.0251961	-7.39087
tr|Q65NR1|Q65NR1_BACLD	Q65NR1	Cell wall hydrolase	+	1.22122	0.0255128	1.1386
tr|A5A666|A5A666_BACLD	A5A666	Aldehyde dehydrogenase	+	1.21852	0.0254313	1.3994
tr|Q65K50|Q65K50_BACLD	Q65K50	Ribonuclease J	+	1.21361	0.0261656	1.95862
tr|Q65LF2|Q65LF2_BACLD	Q65LF2	Conserved protein,putative esterase YitV	+	1.21185	0.0260825	2.43333
sp|Q65E69|KDUI_BACLD	Q65E69	4-deoxy-L-threo-5-hexosulose-uronate ketol-isomerase	+	1.2052	0.0269241	2.04818
sp|Q65HG0|GCSPA_BACLD	Q65HG0	Probable glycine dehydrogenase (decarboxylating) subunit 1	+	1.20297	0.0272303	2.52224
tr|Q62NU6|Q62NU6_BACLD	Q62NU6	Lantibiotic modifying enzyme	+	1.20206	0.0275346	-1.47105
tr|Q65G16|Q65G16_BACLD	Q65G16	Putative endo-1,4-glucanase YtoP	+	1.19688	0.0278119	0.890779
tr|Q65J64|Q65J64_BACLD	Q65J64	Hypothetical phage-related protein	+	1.18642	0.02845	-0.527407
tr|Q65P64|Q65P64_BACLD	Q65P64	Penicillin-binding protein	+	1.1806	0.0299315	-2.48229
tr|Q65PD6|Q65PD6_BACLD	Q65PD6	Class III stress response-related ATPase	+	1.18047	0.0298385	-1.39526
tr|Q65G02|Q65G02_BACLD	Q65G02	Putative peptidase YtjP	+	1.17754	0.0297461	1.34587
tr|Q65IA9|Q65IA9_BACLD	Q65IA9	Rhodopsin-like GPCR superfamily protein	+	1.17239	0.0308148	0.204815
sp|Q65EG0|HIS7_BACLD	Q65EG0	Imidazoleglycerol-phosphate dehydratase	+	1.16853	0.0309662	-1.90736
tr|Q62U10|Q62U10_BACLD	Q62U10	DUF5082 domain-containing protein	+	1.16502	0.0313374	-8.90913
sp|Q65PF0|HSLO_BACLD	Q65PF0	33 kDa chaperonin	+	1.16136	0.0312416	6.62319
tr|Q62TJ2|Q62TJ2_BACLD	Q62TJ2	Menaquinol:cytochrome c oxidoreductase (Iron-sulfur subunit)	+	1.15801	0.0311463	-9.43506
sp|Q65JT9|SAT_BACLD	Q65JT9	Sulfate adenylyltransferase	+	1.1565	0.0314286	-2.26774
tr|Q65JI4|Q65JI4_BACLD	Q65JI4	Transcription termination/antitermination protein NusA	+	1.15362	0.0313333	2.3592
tr|Q65D12|Q65D12_BACLD	Q65D12	Uncharacterized protein	+	1.14456	0.0314683	-8.64571
tr|Q65NI8|Q65NI8_BACLD	Q65NI8	Putative extracellular solute-binding protein, family 3 YckK	+	1.1307	0.0328072	-10.1525
sp|Q65PA9|EFTU_BACLD	Q65PA9	Elongation factor Tu	+	1.12873	0.0331772	1.51739
sp|Q65MZ9|CH10_BACLD	Q65MZ9	10 kDa chaperonin	+	1.12394	0.0336766	-1.67795
sp|Q65I63|SYN_BACLD	Q65I63	Asparagine--tRNA ligase	+	1.11719	0.0339343	3.08162
tr|Q65HL0|Q65HL0_BACLD	Q65HL0	Dihydrolipoamide acetyltransferase component of pyruvate dehydrogenase complex	+	1.11591	0.0338333	6.77676
sp|Q65E26|FABZ_BACLD	Q65E26	3-hydroxyacyl-[acyl-carrier-protein] dehydratase FabZ	+	1.1158	0.0337329	-1.38123
tr|A5A694|A5A694_BACLD	A5A694	Transglutaminase-like enzymes, putative cysteine protease YebA	+	1.11225	0.0339408	-6.38351
sp|Q65EC5|SECA_BACLD	Q65EC5	Protein translocase subunit SecA	+	1.11157	0.0338407	2.53912
tr|Q65K44|Q65K44_BACLD	Q65K44	Pyruvate dehydrogenase E1 component subunit alpha	+	1.10748	0.0343059	1.54367
tr|Q65I01|Q65I01_BACLD	Q65I01	Glutamate dehydrogenase	+	1.09507	0.0357185	7.80039
tr|Q65M69|Q65M69_BACLD	Q65M69	Transposase protein	+	1.09057	0.0363041	-5.61948
tr|Q62UW0|Q62UW0_BACLD	Q62UW0	Putative DNA binding protein, transcriptional regulator	+	1.08528	0.0366064	-2.42638
sp|Q65H54|DNAK_BACLD	Q65H54	Chaperone protein DnaK	+	1.07886	0.0368488	-1.43471
tr|Q65DC7|Q65DC7_BACLD	Q65DC7	Intracellular serine protease	+	1.06704	0.0381101	-1.73657
tr|Q65J58|Q65J58_BACLD	Q65J58	YoaW	+	1.05949	0.0390173	-8.69376
sp|Q65PD4|DISA_BACLD	Q65PD4	DNA integrity scanning protein DisA	+	1.05692	0.0392046	-1.77883
tr|Q65NT0|Q65NT0_BACLD	Q65NT0	Glutamyl-tRNA(Gln) amidotransferase (Subunit A)	+	1.04955	0.0406552	-1.66059
tr|Q65LW6|Q65LW6_BACLD	Q65LW6	D-alanine aminotransferase	+	1.0465	0.0412722	0.945572
sp|Q65G68|ARLY_BACLD	Q65G68	Argininosuccinate lyase	+	1.04572	0.0418057	-1.65505
tr|Q65LD0|Q65LD0_BACLD	Q65LD0	Oligopeptide ABC transporter (Oligopeptide-binding protein)	+	1.04345	0.0420855	4.89833
tr|Q65LQ8|Q65LQ8_BACLD	Q65LQ8	Putative glucanase/aminopeptidase YhfE	+	1.03686	0.0426705	-1.87952
sp|Q65GB5|RL20_BACLD	Q65GB5	50S ribosomal protein L20	+	1.03497	0.0425496	0.789617
tr|Q65J38|Q65J38_BACLD	Q65J38	Transketolase	+	1.03407	0.0426441	-1.19105
tr|Q65CR7|Q65CR7_BACLD	Q65CR7	Putative two-component response regulator YycF	+	1.03309	0.0425239	-8.93393
tr|Q65FF1|Q65FF1_BACLD	Q65FF1	Alanine dehydrogenase	+	1.01834	0.0447303	-4.96239
tr|Q65GI4|Q65GI4_BACLD	Q65GI4	Branched-chain-amino-acid aminotransferase	+	1.01787	0.044605	-9.23177
sp|Q65H59|DEOC1_BACLD	Q65H59	Deoxyribose-phosphate aldolase 1	+	1.01247	0.0458771	1.98663
sp|Q65MU0|GUAA_BACLD	Q65MU0	GMP synthase [glutamine-hydrolyzing]	+	1.00886	0.0460947	-1.84114
sp|Q65L74|Y1284_BACLD	Q65L74	Putative phosphoesterase BLi01284/BL02661	+	1.00718	0.0459667	-2.863
tr|Q65FG2|Q65FG2_BACLD	Q65FG2	Uncharacterized protein	+	1.00362	0.0468476	9.76296
sp|Q65JJ6|RRF_BACLD	Q65JJ6	Ribosome-recycling factor	+	0.993261	0.048011	1.13564
tr|Q65GU1|Q65GU1_BACLD	Q65GU1	Cystathionine gamma-lyase YrhB	+	0.991012	0.0481653	-1.19839
sp|Q65CN2|MNMG_BACLD	Q65CN2	tRNA uridine 5-carboxymethylaminomethyl modification enzyme MnmG	+	0.99055	0.048033	-4.6463
tr|Q62Z28|Q62Z28_BACLD	Q62Z28	YcgP	+	0.984026	0.0489315	1.34157
tr|Q65PL6|Q65PL6_BACLD	Q65PL6	DNA gyrase subunit A	+	0.983699	0.0487978	-1.22415
tr|Q65GL1|Q65GL1_BACLD	Q65GL1	SpoIIB	+	0.982342	0.0486649	7.38695
tr|Q65NR3|Q65NR3_BACLD	Q65NR3	Hypotehtical protein	+	0.979877	0.0488152	-0.842122
sp|Q65PD0|SYE_BACLD	Q65PD0	Glutamate--tRNA ligase	+	0.972176	0.0491707	-1.50111
tr|Q65FB7|Q65FB7_BACLD	Q65FB7	Conserved protein YutE	+	0.971178	0.0492541	-3.29603
sp|Q65GQ8|APT_BACLD	Q65GQ8	Adenine phosphoribosyltransferase	+	0.971073	0.0494555	1.40844
sp|Q65GP9|TGT_BACLD	Q65GP9	Queuine tRNA-ribosyltransferase	+	0.969361	0.0496452	-3.41878
tr|Q65IQ8|Q65IQ8_BACLD	Q65IQ8	Short-chain dehydrogenase/reductase SDR,Calcium-binding EF-hand	+	0.969329	0.0495121	-0.549177
sp|Q65I29|AROB_BACLD	Q65I29	3-dehydroquinate synthase		0.958533	0.0527273	-5.41255
tr|Q65MN5|Q65MN5_BACLD	Q65MN5	Type I restriction modification system protein HsdMI		0.944417	0.0561493	-1.36745
sp|Q65GR0|DTD_BACLD	Q65GR0	D-aminoacyl-tRNA deacylase		0.935964	0.0565319	-6.80135
tr|Q65LF7|Q65LF7_BACLD	Q65LF7	Intracellular proteinase inhibitor Ipi		0.935267	0.056382	-9.26841
tr|Q65PL3|Q65PL3_BACLD	Q65PL3	D-alanyl-D-alanine carboxypeptidase (Penicillin-binding protein 5)		0.92241	0.0581587	-1.84599
tr|Q65L71|Q65L71_BACLD	Q65L71	Uncharacterized protein		0.922371	0.0580053	-6.04391
tr|Q65E07|Q65E07_BACLD	Q65E07	Putative phosphinothricin acetyltransferase		0.921963	0.0581789	-7.48602
sp|Q65GD3|SYFB_BACLD	Q65GD3	Phenylalanine--tRNA ligase beta subunit		0.919632	0.0585407	-0.83851
sp|Q65P81|RS13_BACLD	Q65P81	30S ribosomal protein S13		0.912908	0.0589005	0.757308
sp|Q65CP5|RS18_BACLD	Q65CP5	30S ribosomal protein S18		0.910503	0.0593838	7.93858
sp|Q65G67|ASSY_BACLD	Q65G67	Argininosuccinate synthase		0.89441	0.0620938	-4.70072
tr|Q65NS9|Q65NS9_BACLD	Q65NS9	Neutral zinc metallopeptidase		0.884076	0.065413	1.47684
tr|Q62RL7|Q62RL7_BACLD	Q62RL7	Thiol peroxidase		0.878475	0.0664249	1.0539
sp|P35140|KAD_BACLD	P35140	Adenylate kinase		0.875768	0.0662532	-7.55037
tr|Q65JG0|Q65JG0_BACLD	Q65JG0	Putative peptidase		0.874855	0.0662887	-6.39511
tr|Q65LL3|Q65LL3_BACLD	Q65LL3	Alpha-D-galactoside galactohydrolase, Glycoside Hydrolase Family 4,MelA		0.874026	0.0663136	5.51873
tr|Q65NR7|Q65NR7_BACLD	Q65NR7	Chitinase, Glycoside Hydrolase Family 18		0.869758	0.0670769	2.98245
tr|Q65JZ3|Q65JZ3_BACLD	Q65JZ3	DNA-binding domain protein		0.867966	0.0669054	3.14649
tr|Q65NM2|Q65NM2_BACLD	Q65NM2	Putative extracellular solute-binding protein YckB		0.864387	0.067449	-6.9532
tr|Q65K81|Q65K81_BACLD	Q65K81	Thioredoxin domain protein YkuV		0.862732	0.0677455	-8.13655
tr|Q65DU0|Q65DU0_BACLD	Q65DU0	Fructose-1,6-bisphosphate aldolase		0.861789	0.0677665	0.873117
tr|Q65DT9|Q65DT9_BACLD	Q65DT9	Two-component response regulator		0.857709	0.0692962	2.09625
sp|Q65P99|RL29_BACLD	Q65P99	50S ribosomal protein L29		0.852599	0.0704343	7.0414
tr|Q65G27|Q65G27_BACLD	Q65G27	3-deoxy-D-arabino-heptulosonate 7-phosphate synthase and chorismate mutase-isozyme 3		0.851634	0.0709421	0.6018
tr|Q65FU3|Q65FU3_BACLD	Q65FU3	Putative Carbonic anhydrase		0.848272	0.0710251	-0.517993
tr|Q65HY9|Q65HY9_BACLD	Q65HY9	RsiX		0.847972	0.0708471	-2.56337
tr|Q65E11|Q65E11_BACLD	Q65E11	Nitrogen-regulated PII-like protein		0.847624	0.07097	0.864072
tr|Q65CW0|Q65CW0_BACLD	Q65CW0	Alkyl hydroperoxide reductase C		0.840072	0.0737756	-2.57466
sp|Q65H75|SYGA_BACLD	Q65H75	Glycine--tRNA ligase alpha subunit		0.840017	0.073592	1.52088
tr|Q65FC5|Q65FC5_BACLD	Q65FC5	Putative acylaminoacyl-peptidase YuxL		0.83747	0.073598	4.62486
tr|Q65NP5|Q65NP5_BACLD	Q65NP5	Putative signal peptide binding protein YceH		0.833369	0.0740495	-2.47898
tr|Q65EC6|Q65EC6_BACLD	Q65EC6	Peptide chain release factor 2		0.828482	0.0738667	-1.91991
tr|Q65M70|Q65M70_BACLD	Q65M70	Uncharacterized protein		0.823304	0.074867	-6.55913
tr|Q65K07|Q65K07_BACLD	Q65K07	Uncharacterized protein		0.822024	0.0748796	-1.84626
tr|Q65MJ0|Q65MJ0_BACLD	Q65MJ0	MOSC domain-containing protein		0.818924	0.0758529	-5.65344
tr|Q65KE4|Q65KE4_BACLD	Q65KE4	Uncharacterized protein		0.814075	0.0761467	-2.43823
tr|Q65LC1|Q65LC1_BACLD	Q65LC1	Oligopeptide ABC transporter (ATP-binding protein)		0.808114	0.0796098	5.1239
sp|Q65G35|SYY1_BACLD	Q65G35	Tyrosine--tRNA ligase 1		0.794915	0.0824039	-0.518464
tr|Q65G83|Q65G83_BACLD	Q65G83	Pyruvate kinase		0.792545	0.0834272	0.757791
sp|Q65HW7|RISB_BACLD	Q65HW7	6,7-dimethyl-8-ribityllumazine synthase		0.791111	0.0836998	1.61931
tr|Q65PF6|Q65PF6_BACLD	Q65PF6	YabS		0.788398	0.0851111	5.52939
tr|Q65P15|Q65P15_BACLD	Q65P15	Uncharacterized protein		0.783461	0.0863904	-2.96866
tr|Q65GE9|Q65GE9_BACLD	Q65GE9	Thioredoxin		0.779247	0.0871923	-4.67528
sp|Q65JF1|RNY_BACLD	Q65JF1	Ribonuclease Y		0.76744	0.0894293	-5.16478
tr|Q65K95|Q65K95_BACLD	Q65K95	YkuI		0.750649	0.0947081	-4.38689
tr|Q65HR3|Q65HR3_BACLD	Q65HR3	Oligopeptide ABC transporter (Oligopeptide-binding protein)		0.749959	0.0952267	-1.65925
sp|Q65K85|DAPH_BACLD	Q65K85	2,3,4,5-tetrahydropyridine-2,6-dicarboxylate N-acetyltransferase		0.749677	0.095	-2.02736
tr|A5A692|A5A692_BACLD	A5A692	Glycoside Hydrolase Family 1		0.748579	0.0947743	-0.503677
tr|Q65FX2|Q65FX2_BACLD	Q65FX2	ABC transporter YtrE		0.745672	0.0951185	-1.17839
tr|Q65H62|Q65H62_BACLD	Q65H62	Uncharacterized protein		0.745541	0.0948936	0.997506
tr|Q65LC5|Q65LC5_BACLD	Q65LC5	Tryptophan--tRNA ligase		0.745095	0.0951415	0.761114
tr|Q65K43|Q65K43_BACLD	Q65K43	Pyruvate dehydrogenase (E1 beta subunit)		0.74269	0.0955388	0.664597
tr|Q65GQ5|Q65GQ5_BACLD	Q65GQ5	Multifunctional fusion protein		0.741861	0.0953146	-3.84075
tr|Q65JA4|Q65JA4_BACLD	Q65JA4	Ribonucleoside-diphosphate reductase subunit beta		0.7414	0.0950913	-2.5901
tr|Q65EZ1|Q65EZ1_BACLD	Q65EZ1	Manganese transport system substrate-binding protein		0.730673	0.098514	-0.725597
tr|Q65F74|Q65F74_BACLD	Q65F74	Uncharacterized protein		0.727666	0.0987413	-6.29318
tr|Q65JG8|Q65JG8_BACLD	Q65JG8	Aspartokinase		0.723827	0.0998326	-0.690339
tr|Q65KT0|Q65KT0_BACLD	Q65KT0	Uncharacterized protein		0.721227	0.100993	-0.902757
tr|Q65MD3|Q65MD3_BACLD	Q65MD3	Conserved protein YbcI		0.719339	0.101509	-5.24013
sp|Q65HG7|MNTR_BACLD	Q65HG7	HTH-type transcriptional regulator MntR		0.718563	0.102346	-5.5398
tr|Q65DD8|Q65DD8_BACLD	Q65DD8	Catalase		0.71773	0.102295	1.07434
tr|Q65J14|Q65J14_BACLD	Q65J14	DNA topoisomerase 4 subunit A		0.707128	0.107384	1.08858
tr|Q65LR3|Q65LR3_BACLD	Q65LR3	Ferrochelatase		0.700385	0.11111	-5.43221
sp|Q65GK8|SYV_BACLD	Q65GK8	Valine--tRNA ligase		0.694222	0.113318	0.755056
tr|Q65M44|Q65M44_BACLD	Q65M44	Serine protein kinase		0.690386	0.114283	0.615404
tr|Q65JV8|Q65JV8_BACLD	Q65JV8	Cell-division initiation protein		0.690244	0.114287	-1.05309
tr|Q65I81|Q65I81_BACLD	Q65I81	Putative RNA methylase		0.690242	0.114027	5.11214
tr|Q65JK4|Q65JK4_BACLD	Q65JK4	CheW chemotaxis protein		0.684843	0.117741	-0.350065
tr|Q65ID5|Q65ID5_BACLD	Q65ID5	Aminotransferase class-III protein		0.682654	0.118054	6.04704
tr|Q65LB0|Q65LB0_BACLD	Q65LB0	Oligoendopeptidase F,Pz peptidase		0.678907	0.121138	2.67677
tr|Q65N83|Q65N83_BACLD	Q65N83	GCN5-related N-acetyltransferase		0.674066	0.122405	-4.95859
sp|Q65DS9|SYR_BACLD	Q65DS9	Arginine--tRNA ligase		0.671031	0.123829	0.562767
tr|Q65LA3|Q65LA3_BACLD	Q65LA3	Conserved protein YjbM		0.670035	0.123731	-5.12905
tr|Q65PE5|Q65PE5_BACLD	Q65PE5	Aminodeoxychorismate lyase		0.667803	0.124805	-4.50264
sp|Q65H53|GRPE_BACLD	Q65H53	Protein GrpE		0.667064	0.124964	5.75682
sp|Q65DC2|PTLY_BACLD	Q65DC2	Pectate trisaccharide-lyase		0.659615	0.131403	-1.13328
tr|Q65FR8|Q65FR8_BACLD	Q65FR8	Uncharacterized protein		0.659037	0.131644	-8.19477
tr|Q65DR7|Q65DR7_BACLD	Q65DR7	Metal-dependent phosphohydrolase, HD region		0.653225	0.133845	-2.10591
tr|Q65LZ9|Q65LZ9_BACLD	Q65LZ9	Stage V sporulation protein R, spoVR		0.650761	0.134478	0.979418
tr|Q65K82|Q65K82_BACLD	Q65K82	Alkyl hydroperoxide reductase		0.647258	0.136804	-6.25175
tr|Q65I09|Q65I09_BACLD	Q65I09	Nucleic acid-binding protein		0.646475	0.136775	-1.50405
tr|Q65EI8|Q65EI8_BACLD	Q65EI8	Levansucrase, Glycoside Hydrolase Family 68		0.645327	0.137415	-5.12906
sp|Q65N62|CSHA_BACLD	Q65N62	DEAD-box ATP-dependent RNA helicase CshA		0.640346	0.140746	5.21804
sp|Q65ED8|UVRB_BACLD	Q65ED8	UvrABC system protein B		0.638845	0.140972	-2.07253
sp|Q65JU9|PYRC_BACLD	Q65JU9	Dihydroorotase		0.636259	0.142087	-0.980873
tr|Q65JR2|Q65JR2_BACLD	Q65JR2	L-serine dehydratase		0.635043	0.142641	-1.41598
sp|Q65PB9|RL1_BACLD	Q65PB9	50S ribosomal protein L1		0.633912	0.144061	1.49227
tr|Q65EG4|Q65EG4_BACLD	Q65EG4	Histidine biosynthesis bifunctional protein HisIE		0.633165	0.144607	-1.02138
tr|M1E1H1|M1E1H1_BACLD	M1E1H1	Transcriptional regulator		0.632655	0.144545	-5.60395
tr|Q65M86|Q65M86_BACLD	Q65M86	Oligopeptide ABC transporter (Binding protein)		0.627414	0.148968	-2.07947
tr|Q65IA7|Q65IA7_BACLD	Q65IA7	Glutathione peroxidase		0.624796	0.149578	-0.70889
tr|Q65NS7|Q65NS7_BACLD	Q65NS7	Penicillin-binding protein		0.622861	0.150237	-0.335374
sp|Q65NQ9|CWLO_BACLD	Q65NQ9	Peptidoglycan DL-endopeptidase CwlO		0.620979	0.150996	-0.716337
tr|Q65FP9|Q65FP9_BACLD	Q65FP9	Uncharacterized protein		0.612451	0.154964	-5.03395
tr|Q65HH3|Q65HH3_BACLD	Q65HH3	Peptidase M24B, X-Pro dipeptidase YqhT		0.60885	0.155538	1.23556
tr|Q65JF0|Q65JF0_BACLD	Q65JF0	Uncharacterized protein		0.601882	0.161228	4.78964
tr|Q65GZ2|Q65GZ2_BACLD	Q65GZ2	Putative carbohydrate esterase family 6 protein		0.601501	0.161523	-5.38114
sp|Q65JN4|CLPQ_BACLD	Q65JN4	ATP-dependent protease subunit ClpQ		0.59492	0.164008	1.10287
tr|Q65GY2|Q65GY2_BACLD	Q65GY2	Oligopeptide ABC transporter (Oligopeptide-binding protein)		0.593136	0.165508	-1.5296
tr|Q65M10|Q65M10_BACLD	Q65M10	Glycerol-3-phosphate dehydrogenase		0.591324	0.16663	1.79248
tr|Q65MY5|Q65MY5_BACLD	Q65MY5	Phage shock protein A homolog		0.590484	0.166759	-1.21861
tr|Q65KW4|Q65KW4_BACLD	Q65KW4	Dipeptide ABC transporter (Dipeptide-binding protein)		0.583755	0.171251	1.71351
tr|Q65FG9|Q65FG9_BACLD	Q65FG9	Isochorismatase hydrolase		0.580904	0.17295	-2.40139
tr|Q65HQ7|Q65HQ7_BACLD	Q65HQ7	Uncharacterized protein		0.580463	0.17309	-1.07762
tr|Q65KN5|Q65KN5_BACLD	Q65KN5	Phage related protein		0.580409	0.172728	3.95606
tr|Q65HB3|Q65HB3_BACLD	Q65HB3	Superoxide dismutase		0.575279	0.175357	0.855516
sp|Q65J36|Y2936_BACLD	Q65J36	UPF0154 protein BLi02038/BL02936		0.570182	0.180308	-4.92027
tr|Q65FG3|Q65FG3_BACLD	Q65FG3	Esterase/lipase/thioesterase		0.568696	0.18138	-1.19249
tr|Q65HI5|Q65HI5_BACLD	Q65HI5	Biotin carboxylase		0.56798	0.181676	2.90102
tr|Q62TK1|Q62TK1_BACLD	Q62TK1	Putative carbohydrate esterase Family 14		0.567507	0.181557	-0.770496
tr|Q65M04|Q65M04_BACLD	Q65M04	Putative NADPH-dependent FMN reductase YhdA		0.56553	0.183174	1.54367
tr|A5A677|A5A677_BACLD	A5A677	Polyphenol oxidase		0.563477	0.184239	-3.76358
sp|Q65JH5|PNP_BACLD	Q65JH5	Polyribonucleotide nucleotidyltransferase		0.563121	0.184502	1.14263
tr|Q65JQ7|Q65JQ7_BACLD	Q65JQ7	3-oxoacyl-[acyl-carrier-protein] reductase		0.558981	0.188723	-0.781082
sp|Q65FE6|AMPA_BACLD	Q65FE6	Probable cytosol aminopeptidase		0.558568	0.188574	3.99813
tr|Q65M29|Q65M29_BACLD	Q65M29	Putative amine dehydrogenase		0.556694	0.189317	1.55489
sp|Q65LF6|GUAC_BACLD	Q65LF6	GMP reductase		0.55642	0.188931	-3.89344
sp|Q65JY4|MURE_BACLD	Q65JY4	UDP-N-acetylmuramoyl-L-alanyl-D-glutamate--2,6-diaminopimelate ligase		0.553535	0.191715	-0.787868
tr|Q65LZ6|Q65LZ6_BACLD	Q65LZ6	Citrate synthase		0.546126	0.196943	1.30129
tr|Q65DD4|Q65DD4_BACLD	Q65DD4	Lantibiotic immunity protein,ABC transporter		0.545945	0.196544	3.63448
sp|Q65D03|IOLD_BACLD	Q65D03	3D-(3,5/4)-trihydroxycyclohexane-1,2-dione hydrolase		0.541425	0.19966	4.7059
tr|Q65MK2|Q65MK2_BACLD	Q65MK2	Putative oxidoreductase		0.536158	0.204784	-4.00262
sp|Q65I56|PANB_BACLD	Q65I56	3-methyl-2-oxobutanoate hydroxymethyltransferase		0.524848	0.215895	-1.38254
tr|Q65MY2|Q65MY2_BACLD	Q65MY2	Conserved protein YdjI		0.51665	0.223863	-0.705722
tr|Q65EQ8|Q65EQ8_BACLD	Q65EQ8	Uncharacterized protein		0.515689	0.224659	-4.00172
tr|Q65MK3|Q65MK3_BACLD	Q65MK3	Putative ATP binding helicase		0.514677	0.225106	-1.39901
tr|Q65HU2|Q65HU2_BACLD	Q65HU2	Anti-sigma F factor antagonist		0.511863	0.22692	0.388756
tr|Q65FV9|Q65FV9_BACLD	Q65FV9	Asparagine synthetase		0.511259	0.227154	3.51776
tr|Q65DJ1|Q65DJ1_BACLD	Q65DJ1	SAM (And some other nucleotide) binding motif,PUA domain		0.502533	0.236359	1.07671
sp|Q65DX0|ATPF_BACLD	Q65DX0	ATP synthase subunit b		0.491743	0.250139	3.56642
tr|Q65I21|Q65I21_BACLD	Q65I21	GTP cyclohydrolase 1		0.487395	0.253984	1.11628
sp|Q65FE0|FENR2_BACLD	Q65FE0	Ferredoxin--NADP reductase 2		0.485938	0.254471	-1.03853
sp|Q65E87|TAGU_BACLD	Q65E87	Polyisoprenyl-teichoic acid--peptidoglycan teichoic acid transferase TagU		0.484034	0.256498	-4.64092
sp|Q65JU4|PYRF_BACLD	Q65JU4	Orotidine 5'-phosphate decarboxylase		0.481698	0.258627	0.496988
tr|Q65K42|Q65K42_BACLD	Q65K42	Dihydrolipoamide acetyltransferase component of pyruvate dehydrogenase complex		0.472821	0.269929	0.200054
tr|Q65I27|Q65I27_BACLD	Q65I27	Methyl-accepting chemotaxis proteins (MCPs) methyltransferase		0.463965	0.281022	-1.50034
tr|Q65F60|Q65F60_BACLD	Q65F60	Peptidase M, neutral zinc metallopeptidases		0.456995	0.290855	2.05526
tr|Q62P74|Q62P74_BACLD	Q62P74	Uncharacterized protein		0.454642	0.294262	-1.03267
tr|Q65I18|Q65I18_BACLD	Q65I18	Uncharacterized protein		0.454554	0.293687	1.83087
tr|Q65EJ1|Q65EJ1_BACLD	Q65EJ1	Putative transcriptional regulator		0.454365	0.293583	-3.24678
tr|Q65PK5|Q65PK5_BACLD	Q65PK5	Deoxyguanosine kinase		0.452737	0.295486	-1.21259
sp|Q65KT8|METE_BACLD	Q65KT8	5-methyltetrahydropteroyltriglutamate--homocysteine methyltransferase		0.450185	0.29899	-0.581321
tr|Q65GF2|Q65GF2_BACLD	Q65GF2	Conserved protein YslB		0.445059	0.30486	-5.83294
sp|Q65NN2|ROCA_BACLD	Q65NN2	1-pyrroline-5-carboxylate dehydrogenase		0.440934	0.312921	0.473439
tr|Q65LA5|Q65LA5_BACLD	Q65LA5	Conserved protein YjbK		0.436549	0.319081	-3.80548
sp|Q65JA8|HFQ_BACLD	Q65JA8	RNA-binding protein Hfq		0.436278	0.32	-0.285944
tr|Q62NC5|Q62NC5_BACLD	Q62NC5	ABC transporter		0.435667	0.319854	-3.50136
tr|Q65FW2|Q65FW2_BACLD	Q65FW2	Conserved protein YtoA		0.431883	0.325482	-4.08898
tr|Q65HD3|Q65HD3_BACLD	Q65HD3	Ferrichrome ABC transporter (Ferrichrome-binding protein)		0.430336	0.327341	0.609126
tr|Q65MR5|Q65MR5_BACLD	Q65MR5	Conserved protein YerC		0.427618	0.329973	-2.87547
tr|Q65G71|Q65G71_BACLD	Q65G71	Transcriptional regulator		0.416374	0.348122	-3.0668
tr|Q65LP7|Q65LP7_BACLD	Q65LP7	Apr		0.411097	0.355177	-2.10279
tr|Q65E53|Q65E53_BACLD	Q65E53	Ribose ABC transporter (Ribose-binding protein)		0.407334	0.360456	0.815413
tr|Q65IH0|Q65IH0_BACLD	Q65IH0	Gamma-D-glutamate-meso-diaminopimelate muropeptidase (Major autolysin) (CWBP49')		0.399516	0.373321	-0.523834
tr|Q65DH3|Q65DH3_BACLD	Q65DH3	Putative GTP-pyrophosphokinase YwaC		0.390472	0.3875	-2.92523
tr|Q65DZ4|Q65DZ4_BACLD	Q65DZ4	Iron-binding protein		0.388106	0.390654	0.565837
tr|A5A680|A5A680_BACLD	A5A680	Beta-ketoacyl-acyl carrier protein reductase		0.381782	0.402498	0.462379
tr|Q65II9|Q65II9_BACLD	Q65II9	Conserved protein YisT		0.381433	0.402177	-1.29294
tr|Q65CP2|Q65CP2_BACLD	Q65CP2	Ribosome-binding ATPase YchF		0.380934	0.402383	1.37599
tr|Q65I49|Q65I49_BACLD	Q65I49	MazG domain-containing protein		0.379989	0.40391	1.0738
tr|Q65GU0|Q65GU0_BACLD	Q65GU0	Putative cysteine synthase YrhA		0.37624	0.411648	1.07359
tr|Q65GP1|Q65GP1_BACLD	Q65GP1	Uncharacterized protein		0.375871	0.411073	0.829012
sp|Q65K17|Y1701_BACLD	Q65K17	UPF0358 protein BLi01701/BL02974		0.372305	0.415709	-2.84827
tr|Q65K26|Q65K26_BACLD	Q65K26	GTP-binding protein TypA		0.364452	0.427479	0.422
tr|Q65ID0|Q65ID0_BACLD	Q65ID0	Hypothetical DNA-binding protein		0.364102	0.427822	-0.621694
tr|Q62XT8|Q62XT8_BACLD	Q62XT8	Conserved protein YfjM		0.363372	0.428542	-1.53966
tr|Q65M52|Q65M52_BACLD	Q65M52	Uncharacterized protein		0.362907	0.428763	3.49613
tr|Q65GM0|Q65GM0_BACLD	Q65GM0	Conserved protein YndB		0.356207	0.439623	-4.01274
tr|Q62UX9|Q62UX9_BACLD	Q62UX9	Carbohydrate Esterase Family 4 protein, putative polysaccharide deacetylase		0.356048	0.438812	0.603171
sp|Q65JQ5|RNC_BACLD	Q65JQ5	Ribonuclease 3		0.355925	0.438232	3.13475
tr|Q65NX8|Q65NX8_BACLD	Q65NX8	GCN5-related N-acetyltransferase		0.355387	0.438301	-0.508414
tr|Q65DC8|Q65DC8_BACLD	Q65DC8	Uncharacterized protein		0.352909	0.441343	-0.72857
tr|Q65LG9|Q65LG9_BACLD	Q65LG9	Siderophore biosynthesis protein		0.349312	0.448396	-0.890941
tr|Q65IB5|Q65IB5_BACLD	Q65IB5	Dihydrofolate reductase		0.347622	0.449857	-0.967997
tr|Q65N53|Q65N53_BACLD	Q65N53	Antagonist of RsbT		0.347342	0.449701	-2.54709
tr|Q65EM6|Q65EM6_BACLD	Q65EM6	Putative oxygenase YvbT		0.337217	0.466171	-0.564561
tr|Q65DI0|Q65DI0_BACLD	Q65DI0	2-keto-3-deoxygluconate-6-phosphate aldolase		0.332961	0.474749	-1.21438
tr|Q65E77|Q65E77_BACLD	Q65E77	N-acetylglucosaminidase (Major autolysin), Glycoside Hydrolase Family 73		0.332419	0.475136	-1.27023
sp|Q65GS5|SYA_BACLD	Q65GS5	Alanine--tRNA ligase		0.329413	0.480841	-0.401707
tr|Q65NQ0|Q65NQ0_BACLD	Q65NQ0	Putative stress response protein YceE		0.326701	0.486112	0.225959
tr|Q65F00|Q65F00_BACLD	Q65F00	Thiol-disulfide oxidoreductase		0.324073	0.491278	-2.75638
tr|Q65LR6|Q65LR6_BACLD	Q65LR6	ABM domain-containing protein		0.318224	0.503315	0.644669
tr|Q62SQ7|Q62SQ7_BACLD	Q62SQ7	Uncharacterized protein		0.315161	0.509993	-3.97872
tr|Q65I42|Q65I42_BACLD	Q65I42	Uncharacterized protein		0.310631	0.51725	-3.29711
tr|Q65KA2|Q65KA2_BACLD	Q65KA2	CheV		0.307216	0.523262	0.62169
tr|Q65JR5|Q65JR5_BACLD	Q65JR5	Uncharacterized protein		0.306644	0.524079	0.391223
tr|Q65H40|Q65H40_BACLD	Q65H40	ComER		0.30443	0.528136	-0.3614
sp|Q65N65|DDL_BACLD	Q65N65	D-alanine--D-alanine ligase		0.301897	0.532706	0.533357
tr|Q65PG6|Q65PG6_BACLD	Q65PG6	Transcription-repair-coupling factor		0.301387	0.532769	1.07781
sp|Q65JC5|Y5168_BACLD	Q65JC5	UPF0145 protein BLi01945/BL05168		0.293786	0.545691	-0.693562
tr|Q65PK4|Q65PK4_BACLD	Q65PK4	Glycoside hydrolase, family 18, YaaH		0.288949	0.55578	0.229632
tr|Q62ZI2|Q62ZI2_BACLD	Q62ZI2	ABC transporter,ATP/GTP-binding site motif A (P-loop)		0.288937	0.555009	-1.93038
tr|Q65IF8|Q65IF8_BACLD	Q65IF8	Phospholipase/carboxylesterase family protein		0.287703	0.557746	0.340233
tr|Q65EB8|Q65EB8_BACLD	Q65EB8	Flagellin		0.273751	0.583781	-0.085784
tr|Q65D37|Q65D37_BACLD	Q65D37	Beta-glucosidase, Glycoside Hydrolase Family 1		0.264765	0.60281	1.3499
sp|Q65JZ0|BSHC_BACLD	Q65JZ0	Putative cysteine ligase BshC		0.264582	0.601989	1.76158
sp|Q65NP0|LDH_BACLD	Q65NP0	L-lactate dehydrogenase		0.263651	0.604133	-0.387121
tr|Q65K57|Q65K57_BACLD	Q65K57	Aminopeptidase		0.262197	0.606165	1.41999
sp|Q65JN2|CODY_BACLD	Q65JN2	GTP-sensing transcriptional pleiotropic repressor CodY		0.261361	0.607259	2.86183
tr|Q65JJ0|Q65JJ0_BACLD	Q65JJ0	DNA polymerase III PolC-type		0.258947	0.610778	-1.57102
tr|Q65CT4|Q65CT4_BACLD	Q65CT4	Putative Type I restriction-modification system M subunit		0.257286	0.613749	0.84766
tr|Q65FI4|Q65FI4_BACLD	Q65FI4	MrpE		0.250805	0.62665	2.74871
tr|Q65MX2|Q65MX2_BACLD	Q65MX2	Uncharacterized protein		0.250731	0.625806	-1.06571
tr|Q62P56|Q62P56_BACLD	Q62P56	Transcriptional antiterminator		0.249891	0.627348	-2.54727
tr|A5A665|A5A665_BACLD	A5A665	Transcription attenuation protein MtrB		0.247394	0.631896	-0.557342
sp|Q65DH1|DLTA_BACLD	Q65DH1	D-alanine--D-alanyl carrier protein ligase		0.246901	0.632111	-2.62073
sp|Q65PF1|COAX_BACLD	Q65PF1	Type III pantothenate kinase		0.246812	0.631434	-2.29493
tr|Q65FT4|Q65FT4_BACLD	Q65FT4	1,4-dihydroxy-2-naphthoyl-CoA synthase		0.24503	0.633818	0.141106
tr|Q65ND4|Q65ND4_BACLD	Q65ND4	4-aminobutyrate aminotransferase		0.239928	0.644399	0.525489
sp|Q65LS8|HPR_BACLD	Q65LS8	HTH-type transcriptional regulator Hpr		0.239819	0.64363	-0.389446
sp|Q65M82|GSA1_BACLD	Q65M82	Glutamate-1-semialdehyde 2,1-aminomutase 1		0.237591	0.645986	-0.919116
sp|Q65LT6|YHAM_BACLD	Q65LT6	3'-5' exoribonuclease YhaM		0.23633	0.647685	-1.66933
sp|Q65FU5|LUXS_BACLD	Q65FU5	S-ribosylhomocysteine lyase		0.231918	0.653529	-0.553657
tr|Q65NQ1|Q65NQ1_BACLD	Q65NQ1	Putative stress response protein YceD		0.227629	0.660968	0.313359
sp|Q65LJ9|ADDA_BACLD	Q65LJ9	ATP-dependent helicase/nuclease subunit A		0.223295	0.66783	0.460938
tr|Q65IQ9|Q65IQ9_BACLD	Q65IQ9	Cytochrome P450		0.218237	0.679626	0.470508
tr|Q65MN3|Q65MN3_BACLD	Q65MN3	Type I restriction enzyme R Protein		0.216815	0.681153	1.82045
tr|Q65EA2|Q65EA2_BACLD	Q65EA2	Cell envelope-related transcriptional attenuator		0.204147	0.702071	-0.677761
tr|Q65LS4|Q65LS4_BACLD	Q65LS4	Phosphoserine aminotransferase		0.203612	0.702736	-0.25969
tr|Q65EN6|Q65EN6_BACLD	Q65EN6	Periplasmic binding protein,putative iron transporter		0.20209	0.703899	-0.351542
tr|Q65KX6|Q65KX6_BACLD	Q65KX6	Lipoprotein		0.192899	0.723428	-0.487301
tr|Q65I20|Q65I20_BACLD	Q65I20	Non-specific DNA-binding protein HBsu signal recognition particle-like (SRP) component		0.192117	0.724195	0.342347
tr|Q65IV1|Q65IV1_BACLD	Q65IV1	DUF1801 domain-containing protein		0.18922	0.729685	-1.92155
tr|Q65IH8|Q65IH8_BACLD	Q65IH8	Conserved protein YvgO		0.185239	0.737327	0.20209
tr|Q65EC0|Q65EC0_BACLD	Q65EC0	Flagellar hook-associated protein 2		0.179215	0.747318	0.398439
tr|Q65HI4|Q65HI4_BACLD	Q65HI4	Biotin carboxyl carrier protein of acetyl-CoA carboxylase		0.171183	0.761309	0.315181
tr|Q65KM7|Q65KM7_BACLD	Q65KM7	Lysozyme		0.16905	0.76344	0.719069
tr|Q65PE0|Q65PE0_BACLD	Q65PE0	Lysine--tRNA ligase		0.167896	0.763913	0.304633
tr|Q65F26|Q65F26_BACLD	Q65F26	Glycoside Hydrolase Family 28		0.165648	0.767409	-0.16055
tr|Q65JX3|Q65JX3_BACLD	Q65JX3	Cell division protein FtsZ		0.158296	0.779469	1.67175
sp|Q65LK0|ADDB_BACLD	Q65LK0	ATP-dependent helicase/deoxyribonuclease subunit B		0.154012	0.785523	-0.24256
tr|Q65PI9|Q65PI9_BACLD	Q65PI9	Putative signal peptidase II YaaT		0.149724	0.791088	-0.258301
tr|Q65E31|Q65E31_BACLD	Q65E31	Transcriptional regulator		0.147533	0.793432	1.70802
tr|Q65KA7|Q65KA7_BACLD	Q65KA7	Penicillin-binding Protein dimerisation domain		0.142983	0.801305	-0.195412
tr|Q65EH9|Q65EH9_BACLD	Q65EH9	Probable 2-ketogluconate reductase YvcT		0.141222	0.804099	0.216789
tr|Q65KA5|Q65KA5_BACLD	Q65KA5	Aminotransferase		0.139475	0.805432	-0.194863
tr|Q65EA5|Q65EA5_BACLD	Q65EA5	Two-component response regulator		0.136979	0.807423	1.38474
tr|Q65CP4|Q65CP4_BACLD	Q65CP4	Single-stranded DNA-binding protein		0.136248	0.807548	-0.450343
tr|Q65MP2|Q65MP2_BACLD	Q65MP2	Swarming and motility protein SwrC		0.133105	0.809915	-1.67484
tr|Q65D60|Q65D60_BACLD	Q65D60	Uncharacterized protein		0.126761	0.817945	0.515162
tr|Q65HS3|Q65HS3_BACLD	Q65HS3	Aldo/keto reductase YqkF		0.122783	0.826274	0.288983
tr|Q65N46|Q65N46_BACLD	Q65N46	Putative RNA binding protein containing S1 RNA binding domain,YdcI		0.121079	0.828579	-0.175454
sp|Q65JV0|PYRB_BACLD	Q65JV0	Aspartate carbamoyltransferase		0.117315	0.83411	0.171598
sp|Q65JP7|RIMM_BACLD	Q65JP7	Ribosome maturation factor RimM		0.116819	0.833776	-1.43685
tr|Q65N54|Q65N54_BACLD	Q65N54	RbsR		0.114452	0.836369	-0.572443
tr|Q65DM9|Q65DM9_BACLD	Q65DM9	FMN-containing NADPH-linked nitro/flavin reductase		0.109878	0.842843	0.1049
sp|Q65GD2|SYFA_BACLD	Q65GD2	Phenylalanine--tRNA ligase alpha subunit		0.103513	0.852981	-0.160241
tr|Q65GR1|Q65GR1_BACLD	Q65GR1	N-acetylmuramoyl-L-alanine amidase YrvJ		0.102958	0.852444	0.321668
tr|Q65NV6|Q65NV6_BACLD	Q65NV6	Putative transcriptional regulator		0.0977517	0.859357	0.1627
sp|Q65GR9|MNMA_BACLD	Q65GR9	tRNA-specific 2-thiouridylase MnmA		0.0926186	0.866395	0.387298
tr|Q65JM0|Q65JM0_BACLD	Q65JM0	Flagellar hook protein		0.0913532	0.866551	0.342781
sp|Q65GA0|NRDR_BACLD	Q65GA0	Transcriptional repressor NrdR		0.0871324	0.87097	0.850332
tr|Q65G17|Q65G17_BACLD	Q65G17	Nucleoside 2-deoxyribosyltransferase YtoQ		0.0764173	0.889399	0.0600268
tr|Q65DQ8|Q65DQ8_BACLD	Q65DQ8	Putative 4-oxalocrotonate decarboxylase		0.0763088	0.887981	1.07232
tr|Q65G69|Q65G69_BACLD	Q65G69	Short-chain dehydrogenase/reductase YtkK		0.0734891	0.892484	0.765984
tr|Q65LS3|Q65LS3_BACLD	Q65LS3	Cell-cycle regulation protein-Hit		0.0721281	0.893444	0.869248
tr|Q65HW4|Q65HW4_BACLD	Q65HW4	Riboflavin biosynthesis protein RibD		0.0645175	0.908457	-0.542092
tr|Q65IA3|Q65IA3_BACLD	Q65IA3	Uncharacterized protein		0.0487897	0.937965	-0.689672
tr|Q65EM8|Q65EM8_BACLD	Q65EM8	Glyceraldehyde-3-phosphate dehydrogenase		0.04822	0.937766	0.0746445
tr|Q65HN5|Q65HN5_BACLD	Q65HN5	Glucose-6-phosphate 1-dehydrogenase		0.0476103	0.936771	-0.104866
tr|Q62US6|Q62US6_BACLD	Q62US6	Glycoside hydrolase, family 18		0.0472391	0.936309	-0.0853203
sp|Q65JI1|IF2_BACLD	Q65JI1	Translation initiation factor IF-2		0.0460992	0.935994	-0.0852674
tr|Q65DP9|Q65DP9_BACLD	Q65DP9	Spore coat protein GerQ		0.045043	0.93605	-0.049647
sp|Q65P83|IF1_BACLD	Q65P83	Translation initiation factor IF-1		0.0425159	0.941306	-0.155384
sp|Q65PL0|SYS_BACLD	Q65PL0	Serine--tRNA ligase		0.0410235	0.941856	0.415593
tr|Q65CY9|Q65CY9_BACLD	Q65CY9	Periplasmic binding protein YxeB		0.0349577	0.951875	-0.027826
tr|Q65DB2|Q65DB2_BACLD	Q65DB2	Aspartate ammonia-lyase		0.0321582	0.954638	0.0479305
sp|Q65EQ3|SSRP_BACLD	Q65EQ3	SsrA-binding protein		0.0320943	0.953342	0.373804
tr|Q65IU2|Q65IU2_BACLD	Q65IU2	Uncharacterized protein		0.0306189	0.955913	-0.414759
tr|Q65P20|Q65P20_BACLD	Q65P20	Conserved protein YyaL		0.0299087	0.955515	-0.311457
tr|Q62U64|Q62U64_BACLD	Q62U64	Phosphoenolpyruvate synthase		0.0236767	0.967	-0.320525
tr|Q62X31|Q62X31_BACLD	Q62X31	Short-chain dehydrogenase/reductase SDR YhxC		0.0227263	0.968347	0.0381413
tr|Q65KA9|Q65KA9_BACLD	Q65KA9	3-hydroxyisobutyrate dehydrogenase		0.0192005	0.971548	0.220604
tr|Q65H68|Q65H68_BACLD	Q65H68	Phosphate starvation-induced protein		0.016165	0.97464	-0.159446
tr|Q65G64|Q65G64_BACLD	Q65G64	Putative RNA methylase YtxK		0.00626456	0.991642	0.0110974
tr|Q65H76|Q65H76_BACLD	Q65H76	Glycine--tRNA ligase beta subunit		0.00207038	0.997948	-0.0106524

## Sheet: SU-SR
Protein	Short	Annotation	Significant (+)	-Log p-value	q-value	Difference SU_SR
tr|Q65N68|Q65N68_BACLD	Q65N68	Putative Acyl-CoA dehydrogenase YdbM	+	4.97581	0	-3.82743
tr|Q65D95|Q65D95_BACLD	Q65D95	Putative Glycerophosphoryl diester phosphodiesterase	+	4.36033	0	7.77217
tr|Q65I30|Q65I30_BACLD	Q65I30	Chorismate mutase AroH	+	3.27438	0.04	-3.71416
tr|Q65IT2|Q65IT2_BACLD	Q65IT2	Acyl-CoA dehydrogenase	+	3.25222	0.03	4.38992
sp|Q65NN6|NADE_BACLD	Q65NN6	NH(3)-dependent NAD(+) synthetase	+	2.97447	0.024	-3.48022
sp|Q65JP0|SUCC_BACLD	Q65JP0	Succinate--CoA ligase [ADP-forming] subunit beta	+	2.92785	0.02	3.11617
tr|Q65DH7|Q65DH7_BACLD	Q65DH7	Aminopeptidase	+	2.88244	0.0171429	-6.18289
tr|Q65CZ7|Q65CZ7_BACLD	Q65CZ7	Glycerophosphoryl diester phosphodiesterase	+	2.8426	0.028	11.1912
sp|Q65DW4|Y3990_BACLD	Q65DW4	UPF0340 protein BLi03936/BL03990	+	2.82543	0.0248889	-4.65953
tr|Q65DE9|Q65DE9_BACLD	Q65DE9	Uncharacterized protein	+	2.79457	0.0224	3.42508
tr|Q65HK4|Q65HK4_BACLD	Q65HK4	Phosphate butyryltransferase	+	2.75767	0.0203636	-4.96451
tr|Q65KZ6|Q65KZ6_BACLD	Q65KZ6	Gamma-glutamyltranspeptidase	+	2.73053	0.0186667	-5.75738
tr|Q62RM0|Q62RM0_BACLD	Q62RM0	Molybdenum cofactor biosynthesis protein B	+	2.65127	0.0172308	-3.13777
tr|Q65JX1|Q65JX1_BACLD	Q65JX1	Bacillopeptidase F	+	2.61762	0.016	-4.42705
tr|Q65N58|Q65N58_BACLD	Q65N58	Conserved membrane protein YdcC	+	2.61265	0.0149333	-3.30627
tr|Q65EZ3|Q65EZ3_BACLD	Q65EZ3	Manganese ABC transporter (ATP-binding protein)	+	2.59666	0.014	-3.6461
tr|Q65KA8|Q65KA8_BACLD	Q65KA8	Allergen V5/Tpx-1 related	+	2.59117	0.0131765	-4.1366
sp|Q65NQ9|CWLO_BACLD	Q65NQ9	Peptidoglycan DL-endopeptidase CwlO	+	2.58998	0.0124444	4.16039
tr|Q65HQ7|Q65HQ7_BACLD	Q65HQ7	Uncharacterized protein	+	2.51808	0.0117895	-5.31315
tr|Q65LZ9|Q65LZ9_BACLD	Q65LZ9	Stage V sporulation protein R, spoVR	+	2.44169	0.0174	2.47158
tr|Q65P58|Q65P58_BACLD	Q65P58	Glycoside hydrolase, family 3	+	2.43146	0.0165714	2.72711
tr|Q65EQ2|Q65EQ2_BACLD	Q65EQ2	Ribonuclease R	+	2.3131	0.0158182	-5.25359
tr|Q62N58|Q62N58_BACLD	Q62N58	Membrane protein insertase YidC	+	2.27064	0.0184348	-2.89902
tr|Q65GV0|Q65GV0_BACLD	Q65GV0	Periplasmic iron-binding protein	+	2.23378	0.0228333	6.35297
sp|Q65PB9|RL1_BACLD	Q65PB9	50S ribosomal protein L1	+	2.229	0.02192	3.40272
tr|Q65GB8|Q65GB8_BACLD	Q65GB8	Peptidase M42 family YsdC	+	2.19782	0.0210769	-2.44097
tr|Q65FA2|Q65FA2_BACLD	Q65FA2	Aminotransferase, class V	+	2.1866	0.0202963	2.27632
tr|Q65D66|Q65D66_BACLD	Q65D66	Uncharacterized protein	+	2.18326	0.0195714	-5.84507
tr|Q62SA5|Q62SA5_BACLD	Q62SA5	Cell wall-associated protease	+	2.17001	0.0188966	-4.74771
tr|Q65CU6|Q65CU6_BACLD	Q65CU6	Uncharacterized protein	+	2.15228	0.0182667	-3.22166
sp|Q65L57|CYSI_BACLD	Q65L57	Sulfite reductase [NADPH] hemoprotein beta-component	+	2.15049	0.0176774	-4.95929
tr|Q65HK9|Q65HK9_BACLD	Q65HK9	Branched-chain alpha-keto acid dehydrogenase E1 subunit (2-oxoisovalerate dehydrogenase beta subunit)	+	2.09415	0.024875	3.47311
tr|Q65GN3|Q65GN3_BACLD	Q65GN3	Nicotinate-nucleotide pyrophosphorylase	+	2.09104	0.0241212	3.98725
sp|Q65IA6|FTHS_BACLD	Q65IA6	Formate--tetrahydrofolate ligase	+	2.08478	0.0234118	-3.96265
tr|Q62TK1|Q62TK1_BACLD	Q62TK1	Putative carbohydrate esterase Family 14	+	2.06325	0.0227429	-3.3567
tr|Q65HV7|Q65HV7_BACLD	Q65HV7	Uncharacterized protein	+	2.02472	0.0221111	-2.50126
tr|Q65HW5|Q65HW5_BACLD	Q65HW5	Riboflavin synthase (Alpha subunit)	+	2.01867	0.0215135	-5.85391
tr|Q65L91|Q65L91_BACLD	Q65L91	Enoyl-[acyl-carrier-protein] reductase [NADH]	+	2.01357	0.0209474	2.80042
sp|Q65PA4|RL2_BACLD	Q65PA4	50S ribosomal protein L2	+	2.00917	0.0224615	8.16789
tr|Q65CU4|Q65CU4_BACLD	Q65CU4	Uncharacterized protein	+	1.9901	0.0219	-2.28048
tr|Q65JW2|Q65JW2_BACLD	Q65JW2	Pyridoxal phosphate homeostasis protein	+	1.96806	0.0213659	-4.17806
tr|Q65I67|Q65I67_BACLD	Q65I67	Penicillin-binding proteins,Glycosyl Transferase Family 51	+	1.94513	0.0226667	-2.71461
tr|Q65PJ2|Q65PJ2_BACLD	Q65PJ2	YaaQ	+	1.9446	0.0221395	-2.42988
tr|Q65HI6|Q65HI6_BACLD	Q65HI6	Conserved protein YqhY	+	1.93273	0.0216364	1.35866
tr|Q65K44|Q65K44_BACLD	Q65K44	Pyruvate dehydrogenase E1 component subunit alpha	+	1.90417	0.0234667	4.81331
tr|A5A671|A5A671_BACLD	A5A671	Endoglucanase	+	1.89887	0.0229565	-5.90982
tr|Q62QB8|Q62QB8_BACLD	Q62QB8	Uncharacterized protein	+	1.89351	0.0224681	-3.10556
sp|Q65FU5|LUXS_BACLD	Q65FU5	S-ribosylhomocysteine lyase	+	1.86112	0.022	-4.10429
tr|Q65K15|Q65K15_BACLD	Q65K15	Pyruvate carboxylase	+	1.85337	0.021551	4.32983
tr|Q65KM6|Q65KM6_BACLD	Q65KM6	Cupin_2 domain-containing protein	+	1.83661	0.02112	-5.1794
sp|Q65MR2|DNLJ_BACLD	Q65MR2	DNA ligase	+	1.83537	0.0207059	-3.27424
tr|Q65HJ7|Q65HJ7_BACLD	Q65HJ7	Stage 0 sporulation protein A	+	1.83038	0.0226923	2.04093
tr|Q62WA5|Q62WA5_BACLD	Q62WA5	Putative acyl-CoA thioester hydrolase	+	1.82738	0.0222642	-2.87103
tr|Q65MA7|Q65MA7_BACLD	Q65MA7	Nitroreductase	+	1.81005	0.0240741	-4.98897
tr|Q65FM6|Q65FM6_BACLD	Q65FM6	Glycoside Hydrolase Family 12	+	1.80822	0.0236364	-4.4241
tr|Q65GB9|Q65GB9_BACLD	Q65GB9	Endo-alpha-(1->5)-L-arabinanase	+	1.79548	0.0232143	5.8545
tr|Q65P85|Q65P85_BACLD	Q65P85	Methionine aminopeptidase	+	1.79271	0.022807	-1.66299
tr|Q62ZD4|Q62ZD4_BACLD	Q62ZD4	Carbohydrate deacetylase	+	1.78003	0.0224138	-2.7605
tr|Q65MV5|Q65MV5_BACLD	Q65MV5	YdjN	+	1.74794	0.024678	-3.48073
sp|Q65MZ8|CH60_BACLD	Q65MZ8	60 kDa chaperonin	+	1.73127	0.0242667	9.70612
sp|Q65G42|RS4_BACLD	Q65G42	30S ribosomal protein S4	+	1.72495	0.0238689	6.62905
tr|Q65EH9|Q65EH9_BACLD	Q65EH9	Probable 2-ketogluconate reductase YvcT	+	1.71502	0.0253548	-2.28231
tr|Q65EC0|Q65EC0_BACLD	Q65EC0	Flagellar hook-associated protein 2	+	1.70619	0.0262222	4.05773
tr|Q65DC3|Q65DC3_BACLD	Q65DC3	Lantibiotic modifying enzyme	+	1.70398	0.02775	-4.95268
tr|Q65IR6|Q65IR6_BACLD	Q65IR6	Glutamate synthase (Large subunit)	+	1.69846	0.0284923	-1.38987
tr|Q65PL4|Q65PL4_BACLD	Q65PL4	Inosine-5'-monophosphate dehydrogenase	+	1.69402	0.0280606	-2.16735
tr|Q65HK8|Q65HK8_BACLD	Q65HK8	Branched-chain alpha-keto acid dehydrogenase E1 subunit (2-oxoisovalerate dehydrogenase alpha subunit)	+	1.68368	0.0305075	3.39103
tr|Q65F26|Q65F26_BACLD	Q65F26	Glycoside Hydrolase Family 28	+	1.67672	0.0311765	-3.62266
tr|Q65NL9|Q65NL9_BACLD	Q65NL9	Putative Glycoside Hydrolase Family 1 YckE	+	1.67444	0.0307246	-4.38473
tr|Q65NK9|Q65NK9_BACLD	Q65NK9	Putative extracellular solute-binding protein	+	1.67088	0.0302857	-3.83769
sp|Q65PL2|PDXS_BACLD	Q65PL2	Pyridoxal 5'-phosphate synthase subunit PdxS	+	1.65989	0.0309859	5.45193
tr|Q65DC8|Q65DC8_BACLD	Q65DC8	Uncharacterized protein	+	1.65746	0.0305556	-3.86521
tr|Q65LP5|Q65LP5_BACLD	Q65LP5	Putative transferase	+	1.65152	0.030137	5.62187
tr|Q65HM3|Q65HM3_BACLD	Q65HM3	6-phosphogluconate dehydrogenase, decarboxylating	+	1.64034	0.0324324	2.38799
sp|Q65IH4|ODO1_BACLD	Q65IH4	2-oxoglutarate dehydrogenase E1 component	+	1.63805	0.032	1.42273
sp|Q65PD1|ISPF_BACLD	Q65PD1	2-C-methyl-D-erythritol 2,4-cyclodiphosphate synthase	+	1.62688	0.0332105	-3.06293
sp|Q65D03|IOLD_BACLD	Q65D03	3D-(3,5/4)-trihydroxycyclohexane-1,2-dione hydrolase	+	1.61549	0.0327792	4.72945
tr|Q65IQ9|Q65IQ9_BACLD	Q65IQ9	Cytochrome P450	+	1.6128	0.032359	-3.11869
sp|Q65DC2|PTLY_BACLD	Q65DC2	Pectate trisaccharide-lyase	+	1.61218	0.0319494	-3.58722
tr|Q65F82|Q65F82_BACLD	Q65F82	Lipoprotein	+	1.60548	0.03305	-5.1192
sp|Q65PB5|RPOB_BACLD	Q65PB5	DNA-directed RNA polymerase subunit beta	+	1.5941	0.032642	2.40501
tr|Q65E11|Q65E11_BACLD	Q65E11	Nitrogen-regulated PII-like protein	+	1.59195	0.0322439	-2.32965
tr|Q65JR2|Q65JR2_BACLD	Q65JR2	L-serine dehydratase	+	1.58994	0.0333012	-3.49021
tr|Q65K43|Q65K43_BACLD	Q65K43	Pyruvate dehydrogenase (E1 beta subunit)	+	1.5773	0.0329048	3.40674
sp|Q65LG2|Y1194_BACLD	Q65LG2	UPF0234 protein BLi01194/BL01306	+	1.57694	0.0325176	3.60536
sp|Q65DX2|ATPA_BACLD	Q65DX2	ATP synthase subunit alpha	+	1.56741	0.0321395	5.35136
tr|Q65G92|Q65G92_BACLD	Q65G92	DNA polymerase I	+	1.55676	0.0345287	3.03365
sp|Q65DT7|PYRG_BACLD	Q65DT7	CTP synthase	+	1.54751	0.0369091	5.87402
tr|Q65EX7|Q65EX7_BACLD	Q65EX7	Putative oxidoreductase YuxG	+	1.54142	0.0364944	-12.5606
tr|Q65FC1|Q65FC1_BACLD	Q65FC1	D-isomer specific 2-hydroxyacid dehydrogenase, NAD binding domain,D-isomer specific 2-hydroxyacid dehydrogenase, NAD binding domain	+	1.53997	0.0360889	-4.55093
tr|Q65LB6|Q65LB6_BACLD	Q65LB6	Uncharacterized protein	+	1.53899	0.0356923	2.92344
tr|Q65DM2|Q65DM2_BACLD	Q65DM2	Uncharacterized protein	+	1.52691	0.0365652	1.84354
tr|Q65KB5|Q65KB5_BACLD	Q65KB5	Phosphoenolpyruvate-protein phosphotransferase	+	1.52323	0.036172	7.73166
tr|Q65D92|Q65D92_BACLD	Q65D92	Putative sulfatase	+	1.51417	0.0357872	-4.81987
sp|Q65PB0|EFG_BACLD	Q65PB0	Elongation factor G	+	1.49197	0.04	4.3741
tr|Q65CT7|Q65CT7_BACLD	Q65CT7	Type I restriction enzyme R Protein	+	1.48806	0.0395833	-4.25337
tr|Q62NB3|Q62NB3_BACLD	Q62NB3	Uncharacterized protein	+	1.48082	0.0404536	-4.30454
tr|Q65FG2|Q65FG2_BACLD	Q65FG2	Uncharacterized protein	+	1.45891	0.0432653	12.5239
sp|Q65PA1|RS3_BACLD	Q65PA1	30S ribosomal protein S3	+	1.45564	0.0440404	8.65291
tr|Q65CP4|Q65CP4_BACLD	Q65CP4	Single-stranded DNA-binding protein	+	1.45485	0.0436	-5.55226
tr|Q65EB8|Q65EB8_BACLD	Q65EB8	Flagellin	+	1.45206	0.0443564	0.815411
tr|Q65NG2|Q65NG2_BACLD	Q65NG2	Putative DNA binding protein YbfA	+	1.45158	0.0439216	-3.13194
tr|Q65KM7|Q65KM7_BACLD	Q65KM7	Lysozyme	+	1.45017	0.0434951	-2.0419
tr|Q65IP5|Q65IP5_BACLD	Q65IP5	Molecular chaperone	+	1.44671	0.0430769	-3.9807
tr|Q62YL3|Q62YL3_BACLD	Q62YL3	UDP-N-acetylmuramoyl-tripeptide--D-alanyl-D-alanine ligase	+	1.44539	0.0426667	4.94089
tr|Q65HN0|Q65HN0_BACLD	Q65HN0	Glycoside hydrolase, family 1	+	1.44352	0.0422642	4.85043
sp|Q65E26|FABZ_BACLD	Q65E26	3-hydroxyacyl-[acyl-carrier-protein] dehydratase FabZ	+	1.43781	0.0429907	-1.91253
sp|Q65HG0|GCSPA_BACLD	Q65HG0	Probable glycine dehydrogenase (decarboxylating) subunit 1	+	1.4358	0.0425926	-1.11055
sp|Q65DQ3|Y3998_BACLD	Q65DQ3	Putative heme-dependent peroxidase BLi03998	+	1.43341	0.0422018	-1.03897
tr|Q65JG7|Q65JG7_BACLD	Q65JG7	4-hydroxy-tetrahydrodipicolinate synthase	+	1.43238	0.0418182	2.49441
sp|Q65JU6|PYRK_BACLD	Q65JU6	Dihydroorotate dehydrogenase B (NAD(+)), electron transfer subunit	+	1.42866	0.0424865	-2.78807
tr|Q65DY2|Q65DY2_BACLD	Q65DY2	Oxidoreductase alpha (Molybdopterin) subunit	+	1.42249	0.0421071	-2.60127
tr|Q65DF6|Q65DF6_BACLD	Q65DF6	2-methylisocitrate dehydratase	+	1.41905	0.0417345	3.16392
sp|Q65DX0|ATPF_BACLD	Q65DX0	ATP synthase subunit b	+	1.41668	0.0425965	-2.38155
tr|Q65LC4|Q65LC4_BACLD	Q65LC4	Oligopeptide ABC transporter (Binding protein)	+	1.41574	0.0422261	-2.40354
tr|Q65J79|Q65J79_BACLD	Q65J79	Glutamine synthetase	+	1.41089	0.0418621	3.076
tr|A5A658|A5A658_BACLD	A5A658	Isocitrate dehydrogenase [NADP]	+	1.40355	0.0425641	5.64368
tr|Q65G06|Q65G06_BACLD	Q65G06	RNA 2',3'-cyclic phosphodiesterase	+	1.39901	0.0422034	-1.01958
tr|Q65E02|Q65E02_BACLD	Q65E02	DhbF	+	1.39591	0.0418487	6.17533
tr|Q65HG4|Q65HG4_BACLD	Q65HG4	Glycine betaine ABC transporter (Glycine betaine-binding protein)	+	1.39544	0.0415	-2.97596
sp|Q65JH5|PNP_BACLD	Q65JH5	Polyribonucleotide nucleotidyltransferase	+	1.39412	0.041157	2.74533
tr|Q62TN6|Q62TN6_BACLD	Q62TN6	Metal-dependent carboxypeptidase	+	1.38551	0.0418033	2.86511
tr|Q65G83|Q65G83_BACLD	Q65G83	Pyruvate kinase	+	1.38249	0.0414634	2.90907
tr|Q65JY6|Q65JY6_BACLD	Q65JY6	Penicillin-binding protein 2B	+	1.38232	0.041129	9.83639
sp|Q65FE6|AMPA_BACLD	Q65FE6	Probable cytosol aminopeptidase	+	1.37087	0.042336	2.18134
tr|Q62Z28|Q62Z28_BACLD	Q62Z28	YcgP	+	1.3681	0.0429841	1.44844
tr|Q65JE6|Q65JE6_BACLD	Q65JE6	8-amino-7-ketopelargonate synthase	+	1.35906	0.043622	-1.6536
tr|Q65DN0|Q65DN0_BACLD	Q65DN0	Putative oxygenase	+	1.35514	0.0453125	4.95636
tr|Q65JG6|Q65JG6_BACLD	Q65JG6	Ribonuclease J	+	1.33972	0.047907	5.56469
tr|Q65M44|Q65M44_BACLD	Q65M44	Serine protein kinase	+	1.31737	0.0487385	4.90078
sp|Q65GG2|RNPH_BACLD	Q65GG2	Ribonuclease PH	+	1.30757	0.0503817	-1.34074
sp|Q65JZ2|Y1727_BACLD	Q65JZ2	Uncharacterized N-acetyltransferase BLi01727/BL05157	+	1.30048	0.05	2.9454
sp|Q65NN2|ROCA_BACLD	Q65NN2	1-pyrroline-5-carboxylate dehydrogenase	+	1.28755	0.0510977	3.265
tr|Q65KK8|Q65KK8_BACLD	Q65KK8	Penicillin-binding protein 3	+	1.28409	0.0507164	-2.24592
tr|Q65DW3|Q65DW3_BACLD	Q65DW3	Ribose/galactose isomerase	+	1.28233	0.0503407	-2.9976
tr|Q65GF9|Q65GF9_BACLD	Q65GF9	Probable transcriptional regulator YsmB	+	1.27964	0.0499706	-6.19884
tr|Q65FX3|Q65FX3_BACLD	Q65FX3	Possible acetoin transport system substrate binding protein YtrF		1.27109	0.0506277	-3.82184
sp|Q65JV7|SYI_BACLD	Q65JV7	Isoleucine--tRNA ligase		1.27056	0.0502609	4.23149
sp|Q65JY2|MURD_BACLD	Q65JY2	UDP-N-acetylmuramoylalanine--D-glutamate ligase		1.26617	0.050446	2.20129
tr|Q62VS2|Q62VS2_BACLD	Q62VS2	Uncharacterized protein		1.26396	0.0508286	-1.70263
tr|Q65P15|Q65P15_BACLD	Q65P15	Uncharacterized protein		1.26028	0.0518582	-5.25328
sp|Q65GM8|Y2918_BACLD	Q65GM8	UPF0735 ACT domain-containing protein BLi02918/BL01157		1.25783	0.051493	-1.54953
tr|Q65JG8|Q65JG8_BACLD	Q65JG8	Aspartokinase		1.2516	0.0528392	2.23329
tr|Q65HL0|Q65HL0_BACLD	Q65HL0	Dihydrolipoamide acetyltransferase component of pyruvate dehydrogenase complex		1.25074	0.0524722	4.23277
tr|Q65P57|Q65P57_BACLD	Q65P57	Putative beta-lactamase YbbE		1.24716	0.0526345	3.88198
sp|Q65L74|Y1284_BACLD	Q65L74	Putative phosphoesterase BLi01284/BL02661		1.23796	0.0557808	-3.99561
tr|Q65MX0|Q65MX0_BACLD	Q65MX0	Alpha amylase, Glycoside Hydrolase Family 13		1.23397	0.0570068	3.89742
tr|Q65HD3|Q65HD3_BACLD	Q65HD3	Ferrichrome ABC transporter (Ferrichrome-binding protein)		1.22887	0.0574595	1.82703
tr|Q65NQ2|Q65NQ2_BACLD	Q65NQ2	Putative stress response protein YceC		1.22221	0.0583893	-2.42601
tr|Q65MN9|Q65MN9_BACLD	Q65MN9	Putative inosine-uridine preferring nucleoside hydrolase		1.21764	0.0593333	3.73089
tr|Q65NV4|Q65NV4_BACLD	Q65NV4	SERPIN domain-containing protein		1.21762	0.0589404	-2.68949
tr|Q65CW4|Q65CW4_BACLD	Q65CW4	Gluconate kinase		1.21546	0.0594737	10.3953
tr|Q65EQ1|Q65EQ1_BACLD	Q65EQ1	Esterase/lipase/thioesterase		1.20917	0.0598954	-3.47265
tr|Q65KE4|Q65KE4_BACLD	Q65KE4	Uncharacterized protein		1.20625	0.0595065	-3.89663
tr|Q65PE8|Q65PE8_BACLD	Q65PE8	Cysteine synthase		1.19558	0.0591226	5.96239
tr|Q65HN5|Q65HN5_BACLD	Q65HN5	Glucose-6-phosphate 1-dehydrogenase		1.1943	0.0587436	3.92358
sp|Q65PB4|RPOC_BACLD	Q65PB4	DNA-directed RNA polymerase subunit beta'		1.18762	0.0603567	3.02677
sp|Q65P47|GLMM_BACLD	Q65P47	Phosphoglucosamine mutase		1.18616	0.0599747	6.2709
tr|Q65LQ8|Q65LQ8_BACLD	Q65LQ8	Putative glucanase/aminopeptidase YhfE		1.18365	0.0595975	-2.02464
tr|Q65F73|Q65F73_BACLD	Q65F73	Acyl-CoA dehydrogenase YusJ		1.18236	0.06	11.1538
sp|Q65PA9|EFTU_BACLD	Q65PA9	Elongation factor Tu		1.18021	0.0601242	6.83555
tr|Q65F87|Q65F87_BACLD	Q65F87	Cysteine desulfurase		1.17953	0.0597531	-1.95151
tr|Q65NV3|Q65NV3_BACLD	Q65NV3	Antibacterial protein		1.16879	0.060908	-2.77375
tr|Q65GJ6|Q65GJ6_BACLD	Q65GJ6	Lon protease		1.16171	0.0629268	6.65759
sp|Q65EF0|HPRK_BACLD	Q65EF0	HPr kinase/phosphorylase		1.15511	0.063297	2.44879
tr|Q65EN6|Q65EN6_BACLD	Q65EN6	Periplasmic binding protein,putative iron transporter		1.14775	0.0633735	-2.63343
tr|A5A637|A5A637_BACLD	A5A637	Uncharacterized protein		1.14522	0.062994	-9.44097
tr|Q65ED9|Q65ED9_BACLD	Q65ED9	UvrABC system protein A		1.14267	0.062619	4.10737
tr|Q65NR7|Q65NR7_BACLD	Q65NR7	Chitinase, Glycoside Hydrolase Family 18		1.13754	0.0640947	5.67516
tr|A5A694|A5A694_BACLD	A5A694	Transglutaminase-like enzymes, putative cysteine protease YebA		1.1257	0.0658588	-7.11002
tr|Q65ID5|Q65ID5_BACLD	Q65ID5	Aminotransferase class-III protein		1.12369	0.0665263	8.49868
sp|Q65PB1|RS7_BACLD	Q65PB1	30S ribosomal protein S7		1.12289	0.0665814	5.60601
tr|Q65JV8|Q65JV8_BACLD	Q65JV8	Cell-division initiation protein		1.11856	0.0677688	3.29999
tr|Q65F31|Q65F31_BACLD	Q65F31	Putative iron transport system substrate-binding protein YvrC		1.11626	0.0673793	-3.01747
sp|Q65DU2|MURA2_BACLD	Q65DU2	UDP-N-acetylglucosamine 1-carboxyvinyltransferase 2		1.1113	0.0669943	-0.891813
tr|Q62P74|Q62P74_BACLD	Q62P74	Uncharacterized protein		1.10863	0.0666136	-2.54954
tr|Q65DT5|Q65DT5_BACLD	Q65DT5	Acyl-CoA dehydrogenase		1.09809	0.0702599	2.08484
sp|Q65DX4|ATPB_BACLD	Q65DX4	ATP synthase subunit beta		1.09726	0.0698652	3.62808
sp|Q65I10|IDI2_BACLD	Q65I10	Isopentenyl-diphosphate delta-isomerase		1.08097	0.0755531	-7.30978
tr|Q65M24|Q65M24_BACLD	Q65M24	Nucleic acid-binding hydrolase YhcR		1.07231	0.0788	5.91176
sp|Q65FL6|G6PI_BACLD	Q65FL6	Glucose-6-phosphate isomerase		1.07217	0.0783646	5.81099
tr|Q65MM2|Q65MM2_BACLD	Q65MM2	Aldehyde dehydrogenase YfmT		1.071	0.0785714	3.86482
tr|Q65E77|Q65E77_BACLD	Q65E77	N-acetylglucosaminidase (Major autolysin), Glycoside Hydrolase Family 73		1.05013	0.0836503	4.29422
sp|Q65PD4|DISA_BACLD	Q65PD4	DNA integrity scanning protein DisA		1.04944	0.0831957	-1.12546
sp|Q65GK8|SYV_BACLD	Q65GK8	Valine--tRNA ligase		1.04658	0.0840432	4.61357
tr|Q65HN2|Q65HN2_BACLD	Q65HN2	Conserved hyopothetical protein		1.04235	0.0854194	-2.03557
tr|Q65F62|Q65F62_BACLD	Q65F62	ABC transport system substrate-binding protein		1.03779	0.0861176	-2.0555
tr|Q65FT4|Q65FT4_BACLD	Q65FT4	1,4-dihydroxy-2-naphthoyl-CoA synthase		1.03704	0.0856596	1.99098
sp|Q65JP5|RL19_BACLD	Q65JP5	50S ribosomal protein L19		1.03647	0.0852063	10.6426
tr|Q65F71|Q65F71_BACLD	Q65F71	3-hydroxyacyl-CoA dehydrogenase / enoyl-CoA hydratase YusL		1.0342	0.0851579	3.92651
tr|Q65JQ7|Q65JQ7_BACLD	Q65JQ7	3-oxoacyl-[acyl-carrier-protein] reductase		1.03096	0.084712	-1.58106
tr|Q65HY9|Q65HY9_BACLD	Q65HY9	RsiX		1.03027	0.0842708	-3.08797
tr|Q65N83|Q65N83_BACLD	Q65N83	GCN5-related N-acetyltransferase		1.02948	0.084228	-8.59988
sp|Q65I26|NDK_BACLD	Q65I26	Nucleoside diphosphate kinase		1.02721	0.0842062	1.90826
tr|Q65MC5|Q65MC5_BACLD	Q65MC5	Glycoside Hydrolase,Family 4, GlvA		1.02286	0.0847795	7.86432
tr|Q65IF3|Q65IF3_BACLD	Q65IF3	Carboxy-terminal processing protease		1.01718	0.0843469	7.30786
sp|Q65JJ9|RS2_BACLD	Q65JJ9	30S ribosomal protein S2		1.01322	0.0872893	10.7692
sp|Q65PH2|SP5G_BACLD	Q65PH2	Putative septation protein SpoVG		1.00398	0.0892323	-7.20716
tr|Q65JG0|Q65JG0_BACLD	Q65JG0	Putative peptidase		1.00018	0.0893869	-8.15756
tr|Q65K26|Q65K26_BACLD	Q65K26	GTP-binding protein TypA		0.993291	0.09352	3.69077
tr|Q65NQ0|Q65NQ0_BACLD	Q65NQ0	Putative stress response protein YceE		0.992919	0.0930547	2.25012
tr|Q65M50|Q65M50_BACLD	Q65M50	Amidase_6 domain-containing protein		0.992533	0.0931089	1.80231
tr|Q65LR3|Q65LR3_BACLD	Q65LR3	Ferrochelatase		0.991261	0.0932611	-8.76296
tr|Q65NI8|Q65NI8_BACLD	Q65NI8	Putative extracellular solute-binding protein, family 3 YckK		0.990947	0.0928039	-8.99382
tr|Q65KX6|Q65KX6_BACLD	Q65KX6	Lipoprotein		0.990737	0.0923512	-2.92429
sp|Q65G68|ARLY_BACLD	Q65G68	Argininosuccinate lyase		0.987319	0.0935534	8.62732
tr|Q65F51|Q65F51_BACLD	Q65F51	Fumarate hydratase class II		0.981633	0.0964058	4.00485
tr|Q65KT0|Q65KT0_BACLD	Q65KT0	Uncharacterized protein		0.971783	0.0973846	3.12999
tr|Q65K81|Q65K81_BACLD	Q65K81	Thioredoxin domain protein YkuV		0.969006	0.0982201	-10.1763
tr|Q65E01|Q65E01_BACLD	Q65E01	Isochorismatase		0.968808	0.0977524	5.5706
sp|Q65DJ9|THIM_BACLD	Q65DJ9	Hydroxyethylthiazole kinase		0.967392	0.0976493	-2.69545
tr|A5A666|A5A666_BACLD	A5A666	Aldehyde dehydrogenase		0.967158	0.0971887	2.74873
tr|Q65PF3|Q65PF3_BACLD	Q65PF3	Hypoxanthine phosphoribosyltransferase		0.957315	0.0993427	3.97357
tr|Q65D52|Q65D52_BACLD	Q65D52	Glycoside hydrolase, family 1		0.953634	0.100692	1.45322
tr|Q65NV6|Q65NV6_BACLD	Q65NV6	Putative transcriptional regulator		0.948153	0.10134	-1.39723
sp|Q65IX1|IOLA1_BACLD	Q65IX1	Malonate-semialdehyde dehydrogenase 1		0.942055	0.104444	0.933822
sp|Q65D74|PEPT_BACLD	Q65D74	Peptidase T		0.941853	0.103963	-7.07945
tr|Q65CX6|Q65CX6_BACLD	Q65CX6	Alanine dehydrogenase		0.93874	0.10455	3.03019
sp|Q65GD3|SYFB_BACLD	Q65GD3	Phenylalanine--tRNA ligase beta subunit		0.934447	0.105187	1.69589
tr|Q65DU0|Q65DU0_BACLD	Q65DU0	Fructose-1,6-bisphosphate aldolase		0.932803	0.104709	4.96536
tr|Q65MS4|Q65MS4_BACLD	Q65MS4	Bifunctional purine biosynthesis protein PurH		0.928242	0.106081	8.73325
sp|Q65GP8|QUEA_BACLD	Q65GP8	S-adenosylmethionine:tRNA ribosyltransferase-isomerase		0.927924	0.105604	-1.95617
tr|Q65KB7|Q65KB7_BACLD	Q65KB7	Phosphotransferase system (PTS) glucose-specific enzyme IICBA component		0.927415	0.10513	3.5489
tr|Q65CR7|Q65CR7_BACLD	Q65CR7	Putative two-component response regulator YycF		0.922218	0.106089	-8.07122
tr|Q65JG9|Q65JG9_BACLD	Q65JG9	Aspartate-semialdehyde dehydrogenase		0.921892	0.105618	-1.26217
sp|Q65G70|Y3080_BACLD	Q65G70	UPF0173 metal-dependent hydrolase BLi03080/BL00413		0.920552	0.10577	5.11759
tr|Q65P55|Q65P55_BACLD	Q65P55	Probable transcriptional regulator YbbH		0.92012	0.106837	0.660796
sp|Q65MZ9|CH10_BACLD	Q65MZ9	10 kDa chaperonin		0.91638	0.106719	-0.720905
tr|Q65LG9|Q65LG9_BACLD	Q65LG9	Siderophore biosynthesis protein		0.91272	0.107616	-0.835494
tr|Q65IU3|Q65IU3_BACLD	Q65IU3	Aminotransferase, class IV YjlD		0.912018	0.107148	4.77894
tr|Q65FX2|Q65FX2_BACLD	Q65FX2	ABC transporter YtrE		0.911623	0.106684	-2.37658
tr|Q65IX3|Q65IX3_BACLD	Q65IX3	Enoyl-CoA hydratase/isomerase		0.909332	0.107103	-2.32413
tr|Q65K05|Q65K05_BACLD	Q65K05	Uncharacterized protein		0.905723	0.108773	9.14594
tr|Q65F85|Q65F85_BACLD	Q65F85	ATP-binding protein involved in Fe-S cluster formation YurY		0.900359	0.108838	8.17947
tr|Q65ND4|Q65ND4_BACLD	Q65ND4	4-aminobutyrate aminotransferase		0.891323	0.115489	6.36861
tr|Q65JN7|Q65JN7_BACLD	Q65JN7	DNA topoisomerase 1		0.88436	0.116492	-1.32929
tr|Q65IH5|Q65IH5_BACLD	Q65IH5	Dihydrolipoyllysine-residue succinyltransferase component of 2-oxoglutarate dehydrogenase complex		0.883257	0.116489	9.27885
sp|Q65JV0|PYRB_BACLD	Q65JV0	Aspartate carbamoyltransferase		0.880759	0.116824	3.06911
tr|Q65LZ8|Q65LZ8_BACLD	Q65LZ8	Cell wall hydrolase phosphatase-associated protein		0.878057	0.117741	0.980789
tr|Q65IW9|Q65IW9_BACLD	Q65IW9	Acyl-CoA dehydrogenase		0.874421	0.119533	2.53562
tr|Q62UX9|Q62UX9_BACLD	Q62UX9	Carbohydrate Esterase Family 4 protein, putative polysaccharide deacetylase		0.87298	0.120116	3.35105
sp|Q65HH4|EFP_BACLD	Q65HH4	Elongation factor P		0.871273	0.121008	7.86784
sp|Q65K35|Y5149_BACLD	Q65K35	UPF0637 protein BLi01683/BL05149		0.867984	0.121975	-2.40089
sp|Q65I63|SYN_BACLD	Q65I63	Asparagine--tRNA ligase		0.867601	0.12241	6.40687
tr|Q65E53|Q65E53_BACLD	Q65E53	Ribose ABC transporter (Ribose-binding protein)		0.864311	0.12191	-1.41187
tr|Q65NG1|Q65NG1_BACLD	Q65NG1	Beta-galactosidase		0.863616	0.123431	-1.97827
tr|Q62X31|Q62X31_BACLD	Q62X31	Short-chain dehydrogenase/reductase SDR YhxC		0.862075	0.122931	-1.83128
tr|Q65HK5|Q65HK5_BACLD	Q65HK5	Leucine dehydrogenase		0.859019	0.123919	6.78479
sp|Q65G82|PFKA_BACLD	Q65G82	ATP-dependent 6-phosphofructokinase		0.858943	0.123422	8.70811
tr|Q62TJ2|Q62TJ2_BACLD	Q62TJ2	Menaquinol:cytochrome c oxidoreductase (Iron-sulfur subunit)		0.858503	0.122928	-6.99008
sp|Q65G89|MDH_BACLD	Q65G89	Malate dehydrogenase		0.855075	0.124574	3.23159
tr|Q65LF2|Q65LF2_BACLD	Q65LF2	Conserved protein,putative esterase YitV		0.854038	0.124079	5.47981
sp|Q65GD2|SYFA_BACLD	Q65GD2	Phenylalanine--tRNA ligase alpha subunit		0.851501	0.124079	1.20209
tr|Q65J27|Q65J27_BACLD	Q65J27	Aconitate hydratase		0.849865	0.124063	3.42924
sp|Q65D08|IOLI_BACLD	Q65D08	Inosose isomerase		0.844551	0.125475	6.5109
tr|Q65F74|Q65F74_BACLD	Q65F74	Uncharacterized protein		0.840801	0.127906	-8.22493
tr|Q65FL0|Q65FL0_BACLD	Q65FL0	Transcriptional regulator (Lrp/AsnC family)		0.839517	0.128202	-0.828887
tr|Q65PL6|Q65PL6_BACLD	Q65PL6	DNA gyrase subunit A		0.837785	0.128419	-1.38415
tr|Q65F08|Q65F08_BACLD	Q65F08	Uncharacterized protein		0.834475	0.129205	1.78948
tr|Q65NG6|Q65NG6_BACLD	Q65NG6	Ribose ABC transporter (Ribose-binding protein)		0.83353	0.129	7.75765
tr|Q65K42|Q65K42_BACLD	Q65K42	Dihydrolipoamide acetyltransferase component of pyruvate dehydrogenase complex		0.833384	0.128506	0.463005
tr|Q65GQ5|Q65GQ5_BACLD	Q65GQ5	Multifunctional fusion protein		0.833206	0.128015	-5.15725
tr|Q65JV2|Q65JV2_BACLD	Q65JV2	Bifunctional protein PyrR		0.831548	0.128426	6.55826
tr|Q65MF1|Q65MF1_BACLD	Q65MF1	Putative iron-binding oxidoreductase		0.827266	0.130773	5.72421
tr|Q65E00|Q65E00_BACLD	Q65E00	2,3-dihydroxybenzoate-AMP ligase (Enterobactin synthetase component E)		0.825841	0.130747	0.818418
tr|Q65E07|Q65E07_BACLD	Q65E07	Putative phosphinothricin acetyltransferase		0.82546	0.130256	-7.14686
sp|Q65JJ8|EFTS_BACLD	Q65JJ8	Elongation factor Ts		0.825407	0.129768	8.41275
sp|Q65PG8|PTH_BACLD	Q65PG8	Peptidyl-tRNA hydrolase		0.825101	0.129284	-1.61657
sp|Q65GR3|SYH_BACLD	Q65GR3	Histidine--tRNA ligase		0.824146	0.129323	6.06081
sp|Q65JT9|SAT_BACLD	Q65JT9	Sulfate adenylyltransferase		0.821764	0.130044	6.59906
tr|Q65LF7|Q65LF7_BACLD	Q65LF7	Intracellular proteinase inhibitor Ipi		0.821714	0.129565	-8.63953
tr|Q65EG7|Q65EG7_BACLD	Q65EG7	Thioredoxin reductase		0.819145	0.130191	-2.08927
tr|Q65I81|Q65I81_BACLD	Q65I81	Putative RNA methylase		0.816108	0.130799	6.10268
tr|Q65GW7|Q65GW7_BACLD	Q65GW7	Glycoside Hydrolase Family 32		0.806689	0.133445	0.562818
sp|Q65GR0|DTD_BACLD	Q65GR0	D-aminoacyl-tRNA deacylase		0.801683	0.135971	-6.35603
tr|Q65E63|Q65E63_BACLD	Q65E63	Gamma-DL-glutamyl hydrolase		0.801592	0.135478	5.96885
sp|Q65JF1|RNY_BACLD	Q65JF1	Ribonuclease Y		0.798834	0.137848	-6.1264
tr|Q65G87|Q65G87_BACLD	Q65G87	Citrate synthase		0.790931	0.140791	5.43062
tr|Q65LF1|Q65LF1_BACLD	Q65LF1	N-6 Adenine-specific DNA methylase YitW		0.790091	0.141262	-2.92288
tr|Q65I18|Q65I18_BACLD	Q65I18	Uncharacterized protein		0.789828	0.140757	4.18658
tr|Q65FQ0|Q65FQ0_BACLD	Q65FQ0	Nuc_N domain-containing protein		0.789711	0.140256	6.21745
tr|A5A665|A5A665_BACLD	A5A665	Transcription attenuation protein MtrB		0.779959	0.145801	-3.04033
sp|Q65DS9|SYR_BACLD	Q65DS9	Arginine--tRNA ligase		0.775241	0.148113	-0.34335
tr|Q65J58|Q65J58_BACLD	Q65J58	YoaW		0.773397	0.150155	-6.65209
tr|Q65JE9|Q65JE9_BACLD	Q65JE9	SpoVS		0.770528	0.15047	3.51783
tr|Q65I09|Q65I09_BACLD	Q65I09	Nucleic acid-binding protein		0.770457	0.149944	2.27573
tr|Q65G71|Q65G71_BACLD	Q65G71	Transcriptional regulator		0.767067	0.151275	-6.45056
sp|Q65GB5|RL20_BACLD	Q65GB5	50S ribosomal protein L20		0.76565	0.15075	2.77015
sp|Q65P72|RS9_BACLD	Q65P72	30S ribosomal protein S9		0.764967	0.150228	9.10745
sp|Q65PF0|HSLO_BACLD	Q65PF0	33 kDa chaperonin		0.755357	0.157917	5.85159
sp|Q65HG1|GCSPB_BACLD	Q65HG1	Probable glycine dehydrogenase (decarboxylating) subunit 2		0.747014	0.163904	-1.14165
tr|Q65G54|Q65G54_BACLD	Q65G54	AMP-dependent synthetase and ligase YtcI		0.746029	0.164356	-1.50407
sp|Q65LJ9|ADDA_BACLD	Q65LJ9	ATP-dependent helicase/nuclease subunit A		0.745979	0.163795	3.05573
tr|Q65HL9|Q65HL9_BACLD	Q65HL9	Peptidase T YqjE		0.745682	0.163238	7.39779
tr|Q65MT2|Q65MT2_BACLD	Q65MT2	Adenylosuccinate lyase		0.744892	0.162685	2.4512
tr|Q65JR9|Q65JR9_BACLD	Q65JR9	Ribulose-phosphate 3-epimerase		0.741185	0.164986	7.98518
tr|Q65I21|Q65I21_BACLD	Q65I21	GTP cyclohydrolase 1		0.738942	0.167071	1.66405
tr|Q65PI3|Q65PI3_BACLD	Q65PI3	Methionine--tRNA ligase		0.737376	0.167597	2.66206
tr|Q65G34|Q65G34_BACLD	Q65G34	Acetyl-CoA synthetase		0.73599	0.167719	1.78057
sp|Q65DX3|ATPG_BACLD	Q65DX3	ATP synthase gamma chain		0.734518	0.168973	2.54103
tr|Q65HX4|Q65HX4_BACLD	Q65HX4	D-alanyl-D-alanine carboxypeptidase (Penicillin-binding protein 5*)		0.731994	0.168824	5.65313
tr|Q65FW2|Q65FW2_BACLD	Q65FW2	Conserved protein YtoA		0.73186	0.168649	-7.69851
sp|Q65IE9|DEOD_BACLD	Q65IE9	Purine nucleoside phosphorylase DeoD-type		0.728396	0.169941	-5.03036
tr|Q65ID0|Q65ID0_BACLD	Q65ID0	Hypothetical DNA-binding protein		0.726923	0.169724	-0.792094
tr|Q62WK9|Q62WK9_BACLD	Q62WK9	Cys/Met metabolism pyridoxal-phosphate-dependent enzymes		0.724466	0.170452	5.18936
tr|Q65K95|Q65K95_BACLD	Q65K95	YkuI		0.724396	0.169895	-4.78995
tr|Q65GK5|Q65GK5_BACLD	Q65GK5	SpoVID		0.720344	0.16998	4.25405
tr|Q65FD5|Q65FD5_BACLD	Q65FD5	Nucleoside permease		0.720203	0.169429	6.36361
sp|Q65P83|IF1_BACLD	Q65P83	Translation initiation factor IF-1		0.717093	0.170408	2.88667
tr|Q62NC5|Q62NC5_BACLD	Q62NC5	ABC transporter		0.716349	0.169858	-6.43231
tr|Q65I62|Q65I62_BACLD	Q65I62	Aminotransferase		0.715869	0.169312	4.45712
tr|Q65DU4|Q65DU4_BACLD	Q65DU4	Transcription termination factor Rho		0.713374	0.170526	4.17757
sp|Q65JU9|PYRC_BACLD	Q65JU9	Dihydroorotase		0.708508	0.174901	2.07624
tr|Q65I01|Q65I01_BACLD	Q65I01	Glutamate dehydrogenase		0.70551	0.176357	6.66355
sp|Q65MP7|GATB_BACLD	Q65MP7	Aspartyl/glutamyl-tRNA(Asn/Gln) amidotransferase subunit B		0.69526	0.184013	5.44534
sp|Q65JF2|RECA_BACLD	Q65JF2	Protein RecA		0.693595	0.185873	3.01724
tr|Q65L58|Q65L58_BACLD	Q65L58	Sulfite reductase [NADPH] flavoprotein alpha-component		0.692673	0.186297	0.399876
tr|A5A693|A5A693_BACLD	A5A693	Aminotran_5 domain-containing protein		0.688733	0.189157	1.63423
sp|Q65EM9|PGK_BACLD	Q65EM9	Phosphoglycerate kinase		0.688001	0.188803	1.82768
tr|Q65PE0|Q65PE0_BACLD	Q65PE0	Lysine--tRNA ligase		0.687161	0.188213	2.22141
sp|Q65P79|RPOA_BACLD	Q65P79	DNA-directed RNA polymerase subunit alpha		0.686281	0.188262	1.99753
tr|Q65F89|Q65F89_BACLD	Q65F89	FeS assembly protein SufB		0.684311	0.189963	3.14778
tr|Q65JN9|Q65JN9_BACLD	Q65JN9	Succinate--CoA ligase [ADP-forming] subunit alpha		0.681967	0.19143	2.15171
tr|Q65HR3|Q65HR3_BACLD	Q65HR3	Oligopeptide ABC transporter (Oligopeptide-binding protein)		0.676492	0.193481	2.54563
sp|Q65E69|KDUI_BACLD	Q65E69	4-deoxy-L-threo-5-hexosulose-uronate ketol-isomerase		0.676361	0.192886	7.25034
tr|Q65FR8|Q65FR8_BACLD	Q65FR8	Uncharacterized protein		0.674934	0.194025	-8.93102
sp|Q65DW5|GLYA_BACLD	Q65DW5	Serine hydroxymethyltransferase		0.673611	0.194214	2.08033
tr|Q65IT9|Q65IT9_BACLD	Q65IT9	Acetyl-CoA synthetase		0.673425	0.193622	0.75763
sp|Q65DX8|MURA1_BACLD	Q65DX8	UDP-N-acetylglucosamine 1-carboxyvinyltransferase 1		0.669753	0.19459	5.50611
tr|Q65IA3|Q65IA3_BACLD	Q65IA3	Uncharacterized protein		0.664645	0.198436	-6.4431
sp|Q65HT9|DEOB_BACLD	Q65HT9	Phosphopentomutase		0.662757	0.199263	6.90758
sp|Q65JI1|IF2_BACLD	Q65JI1	Translation initiation factor IF-2		0.662001	0.20047	6.08144
tr|Q65P48|Q65P48_BACLD	Q65P48	Uncharacterized protein		0.658047	0.203832	-0.99143
tr|Q62ZI2|Q62ZI2_BACLD	Q62ZI2	ABC transporter,ATP/GTP-binding site motif A (P-loop)		0.657563	0.20394	-4.83656
tr|Q65P64|Q65P64_BACLD	Q65P64	Penicillin-binding protein		0.653992	0.205731	4.62023
tr|Q65LY4|Q65LY4_BACLD	Q65LY4	1-acyl-sn-glycerol-3-phosphate acyltransferase		0.644423	0.211798	5.3411
tr|Q65H81|Q65H81_BACLD	Q65H81	RNA polymerase sigma factor SigA		0.644218	0.211169	-1.36856
sp|Q65J36|Y2936_BACLD	Q65J36	UPF0154 protein BLi02038/BL02936		0.642382	0.212379	-6.18346
tr|Q62U26|Q62U26_BACLD	Q62U26	Uncharacterized protein		0.641537	0.212448	1.90335
tr|Q65IX2|Q65IX2_BACLD	Q65IX2	Enoyl-CoA hydratase/isomerase		0.641177	0.212188	2.20667
tr|Q65JH3|Q65JH3_BACLD	Q65JH3	Peptidase		0.640075	0.211906	1.33739
tr|Q65FU3|Q65FU3_BACLD	Q65FU3	Putative Carbonic anhydrase		0.639625	0.211626	-3.22105
tr|Q65GV2|Q65GV2_BACLD	Q65GV2	Putative Uroporphyrinogen III synthase YjjA		0.639582	0.211009	-2.45437
tr|Q65DP9|Q65DP9_BACLD	Q65DP9	Spore coat protein GerQ		0.639148	0.210395	-1.5035
sp|Q65HG7|MNTR_BACLD	Q65HG7	HTH-type transcriptional regulator MntR		0.637967	0.211096	-5.44337
sp|Q65MP8|GATA_BACLD	Q65MP8	Glutamyl-tRNA(Gln) amidotransferase subunit A		0.637527	0.210786	6.78033
tr|Q65H62|Q65H62_BACLD	Q65H62	Uncharacterized protein		0.637071	0.210179	6.89663
sp|Q65P81|RS13_BACLD	Q65P81	30S ribosomal protein S13		0.636217	0.210747	4.27746
sp|Q65EN2|ENO_BACLD	Q65EN2	Enolase		0.635543	0.211003	2.47395
tr|Q65NQ1|Q65NQ1_BACLD	Q65NQ1	Putative stress response protein YceD		0.632971	0.211589	5.9264
tr|Q65E95|Q65E95_BACLD	Q65E95	UDP-glucose 4-epimerase		0.632937	0.210986	1.76149
tr|Q65I49|Q65I49_BACLD	Q65I49	MazG domain-containing protein		0.622831	0.220136	5.51814
tr|Q65LU4|Q65LU4_BACLD	Q65LU4	Enoyl-CoA hydratase/isomerase YhaR		0.617013	0.223728	-0.781697
tr|Q65PH0|Q65PH0_BACLD	Q65PH0	Ribose-phosphate pyrophosphokinase		0.616873	0.223096	6.23131
tr|Q65GY2|Q65GY2_BACLD	Q65GY2	Oligopeptide ABC transporter (Oligopeptide-binding protein)		0.615709	0.224135	6.44765
tr|Q65DC7|Q65DC7_BACLD	Q65DC7	Intracellular serine protease		0.613249	0.225517	1.67537
sp|Q65K84|DAPEL_BACLD	Q65K84	N-acetyldiaminopimelate deacetylase		0.610931	0.227966	-1.62217
sp|Q65IB0|ILVD_BACLD	Q65IB0	Dihydroxy-acid dehydratase		0.610549	0.227676	3.43081
tr|Q65D24|Q65D24_BACLD	Q65D24	Pyrimidine-nucleoside phosphorylase		0.602971	0.233694	5.2318
sp|Q65CP5|RS18_BACLD	Q65CP5	30S ribosomal protein S18		0.599117	0.236367	6.7126
tr|Q65IR7|Q65IR7_BACLD	Q65IR7	Glutamate synthase (Small subunit)		0.598802	0.235712	-1.3909
tr|Q65NM2|Q65NM2_BACLD	Q65NM2	Putative extracellular solute-binding protein YckB		0.592212	0.241326	-5.01323
tr|Q62Y99|Q62Y99_BACLD	Q62Y99	YdjM		0.590665	0.242711	5.89716
tr|Q65JX2|Q65JX2_BACLD	Q65JX2	Bacillopeptidase F		0.587533	0.243198	-1.3545
tr|Q65EC6|Q65EC6_BACLD	Q65EC6	Peptide chain release factor 2		0.582213	0.247715	4.48847
tr|Q65KB6|Q65KB6_BACLD	Q65KB6	Histidine-containing phosphocarrier protein of the phosphotransferase system (PTS) (HPr protein)		0.582003	0.247672	5.62878
tr|M1E1H1|M1E1H1_BACLD	M1E1H1	Transcriptional regulator		0.581858	0.246997	-5.67294
tr|Q65NP5|Q65NP5_BACLD	Q65NP5	Putative signal peptide binding protein YceH		0.577302	0.252609	-2.08681
tr|Q65K07|Q65K07_BACLD	Q65K07	Uncharacterized protein		0.572257	0.258136	-1.89602
tr|Q65K50|Q65K50_BACLD	Q65K50	Ribonuclease J		0.570384	0.259622	1.26661
tr|Q65GA5|Q65GA5_BACLD	Q65GA5	Threonine--tRNA ligase		0.569534	0.260992	-0.408308
tr|Q65FF4|Q65FF4_BACLD	Q65FF4	ESAT-6-like protein		0.568813	0.261194	5.89031
tr|Q65M09|Q65M09_BACLD	Q65M09	Alpha Phosphoglucomutase PgcA		0.565073	0.265544	1.29708
sp|Q65GQ8|APT_BACLD	Q65GQ8	Adenine phosphoribosyltransferase		0.563567	0.266834	4.7616
tr|A5A677|A5A677_BACLD	A5A677	Polyphenol oxidase		0.56153	0.267883	-4.22993
tr|Q65IA9|Q65IA9_BACLD	Q65IA9	Rhodopsin-like GPCR superfamily protein		0.559629	0.26984	4.58393
tr|Q65IB5|Q65IB5_BACLD	Q65IB5	Dihydrofolate reductase		0.555075	0.27652	4.27434
sp|Q65JC5|Y5168_BACLD	Q65JC5	UPF0145 protein BLi01945/BL05168		0.553396	0.277905	-1.22896
tr|Q65NT0|Q65NT0_BACLD	Q65NT0	Glutamyl-tRNA(Gln) amidotransferase (Subunit A)		0.549681	0.279989	-1.33903
sp|Q65GI7|ILVC_BACLD	Q65GI7	Ketol-acid reductoisomerase (NADP(+))		0.547886	0.281011	-2.17737
tr|Q62UW0|Q62UW0_BACLD	Q62UW0	Putative DNA binding protein, transcriptional regulator		0.544823	0.284619	-1.60663
tr|Q65G69|Q65G69_BACLD	Q65G69	Short-chain dehydrogenase/reductase YtkK		0.543827	0.285372	-4.36664
tr|Q65GF2|Q65GF2_BACLD	Q65GF2	Conserved protein YslB		0.540563	0.288261	-7.55494
tr|Q65F00|Q65F00_BACLD	Q65F00	Thiol-disulfide oxidoreductase		0.540443	0.287823	-4.98132
sp|Q65KX8|BGAL1_BACLD	Q65KX8	Beta-galactosidase YesZ		0.540104	0.287075	-1.04158
tr|Q65G64|Q65G64_BACLD	Q65G64	Putative RNA methylase YtxK		0.539698	0.286694	4.48807
tr|Q65D37|Q65D37_BACLD	Q65D37	Beta-glucosidase, Glycoside Hydrolase Family 1		0.536209	0.290946	-2.67557
tr|Q65DB2|Q65DB2_BACLD	Q65DB2	Aspartate ammonia-lyase		0.534088	0.29268	1.02087
tr|Q62RL7|Q62RL7_BACLD	Q62RL7	Thiol peroxidase		0.529684	0.299321	5.42844
tr|Q65IX0|Q65IX0_BACLD	Q65IX0	3-hydroxyisobutyrate dehydrogenase		0.522848	0.307333	5.21591
tr|Q65ED2|Q65ED2_BACLD	Q65ED2	Isocitrate/isopropylmalate dehydrogenase		0.519733	0.31112	2.05573
sp|Q65I51|MGSA_BACLD	Q65I51	Methylglyoxal synthase		0.516777	0.314031	4.32147
tr|Q65LW6|Q65LW6_BACLD	Q65LW6	D-alanine aminotransferase		0.515894	0.31485	0.961704
sp|Q65JA8|HFQ_BACLD	Q65JA8	RNA-binding protein Hfq		0.514618	0.316081	-1.01585
tr|Q65DZ4|Q65DZ4_BACLD	Q65DZ4	Iron-binding protein		0.505776	0.327301	1.25761
tr|Q65JI4|Q65JI4_BACLD	Q65JI4	Transcription termination/antitermination protein NusA		0.505062	0.327576	3.72741
tr|Q65PI9|Q65PI9_BACLD	Q65PI9	Putative signal peptidase II YaaT		0.504707	0.327547	3.40501
sp|Q65JU3|PYRE_BACLD	Q65JU3	Orotate phosphoribosyltransferase		0.504594	0.326724	5.57677
tr|Q65G17|Q65G17_BACLD	Q65G17	Nucleoside 2-deoxyribosyltransferase YtoQ		0.504231	0.326506	0.823658
tr|Q65K76|Q65K76_BACLD	Q65K76	Molybdopterin molybdenumtransferase		0.504001	0.32569	4.60458
sp|Q65G35|SYY1_BACLD	Q65G35	Tyrosine--tRNA ligase 1		0.50279	0.326643	1.44028
sp|P35140|KAD_BACLD	P35140	Adenylate kinase		0.496436	0.333184	-4.58623
tr|Q65MN5|Q65MN5_BACLD	Q65MN5	Type I restriction modification system protein HsdMI		0.493417	0.337658	-0.83346
tr|Q65K23|Q65K23_BACLD	Q65K23	Putative Flavoprotein monooxygenase		0.492056	0.340287	4.48332
tr|Q65EY6|Q65EY6_BACLD	Q65EY6	Fructose-1,6-bisphosphate aldolase		0.48474	0.351585	0.482611
tr|Q65DT4|Q65DT4_BACLD	Q65DT4	Acyl-CoA dehydrogenase		0.484393	0.35133	4.1909
tr|Q65LK6|Q65LK6_BACLD	Q65LK6	Uncharacterized protein		0.484377	0.350467	-0.597846
tr|Q65PF2|Q65PF2_BACLD	Q65PF2	ATP-dependent zinc metalloprotease FtsH		0.476928	0.361922	0.887533
sp|Q65JN6|TRMFO_BACLD	Q65JN6	Methylenetetrahydrofolate--tRNA-(uracil-5-)-methyltransferase TrmFO		0.474741	0.364557	-0.846449
tr|Q65LQ4|Q65LQ4_BACLD	Q65LQ4	Lipoate--protein ligase		0.474355	0.363668	4.72293
sp|Q65P46|GLMS_BACLD	Q65P46	Glutamine--fructose-6-phosphate aminotransferase [isomerizing]		0.471253	0.369197	3.00644
tr|Q65EH6|Q65EH6_BACLD	Q65EH6	Ribonuclease		0.465782	0.377049	-0.64365
tr|Q65PG6|Q65PG6_BACLD	Q65PG6	Transcription-repair-coupling factor		0.457246	0.392552	2.80883
tr|Q65DI0|Q65DI0_BACLD	Q65DI0	2-keto-3-deoxygluconate-6-phosphate aldolase		0.454367	0.396116	4.34695
tr|Q65JM0|Q65JM0_BACLD	Q65JM0	Flagellar hook protein		0.451681	0.400337	0.771416
tr|Q65IA7|Q65IA7_BACLD	Q65IA7	Glutathione peroxidase		0.451246	0.400529	-0.827983
sp|P80057|GSEP_BACLD	P80057	Glutamyl endopeptidase		0.45107	0.400048	0.755767
tr|Q62US6|Q62US6_BACLD	Q62US6	Glycoside hydrolase, family 18		0.449721	0.401665	1.17352
sp|Q65JJ1|SYP_BACLD	Q65JJ1	Proline--tRNA ligase		0.44734	0.403933	2.36289
tr|Q65M04|Q65M04_BACLD	Q65M04	Putative NADPH-dependent FMN reductase YhdA		0.442826	0.411295	3.68894
tr|Q65LC5|Q65LC5_BACLD	Q65LC5	Tryptophan--tRNA ligase		0.442098	0.411154	1.0887
sp|Q65M82|GSA1_BACLD	Q65M82	Glutamate-1-semialdehyde 2,1-aminomutase 1		0.438994	0.414645	2.15544
tr|Q65KC1|Q65KC1_BACLD	Q65KC1	Peptidase M24,putative metallopetidase		0.433636	0.423754	4.49907
tr|Q65LG1|Q65LG1_BACLD	Q65LG1	Nucleic acid-binding protein YitL		0.432719	0.423792	-0.168437
sp|Q65EF5|PLYC_BACLD	Q65EF5	Pectate lyase C		0.432387	0.423322	-0.909015
sp|Q65LK0|ADDB_BACLD	Q65LK0	ATP-dependent helicase/deoxyribonuclease subunit B		0.429039	0.429296	2.77666
tr|Q65IG3|Q65IG3_BACLD	Q65IG3	YoaJ		0.428946	0.42829	-1.43598
tr|Q65N53|Q65N53_BACLD	Q65N53	Antagonist of RsbT		0.428399	0.428579	-3.63433
tr|Q65JA4|Q65JA4_BACLD	Q65JA4	Ribonucleoside-diphosphate reductase subunit beta		0.428244	0.427907	-1.51329
tr|Q65IH8|Q65IH8_BACLD	Q65IH8	Conserved protein YvgO		0.427043	0.43093	-0.811564
tr|Q65K59|Q65K59_BACLD	Q65K59	ABC transporter,ABC transporter		0.424726	0.433578	3.03019
tr|Q62SQ7|Q62SQ7_BACLD	Q62SQ7	Uncharacterized protein		0.423037	0.438454	-5.56996
tr|Q65EZ0|Q65EZ0_BACLD	Q65EZ0	Uncharacterized protein		0.41975	0.444545	0.604313
tr|Q65M29|Q65M29_BACLD	Q65M29	Putative amine dehydrogenase		0.419326	0.445041	1.49114
tr|Q65M28|Q65M28_BACLD	Q65M28	Uncharacterized protein		0.418942	0.4448	1.72557
sp|Q65PC8|SYC_BACLD	Q65PC8	Cysteine--tRNA ligase		0.417045	0.449028	-1.173
tr|Q65HU2|Q65HU2_BACLD	Q65HU2	Anti-sigma F factor antagonist		0.416508	0.449327	-0.629037
sp|Q65EG0|HIS7_BACLD	Q65EG0	Imidazoleglycerol-phosphate dehydratase		0.411632	0.461854	0.623025
tr|Q65FK6|Q65FK6_BACLD	Q65FK6	Aminotransferase PatB		0.408564	0.468246	-0.931675
tr|Q65KW8|Q65KW8_BACLD	Q65KW8	D-alanyl-aminopeptidase		0.408437	0.467182	-3.1494
sp|Q65EN1|GPMI_BACLD	Q65EN1	2,3-bisphosphoglycerate-independent phosphoglycerate mutase		0.4084	0.466122	0.977977
sp|Q65EC5|SECA_BACLD	Q65EC5	Protein translocase subunit SecA		0.407808	0.467131	1.30787
tr|Q65N46|Q65N46_BACLD	Q65N46	Putative RNA binding protein containing S1 RNA binding domain,YdcI		0.40759	0.466609	1.34401
tr|Q65HB3|Q65HB3_BACLD	Q65HB3	Superoxide dismutase		0.404736	0.471342	1.10456
tr|Q65G02|Q65G02_BACLD	Q65G02	Putative peptidase YtjP		0.403328	0.474382	1.4973
sp|Q65HF9|GCST_BACLD	Q65HF9	Aminomethyltransferase		0.403227	0.473318	-0.493623
sp|Q65H55|DNAJ_BACLD	Q65H55	Chaperone protein DnaJ		0.398885	0.480555	3.49627
tr|Q65NE2|Q65NE2_BACLD	Q65NE2	Periplasmic binding protein		0.39792	0.482304	-0.705701
tr|Q65LR6|Q65LR6_BACLD	Q65LR6	ABM domain-containing protein		0.391743	0.494566	3.6526
tr|Q65EJ1|Q65EJ1_BACLD	Q65EJ1	Putative transcriptional regulator		0.39064	0.495911	-3.1591
tr|Q65JF0|Q65JF0_BACLD	Q65JF0	Uncharacterized protein		0.389315	0.497729	0.630986
tr|Q65JK4|Q65JK4_BACLD	Q65JK4	CheW chemotaxis protein		0.38377	0.510664	1.07236
tr|Q65CY9|Q65CY9_BACLD	Q65CY9	Periplasmic binding protein YxeB		0.37639	0.529174	0.476417
tr|Q65KW4|Q65KW4_BACLD	Q65KW4	Dipeptide ABC transporter (Dipeptide-binding protein)		0.37006	0.544097	1.10062
sp|Q65DX1|ATPD_BACLD	Q65DX1	ATP synthase subunit delta		0.369812	0.543631	0.954202
sp|Q65E87|TAGU_BACLD	Q65E87	Polyisoprenyl-teichoic acid--peptidoglycan teichoic acid transferase TagU		0.368668	0.54436	-3.89305
tr|Q65NI6|Q65NI6_BACLD	Q65NI6	Ornithine aminotransferase		0.367558	0.546442	1.2136
tr|Q65PL3|Q65PL3_BACLD	Q65PL3	D-alanyl-D-alanine carboxypeptidase (Penicillin-binding protein 5)		0.367316	0.545721	-0.912743
sp|Q65HW7|RISB_BACLD	Q65HW7	6,7-dimethyl-8-ribityllumazine synthase		0.366706	0.546083	0.68259
sp|Q65LS8|HPR_BACLD	Q65LS8	HTH-type transcriptional regulator Hpr		0.365542	0.547513	-0.77499
tr|Q65EG4|Q65EG4_BACLD	Q65EG4	Histidine biosynthesis bifunctional protein HisIE		0.35837	0.560946	3.96192
tr|Q65JZ3|Q65JZ3_BACLD	Q65JZ3	DNA-binding domain protein		0.351923	0.573394	1.29553
tr|Q65II9|Q65II9_BACLD	Q65II9	Conserved protein YisT		0.348875	0.579542	-1.64956
tr|Q65GI5|Q65GI5_BACLD	Q65GI5	Acetolactate synthase		0.348842	0.578293	-0.951345
tr|Q65ND2|Q65ND2_BACLD	Q65ND2	Succinate-semialdehyde dehydrogenase		0.34787	0.579665	-0.413781
tr|Q62P56|Q62P56_BACLD	Q62P56	Transcriptional antiterminator		0.3478	0.578421	-3.7828
tr|Q65NX8|Q65NX8_BACLD	Q65NX8	GCN5-related N-acetyltransferase		0.347695	0.577482	4.1739
tr|Q65IH0|Q65IH0_BACLD	Q65IH0	Gamma-D-glutamate-meso-diaminopimelate muropeptidase (Major autolysin) (CWBP49')		0.346987	0.577504	0.345664
tr|Q65N54|Q65N54_BACLD	Q65N54	RbsR		0.346182	0.57832	3.21992
tr|A5A692|A5A692_BACLD	A5A692	Glycoside Hydrolase Family 1		0.345726	0.577728	0.780336
sp|Q65GP9|TGT_BACLD	Q65GP9	Queuine tRNA-ribosyltransferase		0.343012	0.583355	-1.3735
tr|Q65DD8|Q65DD8_BACLD	Q65DD8	Catalase		0.342019	0.585356	-0.632286
tr|Q65CW0|Q65CW0_BACLD	Q65CW0	Alkyl hydroperoxide reductase C		0.339044	0.591053	-1.22744
tr|Q65FV9|Q65FV9_BACLD	Q65FV9	Asparagine synthetase		0.335121	0.596169	1.06133
sp|Q65JU4|PYRF_BACLD	Q65JU4	Orotidine 5'-phosphate decarboxylase		0.333486	0.597566	1.30539
tr|Q65M78|Q65M78_BACLD	Q65M78	Conserved protein YgxA		0.331051	0.600597	-0.454858
sp|Q65FE0|FENR2_BACLD	Q65FE0	Ferredoxin--NADP reductase 2		0.328564	0.604545	1.7205
tr|Q65D60|Q65D60_BACLD	Q65D60	Uncharacterized protein		0.328209	0.604444	2.44342
tr|Q65LS4|Q65LS4_BACLD	Q65LS4	Phosphoserine aminotransferase		0.327428	0.605136	-0.622605
tr|Q65J14|Q65J14_BACLD	Q65J14	DNA topoisomerase 4 subunit A		0.320421	0.615925	-0.527
tr|Q65NS9|Q65NS9_BACLD	Q65NS9	Neutral zinc metallopeptidase		0.31891	0.618462	-0.72184
tr|Q65D07|Q65D07_BACLD	Q65D07	IolH		0.317492	0.619759	2.55724
tr|Q65KJ0|Q65KJ0_BACLD	Q65KJ0	Motility protein B		0.314298	0.621739	-0.662045
tr|Q65KL1|Q65KL1_BACLD	Q65KL1	Uncharacterized protein		0.313669	0.621595	1.03221
tr|Q65L52|Q65L52_BACLD	Q65L52	Uncharacterized protein		0.311083	0.624676	-0.238207
sp|Q65JE7|TDH_BACLD	Q65JE7	L-threonine 3-dehydrogenase		0.308786	0.629794	3.1106
tr|Q65DU1|Q65DU1_BACLD	Q65DU1	Probable transaldolase		0.306493	0.634045	0.478965
tr|Q65M86|Q65M86_BACLD	Q65M86	Oligopeptide ABC transporter (Binding protein)		0.300925	0.643131	2.7854
sp|Q65K85|DAPH_BACLD	Q65K85	2,3,4,5-tetrahydropyridine-2,6-dicarboxylate N-acetyltransferase		0.296339	0.651378	1.06226
tr|Q65LD4|Q65LD4_BACLD	Q65LD4	3-oxoacyl-[acyl-carrier-protein] synthase 2		0.29394	0.655771	0.618661
tr|Q65J38|Q65J38_BACLD	Q65J38	Transketolase		0.291895	0.657988	1.07479
tr|Q65I20|Q65I20_BACLD	Q65I20	Non-specific DNA-binding protein HBsu signal recognition particle-like (SRP) component		0.29169	0.657122	0.944141
tr|Q65GZ2|Q65GZ2_BACLD	Q65GZ2	Putative carbohydrate esterase family 6 protein		0.29011	0.658897	-3.04674
tr|Q65LZ6|Q65LZ6_BACLD	Q65LZ6	Citrate synthase		0.287069	0.66447	1.29802
tr|Q65I19|Q65I19_BACLD	Q65I19	Stage IV sporulation protein A		0.286602	0.663822	0.753402
sp|Q65MU0|GUAA_BACLD	Q65MU0	GMP synthase [glutamine-hydrolyzing]		0.285703	0.664976	0.987695
tr|Q65MX2|Q65MX2_BACLD	Q65MX2	Uncharacterized protein		0.28553	0.663887	-1.25946
tr|Q65F09|Q65F09_BACLD	Q65F09	Putative 2,5-diketo-D-gluconic acid reductase YvgN		0.285441	0.662554	-0.555665
sp|O86132|OTCC_BACLD	O86132	Ornithine carbamoyltransferase, catabolic		0.279447	0.672657	0.804568
sp|Q65CX5|GANA_BACLD	Q65CX5	Arabinogalactan endo-beta-1,4-galactanase		0.278938	0.67188	-0.951601
tr|Q65P65|Q65P65_BACLD	Q65P65	Polysaccharide deacetylase,Carbohydrate Esterase Family 4		0.274361	0.679409	-2.41845
sp|Q65I16|GPDA_BACLD	Q65I16	Glycerol-3-phosphate dehydrogenase [NAD(P)+]		0.274143	0.678542	2.49207
tr|Q65IV1|Q65IV1_BACLD	Q65IV1	DUF1801 domain-containing protein		0.272534	0.680231	-2.96373
sp|Q65G22|MURC_BACLD	Q65G22	UDP-N-acetylmuramate--L-alanine ligase		0.271857	0.680095	2.95582
sp|Q65JJ6|RRF_BACLD	Q65JJ6	Ribosome-recycling factor		0.268581	0.685046	0.425034
tr|Q65M10|Q65M10_BACLD	Q65M10	Glycerol-3-phosphate dehydrogenase		0.267547	0.68566	1.13703
tr|Q65MN3|Q65MN3_BACLD	Q65MN3	Type I restriction enzyme R Protein		0.265855	0.688442	2.62188
tr|Q65F86|Q65F86_BACLD	Q65F86	Conserved protein involved in Fe-S cluster formation YurX		0.260239	0.697039	1.39018
tr|Q65D12|Q65D12_BACLD	Q65D12	Uncharacterized protein		0.237774	0.739442	-3.18403
tr|Q65FM9|Q65FM9_BACLD	Q65FM9	Alpha-amylase		0.23696	0.740008	2.33594
tr|Q65FY5|Q65FY5_BACLD	Q65FY5	Putative multiple sugar transport system substrate-binding protein YtcQ		0.233896	0.746395	0.802762
sp|Q65H54|DNAK_BACLD	Q65H54	Chaperone protein DnaK		0.227755	0.758742	1.56595
tr|Q65EI8|Q65EI8_BACLD	Q65EI8	Levansucrase, Glycoside Hydrolase Family 68		0.223687	0.765715	-2.13114
sp|Q65KT8|METE_BACLD	Q65KT8	5-methyltetrahydropteroyltriglutamate--homocysteine methyltransferase		0.219333	0.770802	0.876049
tr|Q65MG5|Q65MG5_BACLD	Q65MG5	Putative nucleotidase YfkN		0.212119	0.784264	-0.499029
tr|Q65DT9|Q65DT9_BACLD	Q65DT9	Two-component response regulator		0.209474	0.788194	1.168
tr|Q65PD6|Q65PD6_BACLD	Q65PD6	Class III stress response-related ATPase		0.206832	0.791087	0.722835
tr|Q65I27|Q65I27_BACLD	Q65I27	Methyl-accepting chemotaxis proteins (MCPs) methyltransferase		0.200002	0.802201	1.88734
tr|Q62NU6|Q62NU6_BACLD	Q62NU6	Lantibiotic modifying enzyme		0.197614	0.803522	-1.01809
tr|Q65DR7|Q65DR7_BACLD	Q65DR7	Metal-dependent phosphohydrolase, HD region		0.196172	0.804885	-0.832475
sp|Q65H59|DEOC1_BACLD	Q65H59	Deoxyribose-phosphate aldolase 1		0.189049	0.815685	0.87527
tr|Q65NS7|Q65NS7_BACLD	Q65NS7	Penicillin-binding protein		0.185722	0.820812	-0.25993
tr|Q65FG9|Q65FG9_BACLD	Q65FG9	Isochorismatase hydrolase		0.183394	0.821537	0.848367
tr|Q65LE4|Q65LE4_BACLD	Q65LE4	Ornithine carbamoyltransferase		0.182456	0.821603	-0.637287
tr|Q65LB0|Q65LB0_BACLD	Q65LB0	Oligoendopeptidase F,Pz peptidase		0.17975	0.82592	-0.99535
tr|Q65NR3|Q65NR3_BACLD	Q65NR3	Hypotehtical protein		0.177111	0.829894	1.66871
tr|Q62TW2|Q62TW2_BACLD	Q62TW2	Hypothetical DNA-binding		0.175667	0.829784	-1.92033
tr|Q65GM0|Q65GM0_BACLD	Q65GM0	Conserved protein YndB		0.175472	0.828735	-2.4471
tr|Q65HW4|Q65HW4_BACLD	Q65HW4	Riboflavin biosynthesis protein RibD		0.175152	0.827365	-1.61845
tr|Q65J16|Q65J16_BACLD	Q65J16	Conserved protein YneT		0.165766	0.837502	-2.07569
sp|Q65I39|AROA_BACLD	Q65I39	3-phosphoshikimate 1-carboxyvinyltransferase		0.163255	0.841529	-0.454339
tr|A5A680|A5A680_BACLD	A5A680	Beta-ketoacyl-acyl carrier protein reductase		0.160338	0.843481	0.343545
sp|Q65GS5|SYA_BACLD	Q65GS5	Alanine--tRNA ligase		0.15948	0.843565	-0.446862
tr|Q65E82|Q65E82_BACLD	Q65E82	Glycosyl transferase family 4		0.157718	0.844861	0.110078
tr|Q65KW3|Q65KW3_BACLD	Q65KW3	Uncharacterized protein		0.156128	0.847566	-0.490978
tr|Q65KX1|Q65KX1_BACLD	Q65KX1	Uncharacterized protein		0.153789	0.850963	-2.22283
tr|Q65MP2|Q65MP2_BACLD	Q65MP2	Swarming and motility protein SwrC		0.151696	0.854294	1.65944
tr|Q65MR3|Q65MR3_BACLD	Q65MR3	ATP-dependent DNA helicase		0.149765	0.855576	1.39136
tr|Q65MG6|Q65MG6_BACLD	Q65MG6	NADH-dependent nitro/flavin oxidoreductase		0.147563	0.857885	-0.203757
tr|Q65G16|Q65G16_BACLD	Q65G16	Putative endo-1,4-glucanase YtoP		0.143745	0.863637	-0.191937
tr|Q65N14|Q65N14_BACLD	Q65N14	LPXTG-motif containing, cell wall anchor domain protein		0.141729	0.865213	0.36879
tr|Q65E48|Q65E48_BACLD	Q65E48	Transcriptional regulator YwrC		0.139589	0.866989	0.381046
tr|Q65MR1|Q65MR1_BACLD	Q65MR1	YerH		0.136409	0.870041	1.3911
tr|Q65F57|Q65F57_BACLD	Q65F57	Metalloregulation DNA-binding stress protein		0.131691	0.875162	0.562393
tr|Q65LD0|Q65LD0_BACLD	Q65LD0	Oligopeptide ABC transporter (Oligopeptide-binding protein)		0.131325	0.87407	-0.919569
sp|Q65PD0|SYE_BACLD	Q65PD0	Glutamate--tRNA ligase		0.13124	0.872469	-0.735848
tr|Q65FB7|Q65FB7_BACLD	Q65FB7	Conserved protein YutE		0.127244	0.877433	1.43575
tr|Q65J64|Q65J64_BACLD	Q65J64	Hypothetical phage-related protein		0.122803	0.883803	0.133923
tr|Q65MY5|Q65MY5_BACLD	Q65MY5	Phage shock protein A homolog		0.121156	0.884823	-0.549174
tr|Q65FF1|Q65FF1_BACLD	Q65FF1	Alanine dehydrogenase		0.120739	0.883905	-0.710463
tr|Q65MK2|Q65MK2_BACLD	Q65MK2	Putative oxidoreductase		0.117588	0.886679	-1.63168
sp|Q65JX9|MURB_BACLD	Q65JX9	UDP-N-acetylenolpyruvoylglucosamine reductase		0.109539	0.901384	0.398571
tr|Q65M70|Q65M70_BACLD	Q65M70	Uncharacterized protein		0.107343	0.90358	-1.5587
tr|Q65PK4|Q65PK4_BACLD	Q65PK4	Glycoside hydrolase, family 18, YaaH		0.103252	0.909552	0.157894
tr|Q65K82|Q65K82_BACLD	Q65K82	Alkyl hydroperoxide reductase		0.100865	0.912915	1.41762
tr|Q62YB4|Q62YB4_BACLD	Q62YB4	Putative Carbohydrate Esterase Family 4 protein		0.0993883	0.914698	1.06039
tr|Q65LQ9|Q65LQ9_BACLD	Q65LQ9	3-oxoacyl-[acyl-carrier-protein] synthase 3		0.0971979	0.918226	-1.4369
tr|Q65JR5|Q65JR5_BACLD	Q65JR5	Uncharacterized protein		0.0969208	0.917018	0.272117
tr|Q65CV9|Q65CV9_BACLD	Q65CV9	Alkyl hydroperoxide reductase (Large subunit) and NADH dehydrogenase		0.0958233	0.916837	0.542422
tr|Q65FC5|Q65FC5_BACLD	Q65FC5	Putative acylaminoacyl-peptidase YuxL		0.0950409	0.916914	0.193612
tr|Q65JJ0|Q65JJ0_BACLD	Q65JJ0	DNA polymerase III PolC-type		0.0932065	0.918267	0.756031
tr|Q65F60|Q65F60_BACLD	Q65F60	Peptidase M, neutral zinc metallopeptidases		0.0917102	0.920804	-0.522457
tr|Q62XX8|Q62XX8_BACLD	Q62XX8	Sulfatase YflE		0.0889372	0.923929	0.262185
tr|Q65DM9|Q65DM9_BACLD	Q65DM9	FMN-containing NADPH-linked nitro/flavin reductase		0.0885842	0.922695	-0.332226
tr|Q65JE3|Q65JE3_BACLD	Q65JE3	Morphogenic protein		0.087338	0.923469	1.34527
tr|Q65HH3|Q65HH3_BACLD	Q65HH3	Peptidase M24B, X-Pro dipeptidase YqhT		0.084954	0.927124	0.285501
tr|Q65FK4|Q65FK4_BACLD	Q65FK4	Kinase-associated protein B		0.0848004	0.925848	0.917287
tr|Q65PE5|Q65PE5_BACLD	Q65PE5	Aminodeoxychorismate lyase		0.083516	0.927035	-1.19729
tr|Q65EQ8|Q65EQ8_BACLD	Q65EQ8	Uncharacterized protein		0.0834178	0.92561	-1.18379
tr|Q65GI6|Q65GI6_BACLD	Q65GI6	Acetolactate synthase (Acetohydroxy-acid synthase) (Small subunit)		0.0821089	0.926898	0.122623
tr|Q62XT8|Q62XT8_BACLD	Q62XT8	Conserved protein YfjM		0.0801098	0.928736	-0.381616
tr|Q65K12|Q65K12_BACLD	Q65K12	Cytochrome c oxidase subunit 2		0.0761088	0.935804	-0.32941
tr|Q65IQ8|Q65IQ8_BACLD	Q65IQ8	Short-chain dehydrogenase/reductase SDR,Calcium-binding EF-hand		0.0759422	0.934171	-0.073391
sp|Q65DH1|DLTA_BACLD	Q65DH1	D-alanine--D-alanyl carrier protein ligase		0.0723617	0.940557	-0.804018
tr|Q65NB1|Q65NB1_BACLD	Q65NB1	Putative hydrolase YcsE		0.0706676	0.940918	-0.89074
tr|Q65LA3|Q65LA3_BACLD	Q65LA3	Conserved protein YjbM		0.0705937	0.939743	-0.982167
tr|Q65KA5|Q65KA5_BACLD	Q65KA5	Aminotransferase		0.0694652	0.941179	-0.108102
tr|Q65MJ5|Q65MJ5_BACLD	Q65MJ5	Putative carboxypeptidase		0.0660741	0.94526	-0.402265
tr|Q65DH3|Q65DH3_BACLD	Q65DH3	Putative GTP-pyrophosphokinase YwaC		0.0641467	0.947364	-0.934898
tr|Q65EC9|Q65EC9_BACLD	Q65EC9	Cell division ATP-binding protein FtsE		0.0633225	0.947186	-0.12561
tr|Q65JI8|Q65JI8_BACLD	Q65JI8	Glycoside Hydrolase Family 48		0.0598696	0.952392	-0.834629
tr|Q65IF0|Q65IF0_BACLD	Q65IF0	Putative carboxypeptidase		0.0574839	0.954509	-0.20608
tr|Q65GB0|Q65GB0_BACLD	Q65GB0	Phosphodiesterase/alkaline phosphatase D		0.0538213	0.957599	0.238113
tr|Q65LL3|Q65LL3_BACLD	Q65LL3	Alpha-D-galactoside galactohydrolase, Glycoside Hydrolase Family 4,MelA		0.0537228	0.956541	-0.0751021
tr|Q65LD1|Q65LD1_BACLD	Q65LD1	Oligopeptide ABC transporter (ATP-binding protein)		0.0525593	0.956041	-0.567471
tr|Q65D31|Q65D31_BACLD	Q65D31	Glycoside hydrolase, family 43 YxiA		0.0522436	0.955106	-0.106452
tr|Q65JA5|Q65JA5_BACLD	Q65JA5	Ribonucleoside-diphosphate reductase		0.0519472	0.954106	-0.15913
tr|Q65MY2|Q65MY2_BACLD	Q65MY2	Conserved protein YdjI		0.0492699	0.957068	0.14384
sp|Q65PL0|SYS_BACLD	Q65PL0	Serine--tRNA ligase		0.0487789	0.956163	0.550819
tr|Q65EZ1|Q65EZ1_BACLD	Q65EZ1	Manganese transport system substrate-binding protein		0.048663	0.954922	-0.127838
tr|Q65H76|Q65H76_BACLD	Q65H76	Glycine--tRNA ligase beta subunit		0.048528	0.953306	-0.23038
tr|Q65HS3|Q65HS3_BACLD	Q65HS3	Aldo/keto reductase YqkF		0.0472209	0.954041	-0.145546
tr|Q65DJ1|Q65DJ1_BACLD	Q65DJ1	SAM (And some other nucleotide) binding motif,PUA domain		0.046537	0.953747	0.123243
tr|Q65DD4|Q65DD4_BACLD	Q65DD4	Lantibiotic immunity protein,ABC transporter		0.0455991	0.956263	-0.176091
sp|Q65GR9|MNMA_BACLD	Q65GR9	tRNA-specific 2-thiouridylase MnmA		0.0448298	0.956027	0.269177
tr|Q65DN2|Q65DN2_BACLD	Q65DN2	Extracellular serine protease		0.0439778	0.956423	0.0968606
tr|Q65MR5|Q65MR5_BACLD	Q65MR5	Conserved protein YerC		0.0405633	0.961293	-0.496428
tr|Q65LP7|Q65LP7_BACLD	Q65LP7	Apr		0.0395935	0.962569	0.254091
tr|Q65LS3|Q65LS3_BACLD	Q65LS3	Cell-cycle regulation protein-Hit		0.0395706	0.960962	-0.605014
tr|Q65LC1|Q65LC1_BACLD	Q65LC1	Oligopeptide ABC transporter (ATP-binding protein)		0.0394111	0.96046	0.12326
tr|Q65NR1|Q65NR1_BACLD	Q65NR1	Cell wall hydrolase		0.0383126	0.960293	0.127426
sp|Q65FV7|PCKA_BACLD	Q65FV7	Phosphoenolpyruvate carboxykinase (ATP)		0.0366713	0.961767	-0.135881
tr|Q65M69|Q65M69_BACLD	Q65M69	Transposase protein		0.0366186	0.960378	-0.352661
tr|Q65KA9|Q65KA9_BACLD	Q65KA9	3-hydroxyisobutyrate dehydrogenase		0.033654	0.965781	0.521183
tr|Q65CT4|Q65CT4_BACLD	Q65CT4	Putative Type I restriction-modification system M subunit		0.0327662	0.965679	0.121715
tr|Q65MQ6|Q65MQ6_BACLD	Q65MQ6	Zin-ion binding putative hydrolase		0.0295789	0.971043	0.0432865
sp|Q65JN4|CLPQ_BACLD	Q65JN4	ATP-dependent protease subunit ClpQ		0.0284509	0.970932	0.111496
tr|Q65NI4|Q65NI4_BACLD	Q65NI4	Arginase		0.0267716	0.970401	-0.071559
tr|Q65CZ8|Q65CZ8_BACLD	Q65CZ8	Aldo/keto reductase family 2 protein		0.0246435	0.972565	-0.280276
sp|Q65JY4|MURE_BACLD	Q65JY4	UDP-N-acetylmuramoyl-L-alanyl-D-glutamate--2,6-diaminopimelate ligase		0.022705	0.974925	0.0615359
tr|Q65IX7|Q65IX7_BACLD	Q65IX7	Putative DNA binding		0.0202481	0.978357	-0.347352
tr|Q65EM8|Q65EM8_BACLD	Q65EM8	Glyceraldehyde-3-phosphate dehydrogenase		0.0184789	0.980176	0.1122
sp|Q65FX8|SYL_BACLD	Q65FX8	Leucine--tRNA ligase		0.0170837	0.980222	0.0857443
tr|Q65G28|Q65G28_BACLD	Q65G28	Transcriptional regulator		0.0167486	0.978756	-0.0555917
sp|Q65JN2|CODY_BACLD	Q65JN2	GTP-sensing transcriptional pleiotropic repressor CodY		0.0146643	0.980059	0.249262
tr|Q65MJ0|Q65MJ0_BACLD	Q65MJ0	MOSC domain-containing protein		0.0139076	0.97961	0.166799
tr|Q65GV1|Q65GV1_BACLD	Q65GV1	Uncharacterized protein		0.0122354	0.982016	0.157956
tr|Q65K41|Q65K41_BACLD	Q65K41	Dihydrolipoyl dehydrogenase		0.0104743	0.98488	0.0298545
tr|Q65NN4|Q65NN4_BACLD	Q65NN4	Uncharacterized protein		0.00750968	0.987981	-0.106892
sp|Q65HN9|NAMA_BACLD	Q65HN9	NADPH dehydrogenase		0.00394748	0.993374	0.0237879
tr|Q65MD3|Q65MD3_BACLD	Q65MD3	Conserved protein YbcI		0.00374936	0.99209	-0.0494802
tr|Q62U64|Q62U64_BACLD	Q62U64	Phosphoenolpyruvate synthase		0.00180373	0.996064	0.0312062

## Sheet: SUHA-SU
Protein	Short	Annotation	Significant (+)	-Log p-value	q-value	Difference SUHA_SU
tr|Q65GK3|Q65GK3_BACLD	Q65GK3	Delta-aminolevulinic acid dehydratase (Porphobilinogen synthase)	+	4.4575	0	-5.87271
tr|Q65ED9|Q65ED9_BACLD	Q65ED9	UvrABC system protein A	+	3.57779	0.058	-4.08777
sp|Q65DX2|ATPA_BACLD	Q65DX2	ATP synthase subunit alpha	+	3.42233	0.064	-4.0402
tr|Q62N58|Q62N58_BACLD	Q62N58	Membrane protein insertase YidC	+	3.333	0.048	7.97918
tr|Q65JY6|Q65JY6_BACLD	Q65JY6	Penicillin-binding protein 2B	+	3.2318	0.0384	-2.53677
tr|Q65FA2|Q65FA2_BACLD	Q65FA2	Aminotransferase, class V	+	3.22826	0.032	-5.53825
sp|Q65HG0|GCSPA_BACLD	Q65HG0	Probable glycine dehydrogenase (decarboxylating) subunit 1	+	3.13137	0.0274286	-2.25957
sp|Q65PA1|RS3_BACLD	Q65PA1	30S ribosomal protein S3	+	3.11768	0.024	-3.52428
tr|Q65DH7|Q65DH7_BACLD	Q65DH7	Aminopeptidase	+	3.03761	0.0213333	7.14971
tr|Q65J64|Q65J64_BACLD	Q65J64	Hypothetical phage-related protein	+	2.93064	0.0192	-4.60818
tr|Q65G87|Q65G87_BACLD	Q65G87	Citrate synthase	+	2.88832	0.0174545	-4.31062
tr|Q65K43|Q65K43_BACLD	Q65K43	Pyruvate dehydrogenase (E1 beta subunit)	+	2.70737	0.016	-3.28652
tr|Q65EZ1|Q65EZ1_BACLD	Q65EZ1	Manganese transport system substrate-binding protein	+	2.68673	0.0147692	-3.06398
sp|Q65DS9|SYR_BACLD	Q65DS9	Arginine--tRNA ligase	+	2.68347	0.0137143	-2.93148
tr|Q65MT2|Q65MT2_BACLD	Q65MT2	Adenylosuccinate lyase	+	2.58103	0.0128	-2.98237
tr|Q62TN6|Q62TN6_BACLD	Q62TN6	Metal-dependent carboxypeptidase	+	2.56978	0.012	-3.70217
sp|Q65EG0|HIS7_BACLD	Q65EG0	Imidazoleglycerol-phosphate dehydratase	+	2.52219	0.0112941	-4.92883
sp|Q65E69|KDUI_BACLD	Q65E69	4-deoxy-L-threo-5-hexosulose-uronate ketol-isomerase	+	2.46928	0.0106667	6.92547
sp|Q65G65|ACKA_BACLD	Q65G65	Acetate kinase	+	2.42787	0.0101053	-5.02979
[truncated: 556 more rows]
